# Supplementary material for: Overlapping DNA Methylation Dynamics in Mouse Intestinal Cell Differentiation and Early Stages of Malignant Progression
Source: PLoS One. 2015 May 1;10(5):e0123263. doi: 10.1371/journal.pone.0123263 (PMC4416816; doi:10.1371/journal.pone.0123263)
Supplement: S1 File — Table A, Samples used in the study and analyses performed with each sample. Table B, Distribution of virtual AIMS-Seq amplicons in the mouse genome (mm9). Table C, Distribution of AIMS-Seq reads. Table D, Primer sequences. Table E, Differentially methylated AIMS-Seq amplicons, by genomic context. Table F, Differentially methylated AIMS-Seq amplicons, by gene context. Table G, Differentially methylated AIMS-Seq amplicons, by transcript type. Table H, Differentially methylated AIMS-Seq amplicons, by genomic element. Table, Differentially methylated AIMS-Seq amplicons, by distance to TSS. Table J, Hypermethylated in Differentiated vs ISC. Table K, Hypermethylated in Adenoma vs ISCs. Table L, Hypermethylated in Adenoma vs Differentiated. Table M, Hypermethylated in Adenoma vs Adjacent. Table N, Hypermethylated in CT26 vs Colon. Table O, Hypomethylated in Differentiated vs ISC. Table P, Hypomethylated in Adenoma vs ISCs. Table Q, Hypomethylated in Adenoma vs Differentiated cells. Table R, Hypomethylated in CT26 vs Colon. Table S, Functional enrichment of differentially methylated AIMS-Seq amplicons near TSS Genes. Table T, Differentially methylated domains (DMD). Table U, Functional enrichment in DMD R6.1. (XLSX) [file pone.0123263.s008.xlsx]

## Sheet: Table index
	Marta Forn, et al, 2015
	Overlapping DNA methylation dynamics in mouse intestinal cell differentiation and early stages of malignant progression
	File S1. Supplementary Tables
	Table A. Samples used in the study and analyses performed with each sample
	Table B. Distribution of virtual AIMS-Seq amplicons in the mouse genome (mm9)
	Table C. Distribution of AIMS-Seq reads
	Table D. Primer sequences
	Table E. Differentially methylated AIMS-Seq amplicons, by genomic context
	Table F. Differentially methylated AIMS-Seq amplicons, by gene context
	Table G. Differentially methylated AIMS-Seq amplicons, by transcript type
	Table H. Differentially methylated AIMS-Seq amplicons, by genomic element
	Table I. Differentially methylated AIMS-Seq amplicons, by distance to TSS
	Table J. Hypermethylated in Differentiated vs ISC
	Table K. Hypermethylated in Adenoma vs ISCs
	Table L. Hypermethylated in Adenoma vs Differentiated
	Table M. Hypermethylated in Adenoma vs Adjacent
	Table N. Hypermethylated in CT26 vs Colon
	Table O. Hypomethylated in Differentiated vs ISC
	Table P. Hypomethylated in Adenoma vs ISCs
	Table Q. Hypomethylated in Adenoma vs Differentiated cells
	Table R. Hypomethylated in CT26 vs Colon
	Table S. Functional enrichment of differentially methylated AIMS-Seq amplicons near TSS Genes
	Table T. Differentially methylated domains (DMD)
	Table U. Functional enrichment in DMD R6.1

## Sheet: Table A
Table A. Samples used in the study and analyses performed with each sample
				DNA methylation		mRNA expression
Mouse strain / sample ID	Tissues	Common ID	Setting	Gene specific	Genome wide	Gene specific	Genome wide
C57BL/6J IM1	Small intestine 1.1	SI	A	BS	AIMS-Seq
APCmin/+IM2	Adjacent 1.1	Adj	A	BS	AIMS-Seq
	Adjacent 1.2	Adj	A	BS	AIMS-Seq
	Adjacent 1.3	Adj	A	BS	AIMS-Seq
	Adenoma 1.1	Ade	A	BS	AIMS-Seq
	Adenoma 1.2	Ade	A	BS	AIMS-Seq
	Adenoma 1.3	Ade	A	BS	AIMS-Seq
APCmin/+IM3	Adjacent 2.1	Adj	A	BS	AIMS-Seq
	Adjacent 2.2	Adj	A	BS	AIMS-Seq
	Adenoma 2.1	Ade	A	BS	AIMS-Seq
	Adenoma 2.2	Ade	A	BS	AIMS-Seq
	Adenoma 2.3	Ade	A	BS	AIMS-Seq
	Colon 13	Colon	A			RTPCR	Arrays
APCmin/+IM8	Adjacent 4.2	Adj	A				Arrays
	Adjacent 4.3	Adj	A				Arrays
	Adenoma 4.2	Ade	A				Arrays
	Adenoma 4.3	Ade	A				Arrays
	Adenoma 4.4	Ade	A				Arrays
C57BL/6J U1	Small intestine 14	SI	A				Arrays
C57BL/6J U3	Small intestine 15	SI	A				Arrays
C57BL/6J U4	Small intestine 16	SI	A				Arrays
C57BL/6J IR5 Pool of 4 females	Sorted crypt – SIs 23 EphB2 High 2.1	ISC	A		AIMS-Seq
	Sorted crypt – SIs 23 EphB2 High 2.2	ISC	A		AIMS-Seq
	Sorted crypt – SIs 23 EphB2 negative 2.1	Diff	A		AIMS-Seq
	Sorted crypt – SIs 23 EphB2 negative 2.2	Diff	A		AIMS-Seq
C57BL/6J IC1	Colon 1	Colon	B		AIMS-Seq		Arrays
C57BL/6J L1	Colon 2	Colon	B	BS	AIMS-Seq	RTPCR	Arrays
BALB/c	CT26	CT26	B	BS	AIMS-Seq	RTPCR
				BS= bisulfite sequencing
				RTPCR= reverse transcriptase real time PCR

## Sheet: Table B
Table B. Distribution of virtual AIMS-Seq amplicons in the mouse genome (mm9)
Genomic element	All amplicons*	Canonical amplicons**	no of elements in the genome	Cumulated size (bp)
Alu	5790	827	566726	66805821
B2	5380	749	370772	59485848
B4	8077	1142	397121	59384001
CpG island	21443	9314	16026	10496250
CpG island shore	14574	7734	32052	64104000
ERV1	3969	614	61163	26115512
ERVK	18466	2883	245391	114218436
ERVL	1518	168	111179	30711476
ID	997	166	63857	4475301
L1	42901	15201	884320	524893995
L2	749	109	65481	10454531
MIR	1441	301	121770	14534018
MaLR	5282	577	430745	117520954
Rest	47532	11348		-
All	173430	50745		2725765481
* All amplicons: genomic fragments flanked by two XmaI sites
** Canonical amplicons: genomic fragments 20-2000 bp flanked by two XmaI sites
Gene context
	AIMS-Seq
Gene Desert	15728
Intergenic	9669
Intragenic	25348
Gene element classification
	AIMS-Seq	size of the compartment
5'-UTR	3339	9702081
3'-UTR	859	40533538
Exon	1274	137616544
Intron	13790	899616723
Gene Biotype classification
	AIMS-Seq	size of the compartment
Protein Coding	33838	1010758430
lincRNA	857	16568611
miRNA	194	123057
miscRNA	7	102744
rRNA	50	36096
snoRNA	31	182040
snRNA	40	160006
Genomic element classification
	AIMS-Seq	size of the compartment
CpGi	8926	10496250
CpG island shore	8499	20992500
LINE	15310	537336335
SINE	3185	204861273
LTR	4242	289039609

## Sheet: Table C
Table C. Distribution of AIMS-Seq reads
	sample description	reads total	Filtered out (low quality)	Unmapped	Unambiguously mapped	Ambiguously mapped	In canonical amplicons (AIMS-Seq virtual universe)	Outside canonical amplicons	Normalization factor
AIMS-0061	EphB2 High 2.1	26512710	3900526	1373521	10733814	10504849	10316714	417100	1
AIMS-0062	EphB2 High 2.2	32475157	4782635	840378	14536062	12316082	14040017	496045	0.734808
AIMS-0064	EphB2 negative 2.1	35171669	5893368	652792	15438614	13186895	14929718	508896	0.691019
AIMS-0065	EphB2 negative 2.2	31514433	5554749	711872	13151156	12096656	12699114	452042	0.812396
AIMS-0057	Adenoma_r1.1	36916896	7875208	774517	15179458	13087713	14891551	287907	0.69279
AIMS-0058	Adenoma_r1.2	36377048	7461639	984631	14209047	13721731	13919921	289126	0.741147
AIMS-0059	Adenoma_r1.3	37009159	7517909	712362	15439203	13339685	15123587	315616	0.682161
AIMS-0008	Adjacent_r1	27254337	3681599	1384058	12378956	9809724	12005152	373804	0.859357
AIMS-0010	Adjacent_r2	28524450	5088849	697024	12929114	9809463	12492998	436116	0.8258
AIMS-0009	Adenoma_r1	30301190	5347288	796519	13707499	10449884	13061205	646294	0.789875
AIMS-0030	Adenoma_r2	27930395	3714414	592072	12706762	10917147	12327522	379240	0.836885
AIMS-0069	Colon_r2	35798318	7783110	966651	16026190	11022367	15724507	301683	0.656091
AIMS-0070	Colon_r3	34103823	7482352	1069993	15053542	10497936	14451495	602047	0.713886
AIMS-0031	CT26_r1	26419167	3432603	837933	12019467	10129164	11064416	955051	0.932423
AIMS-0071	CT26_r2	35044549	8899995	1177373	16205556	8761625	14984259	1221297	0.688503
sum		481353301	88416244	13571696	209714440	169650921	202032176	7682264
mean		3.20902e+07	5.89442e+06	904780	1.3981e+07	1.13101e+07	1.34688e+07	512151
min		26419167	3432603	592072	10733814	8761625	10316714	287907

## Sheet: Table D
Table D. Primer sequences
Primer ID	FORWARD PRIMER OUTER (5’-3’)	REVERSE PRIMER OUTER (5’-3’)	FORWARD PRIMER INNER (5’-3’)	REVERSE PRIMER INNER (5’-3’)	Genomic localizationm (NCBI37/mm9)	AIMS-Seq amplicon ID
AIMS1	gtaatttatagttttggttta	actccctacctacacct	tttggtttagaagttggtg	ataaactcccccattaca	chr14:70,954,680-70,954,966	132165-132166
AIMS2	AGAGTTTTGGTTTAGTTTAG	CATACTCCTTTTCTTATCC	AATTTGATAGGTAGATATGG	TAACCTAACCTTAATTTACTA	chr14:70,952,565-70,952,903	132159-132160
AIMS3	atatatatatatatttagatagg	actcaaaacacccctcca	atgaagtagaatttttttggt	aaacacaataccccataac	chr14:70,955,987-70,956,323	132166-132167
AIMS4	gttttgtgtgtgttttgg	aactcaatcctcactctc	gagtttagaggaggagg	aaaaaaaacaaaacccaaatc	chr7:75,097,222-75,097,439	70592-70593
AIMS5	TTTATTTTTGATAGAGGTTG	TCTCTCCTTTTAACATTTAC	TTTGTTATGAAAAGTTGAATA	TAAAACATTATATTACTAACC	chr1:63,613,197-63,613,419	3257-3258
AIMS6	TTGTAAATATTATGTATGGG	CTTTATTTTAAAAAAACTTCC	GTTTTATTATTTGGGATTGT	CAAATAAAACACTCACTAC	chr8:125,573,965-125,574,204	84731-84732
AIMS7	GTGTGGTTTTATGTTGTTA	atataccaaaaatatactc	GATGAGAGGTTGTTTGG	aaaccataaatataccatac	chr7:148,514,200-148,514,586	75699-75700
AIMS8	GGATAAGGAGATGAATGA	AACCAATAAAACCCACTTA	GGGTAAGAAAGAAGAGTA	TCTAACTACTAAACAAAAAC	chr12:74,387,532-74,387,976	116854-116855
AIMS9	tagtgttagtattttgtttta	tctcctatcacatttatac	gtgtaattatagggttttat	taactacttaacaacaca	chr9:111,591,599-111,591,828	92716-92717
AIMS10	gttttagtatgagaagtaa	atctccaataaaataactac	gattttagaggaaaggtg	atctccaataaaataactac	chr9:111,592,437-111,592,812	92717-92718
AIMS11	gtaaatgtaaggatagtatag	caatattaaaaaaaactctata	ttaaaagaaaattgtaattgg	tacatacttaatactaaacc	chr15:93,329,743-93,330,059	140817-140818
AIMS12	aagagtggtttagttagg	atataccaacttcccaac	tgtgtttagagttgaaaag	aacaacacccccactat	chr14:70,953,834-70,954,077	132160-132162
AIMS13	ATTTAGTAGGTTTTGTTGTG	aaatcctcacccaccac	GATAGAAATTGTGATAGGG	attttttatttaattcaaacaac	chr11: 99090936-99091321	109951-109953
AIMS14	AGGTTTGGTAGTAAAGAG	caacttatccaaatccttc	GGGTTATATAGTGTGGTTA	cctaaatcccctcaaatac	chr7: 123477731-123477913	73677-73678
AIMS15	GTATTTGAGGGGATTTAGG	attatattcacccattcttc	GAAGGATTTGGATAAGTTG	ttccccctcatcttctc	chr7:123477933-123478186	73678-73679
AIMS16	GGTTTGAAGATTTAGTAGG	aaaaatataattttcttccttc	GAGTGTTTGTTTAGTTTTTG	aaacacaataccacccttc	chr1:55294409-55294577	2787-2788
AIMS17	AAAGGGATTTATGAAGGGT	caaaacatccaaccacac	GTTGGAGGAGGAGTTGT	tctaaataaccaactacaat	chr1:55294797-55294912	2788-2789
AIMS18	TGGGGTAAGGGAGGTG	aaaaaacaatccaaaccac	AGTTAGGAGTTATTTTGGG	atactaactttacttaaacc	chr5: 48374108-48374475	47288-47289
AIMS19	GAGATTATTTGTTTTTTTTTTG	taaccctaacctctaaac	GTGTATATAGTAAAGGTTAG	accaacactaaaataccc	chrX: 158154962-158155342	172934-172935
AIMS20	GAGGATTATATTTTTTAGTAG	acccttaaaactcaaactc	GTTTGAGAGTGTGTATG	tacccttaaatcaccca	chr10: 80730922-80731118	99048-99049
AIMS21	GGGGTTAGAGGTTGAG	ccataatcctacaaataac	ATTTAAAGTTTGAGTTTTGG	aaaccccattttacacaaa	chr10:80731256-80731509	99049-99050
AIMS22	GATAGGTTTTTAAATAGTAG	atcaaacaccttctatatc	TATATTTAGGAAGTGTTAAG	ctaaacaaacaaaactaaac	chr8:73,289,455-73,289,691	80281-80282
AIMS23	GAAATTTATTTTAAGTTTTGG	TCACCTCATCCTTCTTC	AATGAATGGAGAGTTGAG	TAATTTTTTTCCAATATCTAC	chr10:20262379-20262530	94754-94755
AIMS24	AGTAATGTTATAAGGATTTTG	accaacctctcccacaa	GTTTGTTTTGTTTTTGTAAATAT	aacttataacaaaactatctac	chr2:35123580-35123754	13946-13947
AIMS25	GTTGAGTGTTGGAGAATG	accttatccccttatctaa	GTATTTTGTGTAGATAGTTAT	actttccccattccctc	chr2:35123977-35124163	13947-13948
AIMS26	AATGTTAAATAAATAGAGTTTG	tttaatacaattttccttcc	GAGGGATTTAAGTTGAAG	tttaatacaattttccttcc	chr12:9587488-9587631	113247-113248
AIMS27	GGGGAAAGAAAAGATTTG	aactccaataataaatatcc	TTTTGTATTTGTTTTTGTTATT	atcaacataaaataccaatc	chr12:9588036-9588234	113248-113250
AIMS28	AGGGATGAGGTGTGGTT	aaataatctcctaactaaaac	GGATAGAAGGAGTGTGG	aatcctcaaataaccaacc	chr11:98463621-98463838	109823-109825
AIMS29	GTTGTTGTTGAGAATAAGAAT	ctcctaaccccctacca	GTATGGTATTGAAAGTATTAG	ccaactcctttcaaaacaaa	chr14: 109311084-109311637	133978-133981
AIMS30	ATGTTTGAGTTTTAGAAAGAAT	caaacaactactccaacac	GAGATTGAAGAGATTAAAGTT	cctaaacaacctaaaccct	chr16:60604515-60604994	145701-145703
AIMS31	GGGAGAGTTTAGTTTGAAG	aactactcacctttctaact	AGTTTGAAGTTTTATTAGTTTTA	accttcctctacattcta	chr1:122500577-122501104	6705-6707
AIMS32	GAAATTAGGATTATGATTTGA	cttaaccaataattcaaaacca	TGAAATTAGGATTATG	acttatctaaccaaaaccaat	chr17:87361325-87361693	154682-154683
AIMS33	TGAGTTGTGTGTAGTAGTAT	ctaaaataccaacttactaat	GTAGTTTTGTTTTTTAGGTATTT	caaaaaaaccacccatcttc	chr11:101412569-101413149	110246-110247
AIMS34	GTTAAGTTTGTTATGGTTTT	ctttcccacttcctttc	GTTATTTTATTTGGGAGGAG	tcaaacaaaactatattcacc	chr19:10257600-10258076	161303-161306
AIMS36	TGAGTTGTGTGTAGTAGTAT	ctaaaataccaacttactaat	GTAGTTTTGTTTTTTAGGTATTT	caaaaaaaccacccatcttc	chr10:115024883-115025300	101126-101128
AIMS37	GTAGTATTGGTTAAGGGTT	actcacttaaaactaatatac	GAAATATAAATTTGAATAATATG	aaaactaatatacttaataacc	chr13:21814102-21814642	121314-121316
AIMS38	TTATTGAAGGAAGAGTTAGTA	aaaatacactactatttaaattc	AATTTTAGTTTTTGTTTAGTGG	tctaaataattacttctaaaaac	chr19:10258392-10258704	161306-161307
AIMS39	AATGTTTGTTATTTTAGGAGAT	aacaattccacttatatccc	AAATTTTTATTTGGTTATAAGGT	taaattcctaacatataacaca	chr4:117806350-117806590	39752-39753
AIMS40	TTTGATTGGTTAGAAATGTTTA	ctcaatctaattatactcaac	GAAATGTTTAAATTTTGTTGATT	tacccaaccaataaataatct	chr3:98143919-98144172	29332-29334
AIMS41	GTTTTTTTAGGGTTTATTTAGA	aattattaatatcatcttacact	AGGGTTTATTTAGATTTTTAAG	taactattaataatatttcttcc	chr13:21802402-21802625	121309-121310

## Sheet: Table E to I
Table E. Differentially methylated AIMS-Seq amplicons, by genomic context
		Gene Desert	Intergenic	Intragenic	All
	XmaI-XmaI amplicons	55308	29049	89073	173430
	AIMS-Seq Universe	15728	9669	25348	50745
Hypermethylated	Differentiated vs ISC	94	271	467	832
	Adenomas vs ISC	128	315	558	1001
	Adenomas vs differentiated	9	2	13	24
	Adenoma vs Adjacent	3	50	129	182
	CT26 vs colon	70	192	368	630
Hypomethylated	Differentiated vs ISC	0	3	2	5
	Adenomas vs ISC	134	83	161	378
	Adenomas vs differentiated	48	46	62	156
	Adenoma vs Adjacent	0	0	0	0
	CT26 vs colon	805	357	628	1790
Table F. Differentially methylated AIMS-Seq amplicons, by gene context
		Intragenic amplicons
		UTR5	UTR3	Exon	Intron	Junction
	XmaI-XmaI amplicons	7787	3153	1405	33379	43349
	AIMS-Seq Universe	3339	859	1274	13790	6086
Hypermethylated	Differentiated vs ISC	33	22	3	333	76
	Adenomas vs ISC	38	24	3	404	89
	Adenomas vs differentiated	3	0	0	7	3
	Adenoma vs Adjacent	20	3	1	70	35
	CT26 vs colon	25	27	5	229	82
Hypomethylated	Differentiated vs ISC	0	0	0	1	1
	Adenomas vs ISC	4	10	4	89	54
	Adenomas vs differentiated	1	2	1	34	24
	Adenoma vs Adjacent	0	0	0	0	0
	CT26 vs colon	5	19	4	449	151
Table G. Differentially methylated AIMS-Seq amplicons, by transcript type
		Intra and Intergenic amplicons - Biotype classification
		Protein	lincRNA	miRNA	miscRNA	rRNA	snoRNA	snRNA
	XmaI-XmaI amplicons	113543	3164	804	27	261	166	157
	AIMS-Seq Universe	33838	857	194	7	50	31	40
Hypermethylated	Differentiated vs ISC	695	34	5	0	1	2	1
	Adenomas vs ISC	828	35	6	0	1	2	1
	Adenomas vs differentiated	14	1	0	0	0	0	0
	Adenoma vs Adjacent	172	7	0	0	0	0	0
	CT26 vs colon	526	26	3	1	1	1	2
Hypomethylated	Differentiated vs ISC	5	0	0	0	0	0	0
	Adenomas vs ISC	241	1	0	0	2	0	0
	Adenomas vs differentiated	105	2	0	0	1	0	0
	Adenoma vs Adjacent	0	0	0	0	0	0	0
	CT26 vs colon	950	19	10	0	0	4	2
Table H. Differentially methylated AIMS-Seq amplicons, by genomic element
		All amplicons
		Non classified	CpGi	CpGi & shore	Shore	LINE	SINE	LTR
	XmaI-XmaI amplicons	47518	20699	7513	11274	43650	21685	29235
	AIMS-Seq Universe	11345	8926	5566	2933	15310	3185	4242
Hypermethylated	Differentiated vs ISC	279	33	185	240	18	103	38
	Adenomas vs ISC	403	52	203	225	21	103	42
	Adenomas vs differentiated	13	0	2	0	3	2	4
	Adenoma vs Adjacent	25	26	88	39	2	9	2
	CT26 vs colon	207	37	141	167	18	53	31
Hypomethylated	Differentiated vs ISC	3	1	0	0	1	1	0
	Adenomas vs ISC	141	1	10	22	82	60	67
	Adenomas vs differentiated	50	0	22	16	33	19	26
	Adenoma vs Adjacent	0	0	0	0	0	0	0
	CT26 vs colon	683	0	9	49	450	229	381
Table I. Differentially methylated AIMS-Seq amplicons, by distance to TSS
		<-7500	-5001 to -7500	-2001 to -5000	-1001 to -2000	-501 to -1000	< TSS to -500	TSS to 500	501 to 1000	1001 to 2000	2001 to 5000	5001 to 7500	>7500		Sum	rest
	XmaI-XmaI amplicons	9400	1615	2507	1154	1140	3553	29494	4081	2950	4851	3292	54085		118122	#REF!
	AIMS-Seq Universe	2884	448	730	409	473	1791	9309	1890	1146	1545	926	13466		35017	#REF!
Hypermethylated	Differentiated vs ISC	50	12	31	18	27	86	162	77	53	37	24	161		738	#REF!
	Adenomavs ISC	65	14	40	25	28	78	170	87	65	49	30	222		873	#REF!
	Adenomavs differentiated	1	0	0	0	0	0	4	0	0	0	0	10		15	#REF!
	Adenoma vs adjacent	8	0	2	3	10	20	76	17	10	15	1	19		181	#REF!
	Colon vs CT26	34	6	25	20	19	49	91	62	49	50	18	137		560	#REF!
Hypomethylated	Differentiated vs ISC	2	0	0	0	0	0	1	0	0	0	0	2		5	#REF!
	Adenomavs ISC	33	6	9	3	4	3	20	4	7	12	11	132		244	#REF!
	Adenoma vs differentiated	16	2	5	1	1	11	22	8	6	4	2	30		108	#REF!
	Adenoma vs adjacent	0	0	0	0	0	0	0	0	0	0	0	0		0	#REF!
	Colon vs CT26	123	15	31	14	15	7	24	14	26	43	52	621		985	#REF!

## Sheet: Table J
Table J. Hypermethylated in Differentiated vs ISC
ampID	position	amplicon size	flanking sites	Diff r2.1	Diff r2.2	ISC r2.1	ISC r2.2	mSI_ade_r1.1	mSI_ade_r1.2	mSI_ade_r1.3	chromosome	start position	end position	CpG island	repeat unique ID	repeat element chr	elem_start	elem_end	elem_strand	element type	element name	elemClass	elemType	numelems	ampID.1	baseMean	baseMeanA	baseMeanB	foldChange	log2FoldChange	pval_per_condition	padj_per_condition	pval_pooled	padj_pooled	log2FoldChange2	links	ampChrom	ampStart	ampEnd	ampName	ampStrand	gene Id	txId	txStart	txEnd	txStrand	geneSymbol	biotype	gene context
46	chr1:4486150-4487164	1015	SmaI[GA]-[GC]SmaI	47	98	0	7	32	30	50	1	4486150	4487164	island&shore	NA	NA	NA	NA	NA	NULL	NA	NA	NA	NA	46	38	3.5	72.5	20.7143	4.37255	0.0234542	0.0830992	0.000336536	0.00322068	4.02975	http://genome.ucsc.edu/cgi-bin/hgTracks?db=mm9&position=chr1:4486150-4487164	chr1	4486149	4487164	SmaI[GA]-[GC]SmaI	+	ENSMUSG00000025902	ENSMUST00000027035	4481009	4486494	-	Sox17	protein_coding	intragenic
75	chr1:5010318-5010726	409	SmaI[TC]-[AG]SmaI	240	481	2	41	209	272	252	1	5010318	5010726	shore	NA	NA	NA	NA	NA	NULL	NA	NA	NA	NA	75	191	21.5	360.5	16.7674	4.06759	0.0180749	0.0666038	0.000166932	0.00176767	4.006	http://genome.ucsc.edu/cgi-bin/hgTracks?db=mm9&position=chr1:5010318-5010726	chr1	5010317	5010726	SmaI[TC]-[AG]SmaI	+	ENSMUSG00000002459	ENSMUST00000002533	4899657	5009620	-	Rgs20	protein_coding	intergenic
1854	chr1:38033663-38034519	857	SmaI[TG]-[TC]SmaI	97	184	9	14	280	253	243	1	38033663	38034519	NULL	41537	1	38034278	38034576	-1	repeat	Lx9	LINE	L1	2	1854	76	11.5	140.5	12.2174	3.61086	4.01643e-30	4.20891e-28	0.000165196	0.00175269	3.5008	http://genome.ucsc.edu/cgi-bin/hgTracks?db=mm9&position=chr1:38033663-38034519	chr1	38033662	38034519	SmaI[TG]-[TC]SmaI	+	ENSMUSG00000026085	ENSMUST00000027254	38003581	38014604	-	Lyg1	protein_coding	intergenic
1946	chr1:39044368-39044524	157	SmaI[AA]-[CG]SmaI	19	34	0	1	21	71	31	1	39044368	39044524	island	NA	NA	NA	NA	NA	NULL	NA	NA	NA	NA	1946	13.5	0.5	26.5	53	5.72792	2.91928e-12	7.47543e-11	8.55427e-06	0.000134567	4.1964	http://genome.ucsc.edu/cgi-bin/hgTracks?db=mm9&position=chr1:39044368-39044524	chr1	39044367	39044524	SmaI[AA]-[CG]SmaI	+	ENSMUSG00000026078	ENSMUST00000027247	39044659	39054081	+	Pdcl3	protein_coding	intergenic
2788	chr1:55294532-55294869	338	SmaI[GT]-[TT]SmaI	438	591	17	62	238	317	425	1	55294532	55294869	island&shore	NA	NA	NA	NA	NA	NULL	NA	NA	NA	NA	2788	277	39.5	514.5	13.0253	3.70325	4.80101e-07	5.53803e-06	7.04423e-15	6.35282e-13	3.66998	http://genome.ucsc.edu/cgi-bin/hgTracks?db=mm9&position=chr1:55294532-55294869	chr1	55294531	55294869	SmaI[GT]-[TT]SmaI	+	ENSMUSG00000046994	ENSMUST00000061334	55294021	55296902	+	Mars2	protein_coding	intragenic
3146	chr1:61684457-61685311	855	SmaI[GG]-[AC]SmaI	21	41	3	2	26	36	40	1	61684457	61685311	island&shore	NA	NA	NA	NA	NA	NULL	NA	NA	NA	NA	3146	16.75	2.5	31	12.4	3.63227	1.79712e-10	3.52007e-09	0.000712748	0.00614326	3.19265	http://genome.ucsc.edu/cgi-bin/hgTracks?db=mm9&position=chr1:61684457-61685311	chr1	61684456	61685311	SmaI[GG]-[AC]SmaI	+	ENSMUSG00000052062	ENSMUST00000075374	61685398	62688858	+	Pard3b	protein_coding	intergenic
3548	chr1:69152411-69153042	632	SmaI[CC]-[TC]SmaI	260	512	2	48	300	414	476	1	69152411	69153042	shore	NA	NA	NA	NA	NA	NULL	NA	NA	NA	NA	3548	205.5	25	386	15.44	3.9486	0.0197556	0.0718543	0.00015932	0.00169829	3.89575	http://genome.ucsc.edu/cgi-bin/hgTracks?db=mm9&position=chr1:69152411-69153042	chr1	69152410	69153042	SmaI[CC]-[TC]SmaI	+	ENSMUSG00000062209	ENSMUST00000119142	68078760	69154330	-	Erbb4	protein_coding	intragenic
3719	chr1:72194806-72196269	1464	SmaI[TA]-[TT]SmaI	54	106	3	11	36	27	38	1	72194806	72196269	NULL	80049	1	72194465	72194837	1	repeat	RLTR23	LTR	ERV1	2	3719	43.5	7	80	11.4286	3.51457	0.00156889	0.00812506	0.000581088	0.00514873	3.33985	http://genome.ucsc.edu/cgi-bin/hgTracks?db=mm9&position=chr1:72194806-72196269	chr1	72194805	72196269	SmaI[TA]-[TT]SmaI	+	ENSMUSG00000039395	ENSMUST00000048860	72205807	72258881	-	Mreg	protein_coding	intergenic
3853	chr1:74115537-74115850	314	SmaI[CA]-[CC]SmaI	475	888	16	58	292	271	516	1	74115537	74115850	island&shore	NA	NA	NA	NA	NA	NULL	NA	NA	NA	NA	3853	359.25	37	681.5	18.4189	4.20312	0.000343942	0.00212592	1.63513e-05	0.000235968	4.16676	http://genome.ucsc.edu/cgi-bin/hgTracks?db=mm9&position=chr1:74115537-74115850	chr1	74115536	74115850	SmaI[CA]-[CC]SmaI	+	ENSMUSG00000055322	ENSMUST00000169786	73956805	74171021	-	Tns1	protein_coding	intragenic
3868	chr1:74171684-74171921	238	SmaI[AA]-[TG]SmaI	207	315	13	24	135	225	320	1	74171684	74171921	shore	NA	NA	NA	NA	NA	NULL	NA	NA	NA	NA	3868	139.75	18.5	261	14.1081	3.81845	5.46928e-11	1.14981e-09	4.57087e-09	1.55091e-07	3.74802	http://genome.ucsc.edu/cgi-bin/hgTracks?db=mm9&position=chr1:74171684-74171921	chr1	74171683	74171921	SmaI[AA]-[TG]SmaI	+	ENSMUSG00000061815	ENSMUST00000127134	74172153	74194347	+	Rufy4	protein_coding	intergenic
3890	chr1:74349692-74350269	578	SmaI[GA]-[GC]SmaI	19	31	1	1	16	38	21	1	74349692	74350269	shore	NA	NA	NA	NA	NA	NULL	NA	NA	NA	NA	3890	13	1	25	25	4.64386	5.38889e-11	1.1373e-09	1.88436e-06	3.54321e-05	3.70044	http://genome.ucsc.edu/cgi-bin/hgTracks?db=mm9&position=chr1:74349692-74350269	chr1	74349691	74350269	SmaI[GA]-[GC]SmaI	+	ENSMUSG00000006301	ENSMUST00000016309	74334821	74350979	-	Tmbim1	protein_coding	intragenic
3938	chr1:74759769-74760087	319	SmaI[CC]-[GC]SmaI	341	532	13	69	317	426	642	1	74759769	74760087	shore	NA	NA	NA	NA	NA	NULL	NA	NA	NA	NA	3938	238.75	41	436.5	10.6463	3.41229	0.000803974	0.00452584	4.39967e-07	9.78558e-06	3.38082	http://genome.ucsc.edu/cgi-bin/hgTracks?db=mm9&position=chr1:74759769-74760087	chr1	74759768	74760087	SmaI[CC]-[GC]SmaI	+	ENSMUSG00000026170	ENSMUST00000027356	74760148	74784464	+	Cyp27a1	protein_coding	intergenic
3988	chr1:74998234-74999082	849	SmaI[GT]-[TG]SmaI	12	6	0	0	0	0	0	1	74998234	74999082	island&shore	NA	NA	NA	NA	NA	NULL	NA	NA	NA	NA	3988	4.5	0	9	Inf	Inf	2.33305e-05	0.000190832	0.000688596	0.0059636	3.32193	http://genome.ucsc.edu/cgi-bin/hgTracks?db=mm9&position=chr1:74998234-74999082	chr1	74998233	74999082	SmaI[GT]-[TG]SmaI	+	ENSMUSG00000006538	ENSMUST00000164097	74991893	74998225	-	Ihh	protein_coding	intergenic
4188	chr1:78190389-78191817	1429	SmaI[TT]-[GT]SmaI	14	21	0	3	2	1	4	1	78190389	78191817	shore	NA	NA	NA	NA	NA	NULL	NA	NA	NA	NA	4188	9.5	1.5	17.5	11.6667	3.54432	0.00473185	0.0212081	6.78052e-06	0.000109757	2.88753	http://genome.ucsc.edu/cgi-bin/hgTracks?db=mm9&position=chr1:78190389-78191817	chr1	78190388	78191817	SmaI[TT]-[GT]SmaI	+	ENSMUSG00000004872	ENSMUST00000004994	78097842	78193413	-	Pax3	protein_coding	intragenic
4192	chr1:78193784-78194508	725	SmaI[TG]-[TG]SmaI	72	154	6	10	88	125	104	1	78193784	78194508	island&shore	NA	NA	NA	NA	NA	NULL	NA	NA	NA	NA	4192	60.5	8	113	14.125	3.82018	5.91575e-34	8.14043e-32	0.00095973	0.00791669	3.66297	http://genome.ucsc.edu/cgi-bin/hgTracks?db=mm9&position=chr1:78193784-78194508	chr1	78193783	78194508	SmaI[TG]-[TG]SmaI	+	ENSMUSG00000004872	ENSMUST00000004994	78097842	78193413	-	Pax3	protein_coding	intergenic
4536	chr1:84837218-84838378	1161	SmaI[GG]-[AG]SmaI	60	102	0	13	16	13	23	1	84837218	84838378	shore	95318	1	84838345	84838437	-1	repeat	PB1D10	SINE	Alu	1	4536	43.75	6.5	81	12.4615	3.63941	0.0121096	0.047371	2.29774e-05	0.000319735	3.45066	http://genome.ucsc.edu/cgi-bin/hgTracks?db=mm9&position=chr1:84837218-84838378	chr1	84837217	84838378	SmaI[GG]-[AG]SmaI	+	ENSMUSG00000073633	ENSMUST00000097672	84836416	84897062	+	Fbxo36	protein_coding	intragenic
4630	chr1:87689522-87690473	952	SmaI[CT]-[TT]SmaI	10	12	1	0	0	0	0	1	87689522	87690473	island&shore	96717	1	87689499	87689616	-1	repeat	ID_B1	SINE	B4	1	4630	5.75	0.5	11	22	4.45943	5.72205e-06	5.41894e-05	5.72205e-06	9.46587e-05	3	http://genome.ucsc.edu/cgi-bin/hgTracks?db=mm9&position=chr1:87689522-87690473	chr1	87689521	87690473	SmaI[CT]-[TT]SmaI	+	ENSMUSG00000036707	ENSMUST00000113360	87690016	87748151	+	Cab39	protein_coding	intragenic
4918	chr1:91028986-91030030	1045	SmaI[CA]-[GC]SmaI	205	304	20	40	92	76	166	1	91028986	91030030	NULL	NA	NA	NA	NA	NA	NULL	NA	NA	NA	NA	4918	142.25	30	254.5	8.48333	3.08463	6.5823e-07	7.41999e-06	6.46157e-08	1.72769e-06	3.04298	http://genome.ucsc.edu/cgi-bin/hgTracks?db=mm9&position=chr1:91028986-91030030	chr1	91028985	91030030	SmaI[CA]-[GC]SmaI	+	ENSMUSG00000036206	ENSMUST00000066279	90966990	91051643	+	Sh3bp4	protein_coding	intragenic
4953	chr1:91373524-91374180	657	SmaI[CC]-[AC]SmaI	181	294	7	31	1412	1170	1223	1	91373524	91374180	NULL	102515	1	91374127	91374333	1	repeat	ID_B1	SINE	B4	1	4953	128.25	19	237.5	12.5	3.64386	0.000612125	0.00355455	1.05678e-06	2.12967e-05	3.57592	http://genome.ucsc.edu/cgi-bin/hgTracks?db=mm9&position=chr1:91373524-91374180	chr1	91373523	91374180	SmaI[CC]-[AC]SmaI	+	ENSMUSG00000055013	ENSMUST00000027521	91351386	91791857	+	Agap1	protein_coding	intragenic
5170	chr1:93351749-93352113	365	SmaI[TT]-[CA]SmaI	85	165	7	18	336	413	323	1	93351749	93352113	NULL	NA	NA	NA	NA	NA	NULL	NA	NA	NA	NA	5170	68.75	12.5	125	10	3.32193	0.000199114	0.00130945	0.000599471	0.00528582	3.22239	http://genome.ucsc.edu/cgi-bin/hgTracks?db=mm9&position=chr1:93351749-93352113	chr1	93351748	93352113	SmaI[TT]-[CA]SmaI	+	ENSMUSG00000055866	ENSMUST00000164778	93312561	93355907	-	Per2	protein_coding	intragenic
5333	chr1:94847925-94849676	1752	SmaI[TG]-[CT]SmaI	10	19	1	1	12	10	14	1	94847925	94849676	NULL	106058	1	94849357	94850237	-1	repeat	L1MEc	LINE	L1	1	5333	7.75	1	14.5	14.5	3.85798	4.36015e-06	4.19776e-05	0.000851334	0.00714586	2.9542	http://genome.ucsc.edu/cgi-bin/hgTracks?db=mm9&position=chr1:94847925-94849676	chr1	94847924	94849676	SmaI[TG]-[CT]SmaI	+	ENSMUSG00000026270	ENSMUST00000027488	94830953	94844518	+	Capn10	protein_coding	intergenic
5518	chr1:97561985-97563082	1098	SmaI[AT]-[AA]SmaI	18	30	3	1	16	26	14	1	97561985	97563082	shore	NA	NA	NA	NA	NA	NULL	NA	NA	NA	NA	5518	13	2	24	12	3.58496	6.82041e-09	1.06676e-07	4.11132e-05	0.000530132	3.05889	http://genome.ucsc.edu/cgi-bin/hgTracks?db=mm9&position=chr1:97561985-97563082	chr1	97561984	97563082	SmaI[AT]-[AA]SmaI	+	ENSMUSG00000040710	ENSMUST00000043336	97484261	97564171	-	St8sia4	protein_coding	intragenic
5985	chr1:107252708-107252871	164	SmaI[AC]-[CA]SmaI	50	96	4	13	60	123	83	1	107252708	107252871	island	NA	NA	NA	NA	NA	NULL	NA	NA	NA	NA	5985	40.75	8.5	73	8.58824	3.10236	0.00229128	0.0112768	0.00107902	0.00876488	2.96153	http://genome.ucsc.edu/cgi-bin/hgTracks?db=mm9&position=chr1:107252708-107252871	chr1	107252707	107252871	SmaI[AC]-[CA]SmaI	+	ENSMUSG00000090759	ENSMUST00000169249	107252584	107258201	+	Gm17634	lincRNA	intragenic
6566	chr1:120971498-120971692	195	SmaI[TA]-[TT]SmaI	112	177	10	14	68	125	104	1	120971498	120971692	NULL	NA	NA	NA	NA	NA	NULL	NA	NA	NA	NA	6566	78.25	12	144.5	12.0417	3.58996	1.29824e-41	2.58188e-39	2.7329e-07	6.3533e-06	3.48444	http://genome.ucsc.edu/cgi-bin/hgTracks?db=mm9&position=chr1:120971498-120971692	chr1	120971497	120971692	SmaI[TA]-[TT]SmaI	+	NA	NA	NA	NA	NA	NA	NA	NA
6615	chr1:121544515-121544866	352	SmaI[TT]-[AA]SmaI	20	19	0	1	12	16	19	1	121544515	121544866	shore	NA	NA	NA	NA	NA	NULL	NA	NA	NA	NA	6615	10	0.5	19.5	39	5.2854	7.45787e-11	1.54405e-09	7.45787e-11	3.53386e-09	3.77259	http://genome.ucsc.edu/cgi-bin/hgTracks?db=mm9&position=chr1:121544515-121544866	chr1	121544514	121544866	SmaI[TT]-[AA]SmaI	+	ENSMUSG00000026383	ENSMUST00000163147	121441610	121545577	-	Epb4.1l5	protein_coding	intragenic
6706	chr1:122500620-122501059	440	SmaI[TC]-[AG]SmaI	404	591	56	68	426	407	488	1	122500620	122501059	shore	NA	NA	NA	NA	NA	NULL	NA	NA	NA	NA	6706	279.75	62	497.5	8.02419	3.00436	2.52666e-77	2.15129e-74	1.52476e-08	4.69951e-07	2.98417	http://genome.ucsc.edu/cgi-bin/hgTracks?db=mm9&position=chr1:122500620-122501059	chr1	122500619	122501059	SmaI[TC]-[AG]SmaI	+	ENSMUSG00000058665	ENSMUST00000079721	122498995	122505873	+	En1	protein_coding	intragenic
7252	chr1:133723920-133724222	303	SmaI[AT]-[GG]SmaI	384	644	8	39	175	314	317	1	133723920	133724222	island&shore	NA	NA	NA	NA	NA	NULL	NA	NA	NA	NA	7252	268.75	23.5	514	21.8723	4.45104	0.000277889	0.00175956	9.51617e-08	2.45296e-06	4.39372	http://genome.ucsc.edu/cgi-bin/hgTracks?db=mm9&position=chr1:133723920-133724222	chr1	133723919	133724222	SmaI[AT]-[GG]SmaI	+	ENSMUSG00000013275	ENSMUST00000086559	133724554	133745442	+	Slc41a1	protein_coding	intergenic
7314	chr1:134215128-134215464	337	SmaI[TC]-[AG]SmaI	130	180	2	18	412	423	465	1	134215128	134215464	shore	NA	NA	NA	NA	NA	NULL	NA	NA	NA	NA	7314	82.5	10	155	15.5	3.9542	1.53652e-05	0.000130825	1.19525e-12	7.64457e-11	3.82597	http://genome.ucsc.edu/cgi-bin/hgTracks?db=mm9&position=chr1:134215128-134215464	chr1	134215127	134215464	SmaI[TC]-[AG]SmaI	+	ENSMUSG00000009772	ENSMUST00000072177	134212703	134229870	+	Nuak2	protein_coding	intragenic
7378	chr1:134777618-134777782	165	SmaI[GT]-[CT]SmaI	21	32	1	2	7	17	11	1	134777618	134777782	shore	NA	NA	NA	NA	NA	NULL	NA	NA	NA	NA	7378	14	1.5	26.5	17.6667	4.14296	3.63402e-11	7.84569e-10	2.07946e-07	4.94389e-06	3.45943	http://genome.ucsc.edu/cgi-bin/hgTracks?db=mm9&position=chr1:134777618-134777782	chr1	134777617	134777782	SmaI[GT]-[CT]SmaI	+	ENSMUSG00000026443	ENSMUST00000027706	134776850	134836582	+	Lrrn2	protein_coding	intragenic
7519	chr1:136100772-136101943	1172	SmaI[CT]-[TC]SmaI	86	130	8	11	45	42	85	1	136100772	136101943	NULL	NA	NA	NA	NA	NA	NULL	NA	NA	NA	NA	7519	58.75	9.5	108	11.3684	3.50696	1.28252e-31	1.51928e-29	3.65124e-08	1.0309e-06	3.37587	http://genome.ucsc.edu/cgi-bin/hgTracks?db=mm9&position=chr1:136100772-136101943	chr1	136100771	136101943	SmaI[CT]-[TC]SmaI	+	ENSMUSG00000042429	ENSMUST00000086465	136095800	136132008	-	Adora1	protein_coding	intragenic
7534	chr1:136204315-136206095	1781	SmaI[AC]-[GA]SmaI	39	55	2	5	20	4	20	1	136204315	136206095	NULL	NA	NA	NA	NA	NA	NULL	NA	NA	NA	NA	7534	25.25	3.5	47	13.4286	3.74723	4.64454e-10	8.46456e-09	5.32011e-10	2.13793e-08	3.41504	http://genome.ucsc.edu/cgi-bin/hgTracks?db=mm9&position=chr1:136204315-136206095	chr1	136204314	136206095	SmaI[AC]-[GA]SmaI	+	ENSMUSG00000026458	ENSMUST00000168515	136193360	136229505	-	Ppfia4	protein_coding	intragenic
7689	chr1:137625283-137625646	364	SmaI[TG]-[CG]SmaI	185	392	16	29	121	167	188	1	137625283	137625646	shore	NA	NA	NA	NA	NA	NULL	NA	NA	NA	NA	7689	155.5	22.5	288.5	12.8222	3.68057	3.99611e-09	6.45394e-08	0.000905392	0.00754978	3.62283	http://genome.ucsc.edu/cgi-bin/hgTracks?db=mm9&position=chr1:137625283-137625646	chr1	137625282	137625646	SmaI[TG]-[CG]SmaI	+	ENSMUSG00000026421	ENSMUST00000027677	137625724	137648809	+	Csrp1	protein_coding	intergenic
7710	chr1:137718401-137719054	654	SmaI[CT]-[CC]SmaI	83	165	1	13	771	583	641	1	137718401	137719054	NULL	NA	NA	NA	NA	NA	NULL	NA	NA	NA	NA	7710	65.5	7	124	17.7143	4.14684	0.0112041	0.0442993	0.000158416	0.00168932	3.96578	http://genome.ucsc.edu/cgi-bin/hgTracks?db=mm9&position=chr1:137718401-137719054	chr1	137718400	137719054	SmaI[CT]-[CC]SmaI	+	ENSMUSG00000041782	ENSMUST00000038760	137715175	137729918	+	Lad1	protein_coding	intragenic
8587	chr1:155748304-155748637	334	SmaI[TG]-[TC]SmaI	94	184	6	11	202	176	233	1	155748304	155748637	shore	NA	NA	NA	NA	NA	NULL	NA	NA	NA	NA	8587	73.75	8.5	139	16.3529	4.03148	3.26686e-15	1.18049e-13	0.000121557	0.0013425	3.88136	http://genome.ucsc.edu/cgi-bin/hgTracks?db=mm9&position=chr1:155748304-155748637	chr1	155748303	155748637	SmaI[TG]-[TC]SmaI	+	ENSMUSG00000026473	ENSMUST00000086199	155747074	155756853	+	Glul	protein_coding	intragenic
8714	chr1:157585312-157585506	195	SmaI[CT]-[TC]SmaI	111	266	1	14	64	145	134	1	157585312	157585506	shore	NA	NA	NA	NA	NA	NULL	NA	NA	NA	NA	8714	98	7.5	188.5	25.1333	4.65153	0.0139055	0.0534205	0.000972668	0.00801128	4.47859	http://genome.ucsc.edu/cgi-bin/hgTracks?db=mm9&position=chr1:157585312-157585506	chr1	157585311	157585506	SmaI[CT]-[TC]SmaI	+	ENSMUSG00000026468	ENSMUST00000027740	157548827	157589157	-	Lhx4	protein_coding	intragenic
8798	chr1:158968046-158969225	1180	SmaI[GT]-[TG]SmaI	14	21	2	2	5	1	5	1	158968046	158969225	NULL	189860	1	158967481	158968107	-1	repeat	RLTR26	LTR	ERVK	1	8798	9.75	2	17.5	8.75	3.12928	8.87433e-07	9.80098e-06	3.97402e-06	6.92302e-05	2.62449	http://genome.ucsc.edu/cgi-bin/hgTracks?db=mm9&position=chr1:158968046-158969225	chr1	158968045	158969225	SmaI[GT]-[TG]SmaI	+	NA	NA	NA	NA	NA	NA	NA	NA
9299	chr1:168084383-168084755	373	SmaI[GA]-[GG]SmaI	340	495	28	64	245	269	411	1	168084383	168084755	NULL	NA	NA	NA	NA	NA	NULL	NA	NA	NA	NA	9299	231.75	46	417.5	9.07609	3.18207	2.9614e-06	2.95014e-05	7.45761e-09	2.42181e-07	3.15449	http://genome.ucsc.edu/cgi-bin/hgTracks?db=mm9&position=chr1:168084383-168084755	chr1	168084382	168084755	SmaI[GA]-[GG]SmaI	+	ENSMUSG00000000544	ENSMUST00000060833	168060369	168096641	+	Gpa33	protein_coding	intragenic
9300	chr1:168084756-168085317	562	SmaI[TG]-[CT]SmaI	238	425	0	37	95	162	196	1	168084756	168085317	NULL	NA	NA	NA	NA	NA	NULL	NA	NA	NA	NA	9300	175	18.5	331.5	17.9189	4.16341	0.0113434	0.0447593	6.6514e-06	0.000107917	4.09181	http://genome.ucsc.edu/cgi-bin/hgTracks?db=mm9&position=chr1:168084756-168085317	chr1	168084755	168085317	SmaI[TG]-[CT]SmaI	+	ENSMUSG00000000544	ENSMUST00000060833	168060369	168096641	+	Gpa33	protein_coding	intragenic
9322	chr1:168338966-168339407	442	SmaI[AA]-[TT]SmaI	363	534	39	73	204	331	351	1	168338966	168339407	shore	200877	1	168338858	168339034	1	repeat	L3	LINE	CR1	1	9322	252.25	56	448.5	8.00893	3.00161	2.35359e-07	2.86149e-06	4.39167e-08	1.21849e-06	2.97929	http://genome.ucsc.edu/cgi-bin/hgTracks?db=mm9&position=chr1:168338966-168339407	chr1	168338965	168339407	SmaI[AA]-[TT]SmaI	+	ENSMUSG00000040596	ENSMUST00000079972	168314756	168339913	-	Pogk	protein_coding	intragenic
9323	chr1:168339408-168339518	111	SmaI[AC]-[GT]SmaI	17	21	4	0	17	27	9	1	168339408	168339518	island&shore	NA	NA	NA	NA	NA	NULL	NA	NA	NA	NA	9323	10.5	2	19	9.5	3.24793	0.00168867	0.00866797	5.65315e-08	1.53107e-06	2.73697	http://genome.ucsc.edu/cgi-bin/hgTracks?db=mm9&position=chr1:168339408-168339518	chr1	168339407	168339518	SmaI[AC]-[GT]SmaI	+	ENSMUSG00000040596	ENSMUST00000079972	168314756	168339913	-	Pogk	protein_coding	intragenic
9360	chr1:168932347-168932576	230	SmaI[GG]-[CT]SmaI	44	82	7	2	25	47	31	1	168932347	168932576	shore	NA	NA	NA	NA	NA	NULL	NA	NA	NA	NA	9360	33.75	4.5	63	14	3.80735	0.000236245	0.00152529	0.000122565	0.00135034	3.54057	http://genome.ucsc.edu/cgi-bin/hgTracks?db=mm9&position=chr1:168932347-168932576	chr1	168932346	168932576	SmaI[GG]-[CT]SmaI	+	ENSMUSG00000060568	ENSMUST00000165874	168931548	169021433	+	Fam78b	protein_coding	intragenic
9585	chr1:172105320-172105513	194	SmaI[GC]-[GA]SmaI	17	32	0	1	15	39	13	1	172105320	172105513	island&shore	NA	NA	NA	NA	NA	NULL	NA	NA	NA	NA	9585	12.5	0.5	24.5	49	5.61471	3.08123e-11	6.70002e-10	4.13427e-05	0.000532336	4.08746	http://genome.ucsc.edu/cgi-bin/hgTracks?db=mm9&position=chr1:172105320-172105513	chr1	172105319	172105513	SmaI[GC]-[GA]SmaI	+	ENSMUSG00000026670	ENSMUST00000111350	172072069	172105088	-	Uap1	protein_coding	intergenic
9678	chr1:173032936-173033222	287	SmaI[TT]-[GG]SmaI	292	456	17	18	326	474	355	1	173032936	173033222	shore	NA	NA	NA	NA	NA	NULL	NA	NA	NA	NA	9678	195.75	17.5	374	21.3714	4.41761	2.75244e-122	9.37413e-119	9.25851e-10	3.58372e-08	4.34129	http://genome.ucsc.edu/cgi-bin/hgTracks?db=mm9&position=chr1:173032936-173033222	chr1	173032935	173033222	SmaI[TT]-[GG]SmaI	+	ENSMUSG00000026649	ENSMUST00000027959	173051792	173057098	+	1700009P17Rik	protein_coding	intergenic
9693	chr1:173124849-173126057	1209	SmaI[CT]-[TT]SmaI	153	255	8	37	68	54	68	1	173124849	173126057	island&shore	NA	NA	NA	NA	NA	NULL	NA	NA	NA	NA	9693	113.25	22.5	204	9.06667	3.18057	0.00266346	0.0128668	2.6886e-05	0.000365902	3.12489	http://genome.ucsc.edu/cgi-bin/hgTracks?db=mm9&position=chr1:173124849-173126057	chr1	173124848	173126057	SmaI[CT]-[TT]SmaI	+	ENSMUSG00000038370	ENSMUST00000111332	173103393	173126399	-	Pcp4l1	protein_coding	intragenic
9696	chr1:173152069-173152336	268	SmaI[GT]-[AT]SmaI	91	159	2	18	54	98	111	1	173152069	173152336	NULL	NA	NA	NA	NA	NA	NULL	NA	NA	NA	NA	9696	67.5	10	125	12.5	3.64386	0.0060083	0.0260797	2.83494e-05	0.000382759	3.51785	http://genome.ucsc.edu/cgi-bin/hgTracks?db=mm9&position=chr1:173152069-173152336	chr1	173152068	173152336	SmaI[GT]-[AT]SmaI	+	ENSMUSG00000005674	ENSMUST00000005817	173147933	173152645	-	Tomm40l	protein_coding	intragenic
9820	chr1:174420320-174420642	323	SmaI[AG]-[AG]SmaI	166	287	0	29	58	149	235	1	174420320	174420642	NULL	NA	NA	NA	NA	NA	NULL	NA	NA	NA	NA	9820	120.5	14.5	226.5	15.6207	3.96539	0.00985476	0.0397429	5.48357e-06	9.11009e-05	3.87553	http://genome.ucsc.edu/cgi-bin/hgTracks?db=mm9&position=chr1:174420320-174420642	chr1	174420319	174420642	SmaI[AG]-[AG]SmaI	+	ENSMUSG00000037995	ENSMUST00000052629	174412346	174429008	+	Igsf9	protein_coding	intragenic
10330	chr1:182723891-182724220	330	SmaI[GC]-[GT]SmaI	505	781	16	91	324	737	615	1	182723891	182724220	shore	NA	NA	NA	NA	NA	NULL	NA	NA	NA	NA	10330	348.25	53.5	643	12.0187	3.58721	0.000538653	0.00316774	8.19144e-08	2.14188e-06	3.56273	http://genome.ucsc.edu/cgi-bin/hgTracks?db=mm9&position=chr1:182723891-182724220	chr1	182723890	182724220	SmaI[GC]-[GT]SmaI	+	ENSMUSG00000090986	ENSMUST00000166576	182732699	182739614	+	Gm17275	lincRNA	intergenic
10356	chr1:182873060-182874580	1521	SmaI[TA]-[AA]SmaI	18	36	0	4	2	3	5	1	182873060	182874580	island&shore	NA	NA	NA	NA	NA	NULL	NA	NA	NA	NA	10356	14.5	2	27	13.5	3.75489	0.0335861	0.112006	0.00124656	0.00992223	3.22239	http://genome.ucsc.edu/cgi-bin/hgTracks?db=mm9&position=chr1:182873060-182874580	chr1	182873059	182874580	SmaI[TA]-[AA]SmaI	+	ENSMUSG00000026519	ENSMUST00000027800	182872590	182905243	+	Tmem63a	protein_coding	intragenic
10388	chr1:183187625-183188908	1284	SmaI[CT]-[TC]SmaI	51	85	4	10	73	35	55	1	183187625	183188908	NULL	NA	NA	NA	NA	NA	NULL	NA	NA	NA	NA	10388	37.5	7	68	9.71429	3.28011	2.40888e-05	0.000196504	2.34505e-05	0.000325488	3.10852	http://genome.ucsc.edu/cgi-bin/hgTracks?db=mm9&position=chr1:183187625-183188908	chr1	183187624	183188908	SmaI[CT]-[TC]SmaI	+	NA	NA	NA	NA	NA	NA	NA	NA
10451	chr1:183794463-183796277	1815	SmaI[TT]-[CA]SmaI	10	14	0	1	1	0	0	1	183794463	183796277	NULL	220910	1	183796262	183796340	-1	repeat	MLT2B3	LTR	ERVL	1	10451	6.25	0.5	12	24	4.58496	1.54972e-06	1.62655e-05	1.54972e-06	2.97141e-05	3.11548	http://genome.ucsc.edu/cgi-bin/hgTracks?db=mm9&position=chr1:183794463-183796277	chr1	183794462	183796277	SmaI[TT]-[CA]SmaI	+	ENSMUSG00000056699	ENSMUST00000070987	183781739	183783320	-	Gm5533	protein_coding	intergenic
10657	chr1:186558955-186559309	355	SmaI[GC]-[TC]SmaI	6	8	0	1	10	10	14	1	186558955	186559309	NULL	NA	NA	NA	NA	NA	NULL	NA	NA	NA	NA	10657	3.75	0.5	7	14	3.80735	0.000976563	0.00535253	0.000976563	0.00801429	2.41504	http://genome.ucsc.edu/cgi-bin/hgTracks?db=mm9&position=chr1:186558955-186559309	chr1	186558954	186559309	SmaI[GC]-[TC]SmaI	+	ENSMUSG00000039377	ENSMUST00000048572	186551019	186556498	-	Hlx	protein_coding	intergenic
10780	chr1:188527957-188528194	238	SmaI[AA]-[GA]SmaI	178	367	0	28	135	246	293	1	188527957	188528194	island&shore	NA	NA	NA	NA	NA	NULL	NA	NA	NA	NA	10780	143.25	14	272.5	19.4643	4.28276	0.0265941	0.0919987	0.000187148	0.00194843	4.18851	http://genome.ucsc.edu/cgi-bin/hgTracks?db=mm9&position=chr1:188527957-188528194	chr1	188527956	188528194	SmaI[AA]-[GA]SmaI	+	ENSMUSG00000039239	ENSMUST00000045288	188447065	188529871	-	Tgfb2	protein_coding	intragenic
10984	chr1:191746454-191748013	1560	SmaI[TG]-[CC]SmaI	23	28	2	1	12	3	15	1	191746454	191748013	shore	229586	1	191748008	191748042	-1	repeat	ID	SINE	ID	1	10984	13.5	1.5	25.5	17	4.08746	2.91878e-12	7.47543e-11	2.91878e-12	1.74016e-10	3.40599	http://genome.ucsc.edu/cgi-bin/hgTracks?db=mm9&position=chr1:191746454-191748013	chr1	191746453	191748013	SmaI[TG]-[CC]SmaI	+	ENSMUSG00000026603	ENSMUST00000027897	191704371	191746242	-	Smyd2	protein_coding	intergenic
11093	chr1:192850538-192850705	168	SmaI[AC]-[CA]SmaI	17	34	0	1	10	10	16	1	192850538	192850705	shore	230878	1	192850685	192850774	-1	repeat	B1_Mur4	SINE	Alu	1	11093	13	0.5	25.5	51	5.67243	1.63586e-11	3.72042e-10	0.000119671	0.00132543	4.14296	http://genome.ucsc.edu/cgi-bin/hgTracks?db=mm9&position=chr1:192850538-192850705	chr1	192850537	192850705	SmaI[AC]-[CA]SmaI	+	ENSMUSG00000066595	ENSMUST00000085635	192829711	192850069	-	Mfsd7b	protein_coding	intergenic
11118	chr1:193048787-193049035	249	SmaI[GC]-[GG]SmaI	66	136	3	12	42	53	93	1	193048787	193049035	island&shore	NA	NA	NA	NA	NA	NULL	NA	NA	NA	NA	11118	54.25	7.5	101	13.4667	3.75132	0.001851	0.00938449	0.000705515	0.00609077	3.58496	http://genome.ucsc.edu/cgi-bin/hgTracks?db=mm9&position=chr1:193048787-193049035	chr1	193048786	193049035	SmaI[GC]-[GG]SmaI	+	ENSMUSG00000073478	ENSMUST00000139056	193048353	193049565	+	D730003I15Rik	lincRNA	intragenic
11127	chr1:193099883-193101641	1759	SmaI[AC]-[CT]SmaI	43	58	1	10	27	14	28	1	193099883	193101641	NULL	231303	1	193099849	193099998	1	repeat	B1F	SINE	Alu	1	11127	28	5.5	50.5	9.18182	3.19878	7.55102e-05	0.000552457	5.80608e-09	1.93389e-07	2.98606	http://genome.ucsc.edu/cgi-bin/hgTracks?db=mm9&position=chr1:193099883-193101641	chr1	193099882	193101641	SmaI[AC]-[CT]SmaI	+	NA	NA	NA	NA	NA	NA	NA	NA
11136	chr1:193150509-193150776	268	SmaI[TG]-[TG]SmaI	209	311	6	37	131	316	351	1	193150509	193150776	shore	NA	NA	NA	NA	NA	NULL	NA	NA	NA	NA	11136	140.75	21.5	260	12.093	3.5961	0.000249219	0.00159519	9.57701e-09	3.04475e-07	3.53605	http://genome.ucsc.edu/cgi-bin/hgTracks?db=mm9&position=chr1:193150509-193150776	chr1	193150508	193150776	SmaI[TG]-[TG]SmaI	+	ENSMUSG00000026627	ENSMUST00000027940	193149791	193174793	+	Tmem206	protein_coding	intragenic
11199	chr1:193788415-193789865	1451	SmaI[CT]-[TA]SmaI	30	58	3	5	42	21	35	1	193788415	193789865	NULL	232474	1	193789735	193790101	1	repeat	L1Md_F2	LINE	L1	1	11199	24	4	44	11	3.45943	1.72899e-13	5.09829e-12	0.000628063	0.00550055	3.16993	http://genome.ucsc.edu/cgi-bin/hgTracks?db=mm9&position=chr1:193788415-193789865	chr1	193788414	193789865	SmaI[CT]-[TA]SmaI	+	ENSMUSG00000049353	ENSMUST00000053463	193801270	193809795	+	Rd3	protein_coding	intergenic
11781	chr2:9802300-9802671	372	SmaI[CA]-[GC]SmaI	214	341	13	22	168	240	277	2	9802300	9802671	shore	NA	NA	NA	NA	NA	NULL	NA	NA	NA	NA	11781	147.5	17.5	277.5	15.8571	3.98706	2.20832e-15	8.1308e-14	4.43093e-08	1.22813e-06	3.91208	http://genome.ucsc.edu/cgi-bin/hgTracks?db=mm9&position=chr2:9802300-9802671	chr2	9802299	9802671	SmaI[CA]-[GC]SmaI	+	ENSMUSG00000015619	ENSMUST00000102976	9778705	9800227	-	Gata3	protein_coding	intergenic
11806	chr2:10164373-10164763	391	SmaI[GA]-[AT]SmaI	908	1321	61	143	1225	1643	1492	2	10164373	10164763	NULL	NA	NA	NA	NA	NA	NULL	NA	NA	NA	NA	11806	608.25	102	1114.5	10.9265	3.44976	1.19922e-06	1.29095e-05	5.96282e-10	2.37519e-08	3.43697	http://genome.ucsc.edu/cgi-bin/hgTracks?db=mm9&position=chr2:10164373-10164763	chr2	10164372	10164763	SmaI[GA]-[AT]SmaI	+	ENSMUSG00000025780	ENSMUST00000026886	10075198	10178156	+	Itih5	protein_coding	intragenic
12890	chr2:27325813-27325970	158	SmaI[AA]-[GC]SmaI	23	28	1	4	7	11	8	2	27325813	27325970	NULL	NA	NA	NA	NA	NA	NULL	NA	NA	NA	NA	12890	14	2.5	25.5	10.2	3.3505	7.16146e-06	6.58748e-05	1.1703e-10	5.31431e-09	2.92057	http://genome.ucsc.edu/cgi-bin/hgTracks?db=mm9&position=chr2:27325813-27325970	chr2	27325812	27325970	SmaI[AA]-[GC]SmaI	+	ENSMUSG00000026918	ENSMUST00000028282	27301099	27330918	-	Brd3	protein_coding	intragenic
13024	chr2:28388210-28388797	588	SmaI[CT]-[TT]SmaI	363	466	27	51	121	192	201	2	28388210	28388797	shore	NA	NA	NA	NA	NA	NULL	NA	NA	NA	NA	13024	226.75	39	414.5	10.6282	3.40983	4.87614e-12	1.19905e-10	6.09791e-19	8.98073e-17	3.37678	http://genome.ucsc.edu/cgi-bin/hgTracks?db=mm9&position=chr2:28388210-28388797	chr2	28388209	28388797	SmaI[CT]-[TT]SmaI	+	ENSMUSG00000026821	ENSMUST00000100241	28389062	28408156	+	Ralgds	protein_coding	intergenic
13320	chr2:30512741-30513803	1063	SmaI[CC]-[AC]SmaI	50	91	7	7	19	17	26	2	30512741	30513803	island&shore	NA	NA	NA	NA	NA	NULL	NA	NA	NA	NA	13320	38.75	7	70.5	10.0714	3.3322	8.40896e-20	4.61916e-18	0.000177464	0.00185897	3.15987	http://genome.ucsc.edu/cgi-bin/hgTracks?db=mm9&position=chr2:30512741-30513803	chr2	30512740	30513803	SmaI[CC]-[AC]SmaI	+	NA	NA	NA	NA	NA	NA	NA	NA
13476	chr2:31427331-31427698	368	SmaI[AC]-[TA]SmaI	327	544	39	69	283	265	311	2	31427331	31427698	shore	272465	2	31427264	31427421	1	repeat	RSINE1	SINE	B4	1	13476	244.75	54	435.5	8.06481	3.01164	2.88777e-07	3.44786e-06	2.27655e-05	0.000317598	2.98848	http://genome.ucsc.edu/cgi-bin/hgTracks?db=mm9&position=chr2:31427331-31427698	chr2	31427330	31427698	SmaI[AC]-[TA]SmaI	+	ENSMUSG00000026843	ENSMUST00000055244	31428245	31473039	+	Fubp3	protein_coding	intergenic
13723	chr2:32836528-32836954	427	SmaI[CC]-[AT]SmaI	5	10	0	0	0	3	1	2	32836528	32836954	island&shore	NA	NA	NA	NA	NA	NULL	NA	NA	NA	NA	13723	3.75	0	7.5	Inf	Inf	0.000121345	0.000841905	0.0011256	0.00910033	3.08746	http://genome.ucsc.edu/cgi-bin/hgTracks?db=mm9&position=chr2:32836528-32836954	chr2	32836527	32836954	SmaI[CC]-[AT]SmaI	+	ENSMUSG00000026791	ENSMUST00000028129	32828510	32837602	-	Slc2a8	protein_coding	intragenic
13801	chr2:33489880-33490370	491	SmaI[AA]-[TC]SmaI	381	710	38	62	206	165	405	2	33489880	33490370	NULL	NA	NA	NA	NA	NA	NULL	NA	NA	NA	NA	13801	297.75	50	545.5	10.91	3.44758	1.01655e-10	2.07157e-09	0.00012949	0.00141577	3.42165	http://genome.ucsc.edu/cgi-bin/hgTracks?db=mm9&position=chr2:33489880-33490370	chr2	33489879	33490370	SmaI[AA]-[TC]SmaI	+	ENSMUSG00000038765	ENSMUST00000041730	33416485	33496031	-	Lmx1b	protein_coding	intragenic
13924	chr2:34838569-34838759	191	SmaI[GC]-[TT]SmaI	50	64	4	0	133	177	164	2	34838569	34838759	NULL	NA	NA	NA	NA	NA	NULL	NA	NA	NA	NA	13924	29.5	2	57	28.5	4.83289	2.1948e-07	2.68039e-06	6.17625e-19	9.04721e-17	4.27302	http://genome.ucsc.edu/cgi-bin/hgTracks?db=mm9&position=chr2:34838569-34838759	chr2	34838568	34838759	SmaI[GC]-[TT]SmaI	+	ENSMUSG00000026874	ENSMUST00000028233	34838851	34916958	-	Hc	protein_coding	intergenic
13947	chr2:35123715-35124054	340	SmaI[GT]-[TG]SmaI	654	1067	28	77	3197	3550	3321	2	35123715	35124054	NULL	NA	NA	NA	NA	NA	NULL	NA	NA	NA	NA	13947	456.5	52.5	860.5	16.3905	4.03479	1.18842e-05	0.000103781	1.02101e-07	2.60961e-06	4.00924	http://genome.ucsc.edu/cgi-bin/hgTracks?db=mm9&position=chr2:35123715-35124054	chr2	35123714	35124054	SmaI[GT]-[TG]SmaI	+	ENSMUSG00000026879	ENSMUST00000028239	35137900	35163412	+	Gsn	protein_coding	intergenic
14134	chr2:37559404-37559675	272	SmaI[TG]-[GG]SmaI	290	483	8	51	327	496	357	2	37559404	37559675	island&shore	NA	NA	NA	NA	NA	NULL	NA	NA	NA	NA	14134	208	29.5	386.5	13.1017	3.71168	0.00191716	0.00965528	2.2165e-06	4.09152e-05	3.66732	http://genome.ucsc.edu/cgi-bin/hgTracks?db=mm9&position=chr2:37559404-37559675	chr2	37559403	37559675	SmaI[TG]-[GG]SmaI	+	ENSMUSG00000092958	ENSMUST00000175217	37543721	37543804	-	BX545905.1	miRNA	intergenic
14171	chr2:38205505-38206082	578	SmaI[TT]-[TC]SmaI	352	548	4	24	221	339	224	2	38205505	38206082	shore	NA	NA	NA	NA	NA	NULL	NA	NA	NA	NA	14171	232	14	450	32.1429	5.00643	5.2553e-05	0.00039918	3.39842e-11	1.74048e-09	4.91009	http://genome.ucsc.edu/cgi-bin/hgTracks?db=mm9&position=chr2:38205505-38206082	chr2	38205504	38206082	SmaI[TT]-[TC]SmaI	+	ENSMUSG00000000247	ENSMUST00000000253	38206828	38225253	+	Lhx2	protein_coding	intergenic
14373	chr2:42508000-42508143	144	SmaI[GG]-[GT]SmaI	10	11	0	1	4	13	10	2	42508000	42508143	shore	NA	NA	NA	NA	NA	NULL	NA	NA	NA	NA	14373	5.5	0.5	10.5	21	4.39232	1.09673e-05	9.65785e-05	1.09673e-05	0.000168062	2.9386	http://genome.ucsc.edu/cgi-bin/hgTracks?db=mm9&position=chr2:42508000-42508143	chr2	42507999	42508143	SmaI[GG]-[GT]SmaI	+	ENSMUSG00000049252	ENSMUST00000052550	40450768	42509118	-	Lrp1b	protein_coding	intragenic
14619	chr2:49604880-49605870	991	SmaI[TG]-[AG]SmaI	68	124	12	9	191	125	146	2	49604880	49605870	NULL	NA	NA	NA	NA	NA	NULL	NA	NA	NA	NA	14619	53.25	10.5	96	9.14286	3.19265	5.25012e-25	4.1704e-23	0.000231347	0.00232766	3.07635	http://genome.ucsc.edu/cgi-bin/hgTracks?db=mm9&position=chr2:49604880-49605870	chr2	49604879	49605870	SmaI[TG]-[AG]SmaI	+	ENSMUSG00000026764	ENSMUST00000028102	49474818	49630298	+	Kif5c	protein_coding	intragenic
14717	chr2:51926956-51928185	1230	SmaI[GT]-[GC]SmaI	8	14	1	1	3	4	8	2	51926956	51928185	shore	297357	2	51926884	51926959	1	repeat	B1_Mur3	SINE	Alu	1	14717	6	1	11	11	3.45943	8.43686e-05	0.000609252	0.000546677	0.00487713	2.58496	http://genome.ucsc.edu/cgi-bin/hgTracks?db=mm9&position=chr2:51926956-51928185	chr2	51926955	51928185	SmaI[GT]-[GC]SmaI	+	ENSMUSG00000036202	ENSMUST00000112693	51928357	51977901	+	Rif1	protein_coding	intergenic
15593	chr2:69549432-69551290	1859	SmaI[AC]-[GT]SmaI	8	13	1	1	1	1	2	2	69549432	69551290	NULL	316094	2	69548982	69549468	1	repeat	MURVY-LTR	LTR	ERV1	1	15593	5.75	1	10.5	10.5	3.39232	8.97273e-05	0.000643016	0.000120615	0.00133501	2.52356	http://genome.ucsc.edu/cgi-bin/hgTracks?db=mm9&position=chr2:69549432-69551290	chr2	69549431	69551290	SmaI[AC]-[GT]SmaI	+	ENSMUSG00000027086	ENSMUST00000073152	69524872	69550663	-	Fastkd1	protein_coding	intragenic
15599	chr2:69561515-69562252	738	SmaI[AA]-[AT]SmaI	41	74	5	2	21	65	59	2	69561515	69562252	island&shore	316125	2	69562222	69562304	1	repeat	B1F1	SINE	Alu	1	15599	30.5	3.5	57.5	16.4286	4.03814	1.20322e-09	2.08677e-08	3.3628e-05	0.000445853	3.70044	http://genome.ucsc.edu/cgi-bin/hgTracks?db=mm9&position=chr2:69561515-69562252	chr2	69561514	69562252	SmaI[AA]-[AT]SmaI	+	ENSMUSG00000042133	ENSMUST00000040915	69561150	69592069	+	Ppig	protein_coding	intragenic
15699	chr2:70877493-70877984	492	SmaI[CA]-[GC]SmaI	373	574	15	86	281	494	655	2	70877493	70877984	NULL	NA	NA	NA	NA	NA	NULL	NA	NA	NA	NA	15699	262	50.5	473.5	9.37624	3.22901	0.00102058	0.00556025	7.46158e-07	1.56143e-05	3.20376	http://genome.ucsc.edu/cgi-bin/hgTracks?db=mm9&position=chr2:70877493-70877984	chr2	70877492	70877984	SmaI[CA]-[GC]SmaI	+	ENSMUSG00000041975	ENSMUST00000112186	70802618	70893640	-	Mettl8	protein_coding	intragenic
15743	chr2:71366274-71366748	475	SmaI[CT]-[CC]SmaI	353	626	16	37	256	389	382	2	71366274	71366748	shore	NA	NA	NA	NA	NA	NULL	NA	NA	NA	NA	15743	258	26.5	489.5	18.4717	4.20724	7.05264e-07	7.90767e-06	2.76222e-06	4.98738e-05	4.15675	http://genome.ucsc.edu/cgi-bin/hgTracks?db=mm9&position=chr2:71366274-71366748	chr2	71366273	71366748	SmaI[CT]-[CC]SmaI	+	ENSMUSG00000041911	ENSMUST00000037119	71366170	71372037	+	Dlx1	protein_coding	intragenic
15906	chr2:73366717-73366949	233	SmaI[GA]-[GC]SmaI	21	35	1	1	34	41	24	2	73366717	73366949	island&shore	NA	NA	NA	NA	NA	NULL	NA	NA	NA	NA	15906	14.5	1	28	28	4.80735	3.68212e-12	9.22934e-11	2.27016e-06	4.18207e-05	3.85798	http://genome.ucsc.edu/cgi-bin/hgTracks?db=mm9&position=chr2:73366717-73366949	chr2	73366716	73366949	SmaI[GA]-[GC]SmaI	+	ENSMUSG00000075284	ENSMUST00000094681	73267667	73367791	-	Wipf1	protein_coding	intragenic
15969	chr2:74487818-74488063	246	SmaI[TC]-[GG]SmaI	93	159	2	10	33	116	147	2	74487818	74488063	NULL	NA	NA	NA	NA	NA	NULL	NA	NA	NA	NA	15969	66	6	126	21	4.39232	0.000309833	0.00194285	8.82023e-07	1.8137e-05	4.18133	http://genome.ucsc.edu/cgi-bin/hgTracks?db=mm9&position=chr2:74487818-74488063	chr2	74487817	74488063	SmaI[TC]-[GG]SmaI	+	ENSMUSG00000001815	ENSMUST00000111990	74491049	74497614	-	Evx2	protein_coding	intergenic
15990	chr2:74535318-74535627	310	SmaI[AG]-[AG]SmaI	363	618	16	50	130	342	317	2	74535318	74535627	shore	NA	NA	NA	NA	NA	NULL	NA	NA	NA	NA	15990	261.75	33	490.5	14.8636	3.89372	0.000105668	0.000742974	1.85987e-06	3.50201e-05	3.85358	http://genome.ucsc.edu/cgi-bin/hgTracks?db=mm9&position=chr2:74535318-74535627	chr2	74535317	74535627	SmaI[AG]-[AG]SmaI	+	ENSMUSG00000086077	ENSMUST00000152027	74533658	74535432	+	Gm14396	protein_coding	intragenic
15995	chr2:74537354-74538129	776	SmaI[AC]-[TC]SmaI	6	11	1	0	3	10	5	2	74537354	74538129	shore	NA	NA	NA	NA	NA	NULL	NA	NA	NA	NA	15995	4.5	0.5	8.5	17	4.08746	0.000249892	0.0015975	0.00119921	0.00960399	2.66297	http://genome.ucsc.edu/cgi-bin/hgTracks?db=mm9&position=chr2:74537354-74538129	chr2	74537353	74538129	SmaI[AC]-[TC]SmaI	+	ENSMUSG00000043342	ENSMUST00000059272	74535737	74538265	+	Hoxd9	protein_coding	intragenic
16101	chr2:75946241-75947524	1284	SmaI[AA]-[CC]SmaI	66	128	10	13	116	91	119	2	75946241	75947524	NULL	324781	2	75947314	75947627	1	repeat	MTE2b	LTR	MaLR	1	16101	54.25	11.5	97	8.43478	3.07635	3.917e-24	2.91592e-22	0.000999833	0.008188	2.97085	http://genome.ucsc.edu/cgi-bin/hgTracks?db=mm9&position=chr2:75946241-75947524	chr2	75946240	75947524	SmaI[AA]-[CC]SmaI	+	ENSMUSG00000075270	ENSMUST00000099992	75827969	76176831	-	Pde11a	protein_coding	intragenic
16281	chr2:79269196-79269987	792	SmaI[AG]-[GG]SmaI	7	11	1	1	8	10	8	2	79269196	79269987	shore	NA	NA	NA	NA	NA	NULL	NA	NA	NA	NA	16281	5	1	9	9	3.16993	0.000402451	0.00244322	0.000402451	0.00375151	2.32193	http://genome.ucsc.edu/cgi-bin/hgTracks?db=mm9&position=chr2:79269196-79269987	chr2	79269195	79269987	SmaI[AG]-[GG]SmaI	+	ENSMUSG00000075256	ENSMUST00000143974	79172687	79269048	-	Cerkl	protein_coding	intergenic
16285	chr2:79299577-79300231	655	SmaI[TG]-[TG]SmaI	122	254	11	18	107	179	190	2	79299577	79300231	NULL	NA	NA	NA	NA	NA	NULL	NA	NA	NA	NA	16285	101.25	14.5	188	12.9655	3.69661	4.19491e-16	1.63981e-14	0.000712948	0.00614326	3.60805	http://genome.ucsc.edu/cgi-bin/hgTracks?db=mm9&position=chr2:79299577-79300231	chr2	79299576	79300231	SmaI[TG]-[TG]SmaI	+	ENSMUSG00000090313	ENSMUST00000169691	79294142	79301264	+	Gm17325	lincRNA	intragenic
16570	chr2:84667396-84667693	298	SmaI[AA]-[CC]SmaI	289	423	1	20	202	349	350	2	84667396	84667693	NULL	NA	NA	NA	NA	NA	NULL	NA	NA	NA	NA	16570	183.25	10.5	356	33.9048	5.08342	5.03579e-05	0.000383791	3.24619e-14	2.6245e-12	4.95622	http://genome.ucsc.edu/cgi-bin/hgTracks?db=mm9&position=chr2:84667396-84667693	chr2	84667395	84667693	SmaI[AA]-[CC]SmaI	+	ENSMUSG00000027076	ENSMUST00000028470	84667154	84670370	+	Timm10	protein_coding	intragenic
16607	chr2:84886472-84888188	1717	SmaI[GC]-[GC]SmaI	8	6	0	1	2	0	1	2	84886472	84888188	shore	NA	NA	NA	NA	NA	NULL	NA	NA	NA	NA	16607	3.75	0.5	7	14	3.80735	0.000976563	0.00535253	0.000976563	0.00801429	2.41504	http://genome.ucsc.edu/cgi-bin/hgTracks?db=mm9&position=chr2:84886472-84888188	chr2	84886471	84888188	SmaI[GC]-[GC]SmaI	+	ENSMUSG00000027067	ENSMUST00000077798	84877391	84887266	+	Ssrp1	protein_coding	intragenic
16987	chr2:92229763-92230845	1083	SmaI[TT]-[CA]SmaI	33	69	2	5	9	17	14	2	92229763	92230845	shore	NA	NA	NA	NA	NA	NULL	NA	NA	NA	NA	16987	27.25	3.5	51	14.5714	3.86507	1.70204e-08	2.48787e-07	0.000953839	0.00787524	3.53051	http://genome.ucsc.edu/cgi-bin/hgTracks?db=mm9&position=chr2:92229763-92230845	chr2	92229762	92230845	SmaI[TT]-[CA]SmaI	+	ENSMUSG00000027223	ENSMUST00000050312	92223837	92241420	-	Mapk8ip1	protein_coding	intragenic
17165	chr2:93582714-93584680	1967	SmaI[AG]-[AC]SmaI	8	11	1	1	3	1	3	2	93582714	93584680	NULL	NA	NA	NA	NA	NA	NULL	NA	NA	NA	NA	17165	5.25	1	9.5	9.5	3.24793	0.000221253	0.00143701	0.000221253	0.00224432	2.39232	http://genome.ucsc.edu/cgi-bin/hgTracks?db=mm9&position=chr2:93582714-93584680	chr2	93582713	93584680	SmaI[AG]-[AC]SmaI	+	ENSMUSG00000027198	ENSMUST00000028623	93535788	93662725	-	Ext2	protein_coding	intragenic
17563	chr2:102290124-102290440	317	SmaI[CC]-[TC]SmaI	522	933	17	54	299	500	491	2	102290124	102290440	island&shore	NA	NA	NA	NA	NA	NULL	NA	NA	NA	NA	17563	381.5	35.5	727.5	20.493	4.35706	5.80813e-05	0.000437513	2.09978e-06	3.9105e-05	4.31896	http://genome.ucsc.edu/cgi-bin/hgTracks?db=mm9&position=chr2:102290124-102290440	chr2	102290123	102290440	SmaI[CC]-[TC]SmaI	+	ENSMUSG00000075012	ENSMUST00000099678	102289525	102291949	-	Fjx1	protein_coding	intragenic
17582	chr2:102498375-102498580	206	SmaI[TA]-[AT]SmaI	72	112	9	12	44	62	77	2	102498375	102498580	shore	NA	NA	NA	NA	NA	NULL	NA	NA	NA	NA	17582	51.25	10.5	92	8.7619	3.13124	2.32771e-24	1.75681e-22	1.36515e-06	2.6547e-05	3.0156	http://genome.ucsc.edu/cgi-bin/hgTracks?db=mm9&position=chr2:102498375-102498580	chr2	102498374	102498580	SmaI[TA]-[AT]SmaI	+	ENSMUSG00000005089	ENSMUST00000080210	102498816	102630941	+	Slc1a2	protein_coding	intergenic
17624	chr2:103138326-103138886	561	SmaI[TT]-[AT]SmaI	25	44	2	6	163	205	239	2	103138326	103138886	NULL	356443	2	103138139	103138344	-1	repeat	MIRb	SINE	MIR	1	17624	19.25	4	34.5	8.625	3.10852	0.000358036	0.00220154	0.000332484	0.00318862	2.82782	http://genome.ucsc.edu/cgi-bin/hgTracks?db=mm9&position=chr2:103138326-103138886	chr2	103138325	103138886	SmaI[TT]-[AT]SmaI	+	ENSMUSG00000012350	ENSMUST00000090475	103103590	103143435	-	Ehf	protein_coding	intragenic
17752	chr2:104963383-104964033	651	SmaI[AT]-[AA]SmaI	65	112	7	7	78	90	101	2	104963383	104964033	NULL	NA	NA	NA	NA	NA	NULL	NA	NA	NA	NA	17752	47.75	7	88.5	12.6429	3.66025	1.10877e-26	9.74503e-25	1.33588e-05	0.000198893	3.48382	http://genome.ucsc.edu/cgi-bin/hgTracks?db=mm9&position=chr2:104963383-104964033	chr2	104963382	104964033	SmaI[AT]-[AA]SmaI	+	ENSMUSG00000016458	ENSMUST00000143043	104966686	105013769	+	Wt1	protein_coding	intergenic
17798	chr2:105521641-105522215	575	SmaI[TG]-[GG]SmaI	154	301	13	20	215	328	374	2	105521641	105522215	island&shore	NA	NA	NA	NA	NA	NULL	NA	NA	NA	NA	17798	122	16.5	227.5	13.7879	3.78533	1.74268e-23	1.25944e-21	0.000176626	0.00185162	3.70677	http://genome.ucsc.edu/cgi-bin/hgTracks?db=mm9&position=chr2:105521641-105522215	chr2	105521640	105522215	SmaI[TG]-[GG]SmaI	+	ENSMUSG00000027168	ENSMUST00000111086	105509053	105543317	+	Pax6	protein_coding	intragenic
18317	chr2:116944828-116945481	654	SmaI[CC]-[TC]SmaI	219	369	24	31	170	162	297	2	116944828	116945481	shore	NA	NA	NA	NA	NA	NULL	NA	NA	NA	NA	18317	160.75	27.5	294	10.6909	3.41831	6.52488e-77	5.38718e-74	7.11673e-06	0.000114735	3.37168	http://genome.ucsc.edu/cgi-bin/hgTracks?db=mm9&position=chr2:116944828-116945481	chr2	116944827	116945481	SmaI[CC]-[TC]SmaI	+	ENSMUSG00000027351	ENSMUST00000028829	116947110	117008015	+	Spred1	protein_coding	intergenic
18318	chr2:116945482-116945910	429	SmaI[GG]-[AC]SmaI	32	53	0	6	36	56	82	2	116945482	116945910	island&shore	NA	NA	NA	NA	NA	NULL	NA	NA	NA	NA	18318	22.75	3	42.5	14.1667	3.82443	0.00802714	0.033462	1.11946e-05	0.000171064	3.44294	http://genome.ucsc.edu/cgi-bin/hgTracks?db=mm9&position=chr2:116945482-116945910	chr2	116945481	116945910	SmaI[GG]-[AC]SmaI	+	ENSMUSG00000027351	ENSMUST00000028829	116947110	117008015	+	Spred1	protein_coding	intergenic
18422	chr2:118604441-118605173	733	SmaI[CT]-[TA]SmaI	46	89	2	9	64	70	91	2	118604441	118605173	NULL	NA	NA	NA	NA	NA	NULL	NA	NA	NA	NA	18422	36.5	5.5	67.5	12.2727	3.61738	0.00268847	0.0129623	0.000402468	0.00375151	3.39759	http://genome.ucsc.edu/cgi-bin/hgTracks?db=mm9&position=chr2:118604441-118605173	chr2	118604440	118605173	SmaI[CT]-[TA]SmaI	+	ENSMUSG00000040035	ENSMUST00000037547	118605458	118620911	+	Disp2	protein_coding	intergenic
18503	chr2:119176335-119176672	338	SmaI[TG]-[TT]SmaI	269	435	18	55	134	279	261	2	119176335	119176672	island&shore	NA	NA	NA	NA	NA	NULL	NA	NA	NA	NA	18503	194.25	36.5	352	9.64384	3.26961	0.000285081	0.00179966	3.64216e-06	6.38985e-05	3.23471	http://genome.ucsc.edu/cgi-bin/hgTracks?db=mm9&position=chr2:119176335-119176672	chr2	119176334	119176672	SmaI[TG]-[TT]SmaI	+	ENSMUSG00000027313	ENSMUST00000028780	119176965	119180117	+	Chac1	protein_coding	intergenic
18661	chr2:121380666-121380992	327	SmaI[AG]-[AT]SmaI	263	327	14	35	238	328	344	2	121380666	121380992	NULL	NA	NA	NA	NA	NA	NULL	NA	NA	NA	NA	18661	159.75	24.5	295	12.0408	3.58986	1.01505e-11	2.39033e-10	1.37864e-23	3.10433e-21	3.53703	http://genome.ucsc.edu/cgi-bin/hgTracks?db=mm9&position=chr2:121380666-121380992	chr2	121380665	121380992	SmaI[AG]-[AT]SmaI	+	ENSMUSG00000027238	ENSMUST00000138157	121371265	121632823	-	Frmd5	protein_coding	intragenic
19820	chr2:142887166-142888603	1438	SmaI[TT]-[CC]SmaI	15	23	0	3	5	1	4	2	142887166	142888603	shore	407321	2	142886776	142887197	-1	repeat	RMER6A	LTR	ERVK	1	19820	10.25	1.5	19	12.6667	3.66297	0.00500477	0.0222665	7.69048e-06	0.000122679	3	http://genome.ucsc.edu/cgi-bin/hgTracks?db=mm9&position=chr2:142887166-142888603	chr2	142887165	142888603	SmaI[TT]-[CC]SmaI	+	ENSMUSG00000008333	ENSMUST00000008477	142888775	142898589	+	Snrpb2	protein_coding	intergenic
19913	chr2:144155619-144156446	828	SmaI[GG]-[GG]SmaI	48	85	2	7	17	19	33	2	144155619	144156446	island&shore	NA	NA	NA	NA	NA	NULL	NA	NA	NA	NA	19913	35.5	4.5	66.5	14.7778	3.88536	0.000124732	0.00086299	2.62629e-05	0.000358676	3.61738	http://genome.ucsc.edu/cgi-bin/hgTracks?db=mm9&position=chr2:144155619-144156446	chr2	144155618	144156446	SmaI[GG]-[GG]SmaI	+	ENSMUSG00000037279	ENSMUST00000037423	144130911	144157882	-	Ovol2	protein_coding	intragenic
20094	chr2:147008777-147008964	188	SmaI[AG]-[GG]SmaI	35	67	2	0	19	24	20	2	147008777	147008964	shore	NA	NA	NA	NA	NA	NULL	NA	NA	NA	NA	20094	26	1	51	51	5.67243	0.00117491	0.00630151	1.03957e-05	0.000160567	4.70044	http://genome.ucsc.edu/cgi-bin/hgTracks?db=mm9&position=chr2:147008777-147008964	chr2	147008776	147008964	SmaI[AG]-[GG]SmaI	+	ENSMUSG00000027434	ENSMUST00000067075	147008819	147012138	-	Nkx2-2	protein_coding	intragenic
20113	chr2:147187587-147187974	388	SmaI[GA]-[AG]SmaI	276	522	8	29	179	399	372	2	147187587	147187974	NULL	NA	NA	NA	NA	NA	NULL	NA	NA	NA	NA	20113	208.75	18.5	399	21.5676	4.43079	0.000191825	0.00126794	1.31261e-05	0.000196179	4.35845	http://genome.ucsc.edu/cgi-bin/hgTracks?db=mm9&position=chr2:147187587-147187974	chr2	147187586	147187974	SmaI[GA]-[AG]SmaI	+	ENSMUSG00000037034	ENSMUST00000109968	147190730	147200789	+	Pax1	protein_coding	intergenic
20427	chr2:152156814-152157497	684	SmaI[CA]-[AA]SmaI	42	106	1	3	35	59	106	2	152156814	152157497	shore	419004	2	152157447	152157523	1	repeat	ID4	SINE	ID	1	20427	38	2	74	37	5.20945	3.54125e-28	3.33858e-26	0.00122031	0.00974742	4.64386	http://genome.ucsc.edu/cgi-bin/hgTracks?db=mm9&position=chr2:152156814-152157497	chr2	152156813	152157497	SmaI[CA]-[AA]SmaI	+	ENSMUSG00000027466	ENSMUST00000109847	152142070	152158148	-	Rbck1	protein_coding	intragenic
20469	chr2:152451672-152452635	964	SmaI[TT]-[GA]SmaI	59	83	0	10	31	21	38	2	152451672	152452635	shore	NA	NA	NA	NA	NA	NULL	NA	NA	NA	NA	20469	38	5	71	14.2	3.82782	0.000178242	0.00118738	5.95838e-10	2.37519e-08	3.58496	http://genome.ucsc.edu/cgi-bin/hgTracks?db=mm9&position=chr2:152451672-152452635	chr2	152451671	152452635	SmaI[TT]-[GA]SmaI	+	ENSMUSG00000000359	ENSMUST00000000369	152452687	152460930	+	Rem1	protein_coding	intergenic
20516	chr2:152769462-152769935	474	SmaI[TC]-[AG]SmaI	153	262	6	33	60	88	108	2	152769462	152769935	shore	NA	NA	NA	NA	NA	NULL	NA	NA	NA	NA	20516	113.5	19.5	207.5	10.641	3.41157	0.00338319	0.0158436	2.5726e-05	0.000352581	3.34635	http://genome.ucsc.edu/cgi-bin/hgTracks?db=mm9&position=chr2:152769462-152769935	chr2	152769461	152769935	SmaI[TC]-[AG]SmaI	+	ENSMUSG00000042662	ENSMUST00000123121	152766731	152777434	-	Dusp15	protein_coding	intragenic
20620	chr2:153475769-153475964	196	SmaI[AC]-[TC]SmaI	41	93	1	2	19	44	41	2	153475769	153475964	shore	NA	NA	NA	NA	NA	NULL	NA	NA	NA	NA	20620	34.25	1.5	67	44.6667	5.48113	1.7131e-26	1.48175e-24	0.000248806	0.0024786	4.76553	http://genome.ucsc.edu/cgi-bin/hgTracks?db=mm9&position=chr2:153475769-153475964	chr2	153475768	153475964	SmaI[AC]-[TC]SmaI	+	ENSMUSG00000027478	ENSMUST00000109774	153475189	153513466	+	Dnmt3b	protein_coding	intragenic
21046	chr2:157301220-157301478	259	SmaI[TT]-[TT]SmaI	56	109	4	5	78	122	129	2	157301220	157301478	NULL	NA	NA	NA	NA	NA	NULL	NA	NA	NA	NA	21046	43.5	4.5	82.5	18.3333	4.1964	1.45948e-27	1.34797e-25	9.99725e-05	0.00113117	3.92427	http://genome.ucsc.edu/cgi-bin/hgTracks?db=mm9&position=chr2:157301220-157301478	chr2	157301219	157301478	SmaI[TT]-[TT]SmaI	+	ENSMUSG00000027646	ENSMUST00000109533	157244180	157297571	+	Src	protein_coding	intergenic
21524	chr2:162926238-162926658	421	SmaI[CC]-[GA]SmaI	193	327	21	24	333	361	353	2	162926238	162926658	NULL	NA	NA	NA	NA	NA	NULL	NA	NA	NA	NA	21524	141.25	22.5	260	11.5556	3.53051	1.4753e-70	9.57046e-68	5.95104e-06	9.79118e-05	3.47332	http://genome.ucsc.edu/cgi-bin/hgTracks?db=mm9&position=chr2:162926238-162926658	chr2	162926237	162926658	SmaI[CC]-[GA]SmaI	+	ENSMUSG00000070708	ENSMUST00000094653	162912767	162913590	-	Gtsf1l	protein_coding	intergenic
21717	chr2:164268843-164270745	1903	SmaI[GA]-[TG]SmaI	14	24	1	3	6	0	3	2	164268843	164270745	island&shore	NA	NA	NA	NA	NA	NULL	NA	NA	NA	NA	21717	10.5	2	19	9.5	3.24793	8.00715e-07	8.90097e-06	0.000268295	0.00264624	2.73697	http://genome.ucsc.edu/cgi-bin/hgTracks?db=mm9&position=chr2:164268843-164270745	chr2	164268842	164270745	SmaI[GA]-[TG]SmaI	+	ENSMUSG00000017009	ENSMUST00000017153	164249747	164268686	-	Sdc4	protein_coding	intergenic
21767	chr2:164598841-164599650	810	SmaI[TG]-[AG]SmaI	93	209	1	15	351	306	274	2	164598841	164599650	NULL	NA	NA	NA	NA	NA	NULL	NA	NA	NA	NA	21767	79.5	8	151	18.875	4.2384	0.0190624	0.0697241	0.000910252	0.007582	4.078	http://genome.ucsc.edu/cgi-bin/hgTracks?db=mm9&position=chr2:164598841-164599650	chr2	164598840	164599650	SmaI[TG]-[AG]SmaI	+	ENSMUSG00000001403	ENSMUST00000088248	164595398	164598407	+	Ube2c	protein_coding	intergenic
21813	chr2:164795527-164796143	617	SmaI[AT]-[GC]SmaI	251	448	34	45	187	206	364	2	164795527	164796143	shore	NA	NA	NA	NA	NA	NULL	NA	NA	NA	NA	21813	194.5	39.5	349.5	8.8481	3.14537	3.14568e-33	4.22202e-31	0.000111499	0.0012476	3.11342	http://genome.ucsc.edu/cgi-bin/hgTracks?db=mm9&position=chr2:164795527-164796143	chr2	164795526	164796143	SmaI[AT]-[GC]SmaI	+	ENSMUSG00000017740	ENSMUST00000017884	164793483	164825227	+	Slc12a5	protein_coding	intragenic
21927	chr2:165387844-165388895	1052	SmaI[CT]-[CA]SmaI	41	71	0	5	21	9	31	2	165387844	165388895	island&shore	NA	NA	NA	NA	NA	NULL	NA	NA	NA	NA	21927	29.25	2.5	56	22.4	4.48543	0.00580484	0.0252973	4.23336e-06	7.30013e-05	4.02554	http://genome.ucsc.edu/cgi-bin/hgTracks?db=mm9&position=chr2:165387844-165388895	chr2	165387843	165388895	SmaI[CT]-[CA]SmaI	+	NA	NA	NA	NA	NA	NA	NA	NA
22340	chr2:167984992-167986203	1212	SmaI[GA]-[CC]SmaI	54	102	5	12	21	50	84	2	167984992	167986203	NULL	NA	NA	NA	NA	NA	NULL	NA	NA	NA	NA	22340	43.25	8.5	78	9.17647	3.19794	6.83524e-05	0.00050593	0.000578159	0.00512778	3.05585	http://genome.ucsc.edu/cgi-bin/hgTracks?db=mm9&position=chr2:167984992-167986203	chr2	167984991	167986203	SmaI[GA]-[CC]SmaI	+	ENSMUSG00000087648	ENSMUST00000129713	167978103	167980013	-	E130018N17Rik	lincRNA	intergenic
22415	chr2:168370030-168370663	634	SmaI[AC]-[AT]SmaI	114	205	2	16	375	280	303	2	168370030	168370663	NULL	446657	2	168370524	168370804	1	repeat	B4	SINE	B4	1	22415	84.25	9	159.5	17.7222	4.14749	0.0031962	0.015056	1.06879e-05	0.00016415	4.0045	http://genome.ucsc.edu/cgi-bin/hgTracks?db=mm9&position=chr2:168370030-168370663	chr2	168370029	168370663	SmaI[AC]-[AT]SmaI	+	ENSMUSG00000027544	ENSMUST00000074618	168301910	168415760	-	Nfatc2	protein_coding	intragenic
22819	chr2:172439022-172439412	391	SmaI[AT]-[CT]SmaI	633	826	31	76	223	343	536	2	172439022	172439412	NULL	NA	NA	NA	NA	NA	NULL	NA	NA	NA	NA	22819	391.5	53.5	729.5	13.6355	3.7693	7.70663e-10	1.36702e-08	2.1519e-19	3.40876e-17	3.74456	http://genome.ucsc.edu/cgi-bin/hgTracks?db=mm9&position=chr2:172439022-172439412	chr2	172439021	172439412	SmaI[AT]-[CT]SmaI	+	NA	NA	NA	NA	NA	NA	NA	NA
22891	chr2:172847861-172848214	354	SmaI[GC]-[TG]SmaI	127	254	4	12	92	68	216	2	172847861	172848214	island&shore	NA	NA	NA	NA	NA	NULL	NA	NA	NA	NA	22891	99.25	8	190.5	23.8125	4.57365	1.22046e-05	0.00010634	5.08843e-05	0.000636253	4.41128	http://genome.ucsc.edu/cgi-bin/hgTracks?db=mm9&position=chr2:172847861-172848214	chr2	172847860	172848214	SmaI[GC]-[TG]SmaI	+	ENSMUSG00000027510	ENSMUST00000173393	172845999	172860235	+	Rbm38	protein_coding	intragenic
22918	chr2:172983882-172984854	973	SmaI[TG]-[CC]SmaI	141	281	7	15	51	66	96	2	172983882	172984854	NULL	NA	NA	NA	NA	NA	NULL	NA	NA	NA	NA	22918	111	11	211	19.1818	4.26167	1.42115e-08	2.10438e-07	9.05116e-05	0.00104082	4.14296	http://genome.ucsc.edu/cgi-bin/hgTracks?db=mm9&position=chr2:172983882-172984854	chr2	172983881	172984854	SmaI[TG]-[CC]SmaI	+	ENSMUSG00000027513	ENSMUST00000029017	172978549	172984774	+	Pck1	protein_coding	intragenic
23489	chr2:179959551-179959782	232	SmaI[AG]-[GT]SmaI	83	143	3	7	25	80	96	2	179959551	179959782	island&shore	NA	NA	NA	NA	NA	NULL	NA	NA	NA	NA	23489	59	5	113	22.6	4.49825	5.94701e-11	1.24544e-09	8.97472e-07	1.84269e-05	4.24793	http://genome.ucsc.edu/cgi-bin/hgTracks?db=mm9&position=chr2:179959551-179959782	chr2	179959550	179959782	SmaI[AG]-[GT]SmaI	+	ENSMUSG00000015647	ENSMUST00000015791	179911078	179960564	-	Lama5	protein_coding	intragenic
23626	chr2:181054396-181054658	263	SmaI[TG]-[GT]SmaI	455	732	31	65	278	548	638	2	181054396	181054658	NULL	NA	NA	NA	NA	NA	NULL	NA	NA	NA	NA	23626	320.75	48	593.5	12.3646	3.62814	5.30148e-07	6.08442e-06	3.32908e-07	7.6286e-06	3.60082	http://genome.ucsc.edu/cgi-bin/hgTracks?db=mm9&position=chr2:181054396-181054658	chr2	181054395	181054658	SmaI[TG]-[GT]SmaI	+	ENSMUSG00000038685	ENSMUST00000054622	181054467	181091321	+	Rtel1	protein_coding	intragenic
24427	chr3:14641381-14641696	316	SmaI[GA]-[TT]SmaI	185	351	11	42	136	385	314	3	14641381	14641696	island&shore	NA	NA	NA	NA	NA	NULL	NA	NA	NA	NA	24427	147.25	26.5	268	10.1132	3.33817	0.00320586	0.0150936	0.000350853	0.0033366	3.2901	http://genome.ucsc.edu/cgi-bin/hgTracks?db=mm9&position=chr3:14641381-14641696	chr3	14641380	14641696	SmaI[GA]-[TT]SmaI	+	ENSMUSG00000027555	ENSMUST00000029071	14641727	14663002	+	Car13	protein_coding	intergenic
25553	chr3:34552643-34552957	315	SmaI[GC]-[TT]SmaI	124	189	12	13	49	113	168	3	34552643	34552957	NULL	NA	NA	NA	NA	NA	NULL	NA	NA	NA	NA	25553	84.5	12.5	156.5	12.52	3.64616	9.18913e-46	2.25556e-43	1.86869e-08	5.65715e-07	3.54432	http://genome.ucsc.edu/cgi-bin/hgTracks?db=mm9&position=chr3:34552643-34552957	chr3	34552642	34552957	SmaI[GC]-[TT]SmaI	+	ENSMUSG00000090828	ENSMUST00000168995	34537174	34579773	+	Sox2ot	lincRNA	intragenic
25673	chr3:36420179-36420327	149	SmaI[TT]-[CG]SmaI	14	24	0	0	4	11	9	3	36420179	36420327	NULL	NA	NA	NA	NA	NA	NULL	NA	NA	NA	NA	25673	9.5	0	19	Inf	Inf	2.23786e-10	4.2964e-09	1.835e-06	3.45757e-05	4.32193	http://genome.ucsc.edu/cgi-bin/hgTracks?db=mm9&position=chr3:36420179-36420327	chr3	36420178	36420327	SmaI[TT]-[CG]SmaI	+	NA	NA	NA	NA	NA	NA	NA	NA
25767	chr3:37874012-37874390	379	SmaI[CT]-[GC]SmaI	97	180	3	14	156	196	241	3	37874012	37874390	NULL	NA	NA	NA	NA	NA	NULL	NA	NA	NA	NA	25767	73.5	8.5	138.5	16.2941	4.02628	0.00121732	0.0064957	3.83375e-05	0.00050074	3.87619	http://genome.ucsc.edu/cgi-bin/hgTracks?db=mm9&position=chr3:37874012-37874390	chr3	37874011	37874390	SmaI[CT]-[GC]SmaI	+	NA	NA	NA	NA	NA	NA	NA	NA
25932	chr3:41095219-41096511	1293	SmaI[TT]-[TG]SmaI	85	138	5	18	143	50	115	3	41095219	41096511	NULL	506340	3	41095159	41095434	1	repeat	B4A	SINE	B4	1	25932	61.5	11.5	111.5	9.69565	3.27734	0.000635159	0.0036711	7.92824e-06	0.000125882	3.16993	http://genome.ucsc.edu/cgi-bin/hgTracks?db=mm9&position=chr3:41095219-41096511	chr3	41095218	41096511	SmaI[TT]-[TG]SmaI	+	ENSMUSG00000078233	ENSMUST00000105030	41089983	41094512	-	Gm16508	protein_coding	intergenic
26389	chr3:51145481-51145759	279	SmaI[GA]-[TG]SmaI	417	864	6	73	279	582	546	3	51145481	51145759	shore	NA	NA	NA	NA	NA	NULL	NA	NA	NA	NA	26389	340	39.5	640.5	16.2152	4.01927	0.0162397	0.0608002	0.000320313	0.00309038	3.98546	http://genome.ucsc.edu/cgi-bin/hgTracks?db=mm9&position=chr3:51145481-51145759	chr3	51145480	51145759	SmaI[GA]-[TG]SmaI	+	ENSMUSG00000037174	ENSMUST00000091144	51059587	51144488	-	Elf2	protein_coding	intergenic
26391	chr3:51162325-51162652	328	SmaI[TT]-[AG]SmaI	11	12	0	2	8	10	17	3	51162325	51162652	shore	NA	NA	NA	NA	NA	NULL	NA	NA	NA	NA	26391	6.25	1	11.5	11.5	3.52356	0.00795649	0.0332234	1.94311e-05	0.000274738	2.64386	http://genome.ucsc.edu/cgi-bin/hgTracks?db=mm9&position=chr3:51162325-51162652	chr3	51162324	51162652	SmaI[TT]-[AG]SmaI	+	ENSMUSG00000037174	ENSMUST00000091144	51059587	51144488	-	Elf2	protein_coding	intergenic
27010	chr3:61167308-61167575	268	SmaI[CA]-[GG]SmaI	27	45	0	3	12	23	27	3	61167308	61167575	shore	NA	NA	NA	NA	NA	NULL	NA	NA	NA	NA	27010	18.75	1.5	36	24	4.58496	0.00298467	0.014197	2.21017e-06	4.0826e-05	3.88753	http://genome.ucsc.edu/cgi-bin/hgTracks?db=mm9&position=chr3:61167308-61167575	chr3	61167307	61167575	SmaI[CA]-[GG]SmaI	+	ENSMUSG00000053706	ENSMUST00000066298	61166172	61169873	-	B430305J03Rik	protein_coding	intragenic
27171	chr3:64913498-64913802	305	SmaI[GA]-[AG]SmaI	383	704	27	66	278	561	709	3	64913498	64913802	NULL	NA	NA	NA	NA	NA	NULL	NA	NA	NA	NA	27171	295	46.5	543.5	11.6882	3.54698	5.69376e-05	0.000429892	7.44797e-05	0.000877714	3.51893	http://genome.ucsc.edu/cgi-bin/hgTracks?db=mm9&position=chr3:64913498-64913802	chr3	64913497	64913802	SmaI[GA]-[AG]SmaI	+	ENSMUSG00000027827	ENSMUST00000049230	64913306	65182141	+	Kcnab1	protein_coding	intragenic
27887	chr3:80604980-80606738	1759	SmaI[CC]-[GT]SmaI	30	47	1	5	17	20	10	3	80604980	80606738	NULL	NA	NA	NA	NA	NA	NULL	NA	NA	NA	NA	27887	20.75	3	38.5	12.8333	3.68182	0.000349578	0.00215391	1.69347e-06	3.22435e-05	3.30378	http://genome.ucsc.edu/cgi-bin/hgTracks?db=mm9&position=chr3:80604980-80606738	chr3	80604979	80606738	SmaI[CC]-[GT]SmaI	+	ENSMUSG00000033981	ENSMUST00000107746	80488858	80606713	-	Gria2	protein_coding	intragenic
28075	chr3:84140481-84141762	1282	SmaI[CT]-[GC]SmaI	34	73	2	5	13	12	19	3	84140481	84141762	NULL	NA	NA	NA	NA	NA	NULL	NA	NA	NA	NA	28075	28.5	3.5	53.5	15.2857	3.93411	9.36826e-09	1.43156e-07	0.0011894	0.00955093	3.59826	http://genome.ucsc.edu/cgi-bin/hgTracks?db=mm9&position=chr3:84140481-84141762	chr3	84140480	84141762	SmaI[CT]-[GC]SmaI	+	NA	NA	NA	NA	NA	NA	NA	NA
28165	chr3:85690889-85691119	231	SmaI[TA]-[GT]SmaI	207	392	12	24	96	193	230	3	85690889	85691119	island&shore	NA	NA	NA	NA	NA	NULL	NA	NA	NA	NA	28165	158.75	18	299.5	16.6389	4.05649	1.13163e-08	1.70439e-07	3.97422e-05	0.000516492	3.98329	http://genome.ucsc.edu/cgi-bin/hgTracks?db=mm9&position=chr3:85690889-85691119	chr3	85690888	85691119	SmaI[TA]-[GT]SmaI	+	ENSMUSG00000031286	ENSMUST00000033643	85673771	85691438	-	Glt28d2	protein_coding	intragenic
28353	chr3:88019939-88020759	821	SmaI[AG]-[CT]SmaI	46	92	1	11	35	33	55	3	88019939	88020759	shore	NA	NA	NA	NA	NA	NULL	NA	NA	NA	NA	28353	37.5	6	69	11.5	3.52356	0.0209505	0.0756549	0.000953553	0.00787524	3.32193	http://genome.ucsc.edu/cgi-bin/hgTracks?db=mm9&position=chr3:88019939-88020759	chr3	88019938	88020759	SmaI[AG]-[CT]SmaI	+	ENSMUSG00000091070	ENSMUST00000171609	88018407	88025782	+	Gm3764	lincRNA	intragenic
28899	chr3:94171178-94171882	705	SmaI[AT]-[CC]SmaI	141	291	9	21	332	271	411	3	94171178	94171882	NULL	NA	NA	NA	NA	NA	NULL	NA	NA	NA	NA	28899	115.5	15	216	14.4	3.848	6.78367e-06	6.27812e-05	0.000449562	0.0041437	3.76155	http://genome.ucsc.edu/cgi-bin/hgTracks?db=mm9&position=chr3:94171178-94171882	chr3	94171177	94171882	SmaI[AT]-[CC]SmaI	+	ENSMUSG00000091648	ENSMUST00000169433	94166366	94168489	+	C2cd4d	protein_coding	intergenic
28915	chr3:94281917-94282135	219	SmaI[TC]-[TG]SmaI	86	145	8	11	43	78	109	3	94281917	94282135	NULL	NA	NA	NA	NA	NA	NULL	NA	NA	NA	NA	28915	62.5	9.5	115.5	12.1579	3.60382	1.25928e-33	1.72414e-31	6.07969e-06	9.97875e-05	3.47187	http://genome.ucsc.edu/cgi-bin/hgTracks?db=mm9&position=chr3:94281917-94282135	chr3	94281916	94282135	SmaI[TC]-[TG]SmaI	+	ENSMUSG00000028137	ENSMUST00000029784	94282753	94296115	+	Celf3	protein_coding	intergenic
28967	chr3:94831262-94831971	710	SmaI[AT]-[CC]SmaI	168	297	7	45	249	249	234	3	94831262	94831971	NULL	NA	NA	NA	NA	NA	NULL	NA	NA	NA	NA	28967	129.25	26	232.5	8.94231	3.16065	0.00916905	0.0375049	0.00016709	0.00176866	3.11239	http://genome.ucsc.edu/cgi-bin/hgTracks?db=mm9&position=chr3:94831262-94831971	chr3	94831261	94831971	SmaI[AT]-[CC]SmaI	+	ENSMUSG00000019338	ENSMUST00000019482	94810624	94819160	-	Zfp687	protein_coding	intergenic
29167	chr3:96440137-96440485	349	SmaI[CT]-[AA]SmaI	303	563	35	57	502	563	731	3	96440137	96440485	shore	574581	3	96440339	96440529	-1	repeat	B3	SINE	B2	1	29167	239.5	46	433	9.41304	3.23466	7.89039e-10	1.39508e-08	0.000228389	0.00230384	3.20696	http://genome.ucsc.edu/cgi-bin/hgTracks?db=mm9&position=chr3:96440137-96440485	chr3	96440136	96440485	SmaI[CT]-[AA]SmaI	+	ENSMUSG00000028102	ENSMUST00000118557	96439353	96449289	+	Pex11b	protein_coding	intragenic
29287	chr3:97671110-97671595	486	SmaI[CG]-[AC]SmaI	213	401	6	42	158	283	355	3	97671110	97671595	shore	NA	NA	NA	NA	NA	NULL	NA	NA	NA	NA	29287	165.5	24	307	12.7917	3.67713	0.00763058	0.032059	0.00012244	0.00134951	3.62293	http://genome.ucsc.edu/cgi-bin/hgTracks?db=mm9&position=chr3:97671110-97671595	chr3	97671109	97671595	SmaI[CG]-[AC]SmaI	+	ENSMUSG00000038170	ENSMUST00000090750	97493788	97692630	-	Pde4dip	protein_coding	intragenic
29315	chr3:97950088-97951726	1639	SmaI[AT]-[GC]SmaI	6	8	0	0	0	0	1	3	97950088	97951726	NULL	NA	NA	NA	NA	NA	NULL	NA	NA	NA	NA	29315	3.5	0	7	Inf	Inf	0.00012207	0.000845647	0.00012207	0.00134598	3	http://genome.ucsc.edu/cgi-bin/hgTracks?db=mm9&position=chr3:97950088-97951726	chr3	97950087	97951726	SmaI[AT]-[GC]SmaI	+	ENSMUSG00000027878	ENSMUST00000079812	97817461	97954290	+	Notch2	protein_coding	intragenic
29332	chr3:98143513-98143951	439	SmaI[AC]-[TC]SmaI	210	396	1	25	137	225	295	3	98143513	98143951	shore	NA	NA	NA	NA	NA	NULL	NA	NA	NA	NA	29332	158	13	303	23.3077	4.54273	0.00841326	0.0348243	1.06585e-05	0.000163791	4.44057	http://genome.ucsc.edu/cgi-bin/hgTracks?db=mm9&position=chr3:98143513-98143951	chr3	98143512	98143951	SmaI[AC]-[TC]SmaI	+	ENSMUSG00000053398	ENSMUST00000065793	98117093	98143913	-	Phgdh	protein_coding	intragenic
29391	chr3:99037741-99038432	692	SmaI[TC]-[GC]SmaI	120	195	13	15	83	150	231	3	99037741	99038432	NULL	NA	NA	NA	NA	NA	NULL	NA	NA	NA	NA	29391	85.75	14	157.5	11.25	3.49185	1.07203e-43	2.39414e-41	1.51993e-06	2.92664e-05	3.40145	http://genome.ucsc.edu/cgi-bin/hgTracks?db=mm9&position=chr3:99037741-99038432	chr3	99037740	99038432	SmaI[TC]-[GC]SmaI	+	ENSMUSG00000027868	ENSMUST00000029462	99057683	99158182	+	Tbx15	protein_coding	intergenic
29507	chr3:100914603-100915265	663	SmaI[AC]-[CG]SmaI	138	247	8	33	98	95	129	3	100914603	100915265	island&shore	NA	NA	NA	NA	NA	NULL	NA	NA	NA	NA	29507	106.5	20.5	192.5	9.39024	3.23116	0.00346949	0.0161811	0.00015201	0.00163058	3.16993	http://genome.ucsc.edu/cgi-bin/hgTracks?db=mm9&position=chr3:100914603-100915265	chr3	100914602	100915265	SmaI[AC]-[CG]SmaI	+	ENSMUSG00000027864	ENSMUST00000102694	100844155	100914201	-	Ptgfrn	protein_coding	intergenic
29521	chr3:101016322-101016506	185	SmaI[GT]-[CG]SmaI	6	8	0	1	1	9	8	3	101016322	101016506	NULL	NA	NA	NA	NA	NA	NULL	NA	NA	NA	NA	29521	3.75	0.5	7	14	3.80735	0.000976563	0.00535253	0.000976563	0.00801429	2.41504	http://genome.ucsc.edu/cgi-bin/hgTracks?db=mm9&position=chr3:101016322-101016506	chr3	101016321	101016506	SmaI[GT]-[CG]SmaI	+	NA	NA	NA	NA	NA	NA	NA	NA
29781	chr3:104441740-104441946	207	SmaI[GT]-[GC]SmaI	15	19	0	0	4	22	28	3	104441740	104441946	shore	NA	NA	NA	NA	NA	NULL	NA	NA	NA	NA	29781	8.5	0	17	Inf	Inf	1.16415e-10	2.35651e-09	1.16415e-10	5.29525e-09	4.16993	http://genome.ucsc.edu/cgi-bin/hgTracks?db=mm9&position=chr3:104441740-104441946	chr3	104441739	104441946	SmaI[GT]-[GC]SmaI	+	ENSMUSG00000032902	ENSMUST00000046212	104442591	104462385	+	Slc16a1	protein_coding	intergenic
29782	chr3:104441947-104442132	186	SmaI[GC]-[AG]SmaI	28	54	3	1	25	56	55	3	104441947	104442132	island&shore	NA	NA	NA	NA	NA	NULL	NA	NA	NA	NA	29782	21.5	2	41	20.5	4.35755	3.46282e-15	1.24799e-13	0.000128316	0.00140405	3.80735	http://genome.ucsc.edu/cgi-bin/hgTracks?db=mm9&position=chr3:104441947-104442132	chr3	104441946	104442132	SmaI[GC]-[AG]SmaI	+	ENSMUSG00000032902	ENSMUST00000046212	104442591	104462385	+	Slc16a1	protein_coding	intergenic
30022	chr3:107675584-107676363	780	SmaI[TC]-[AG]SmaI	136	208	4	7	1009	713	670	3	107675584	107676363	NULL	590122	3	107675431	107675635	-1	repeat	B3	SINE	B2	1	30022	88.75	5.5	172	31.2727	4.96683	3.10525e-63	1.45872e-60	3.95316e-11	1.98357e-09	4.73419	http://genome.ucsc.edu/cgi-bin/hgTracks?db=mm9&position=chr3:107675584-107676363	chr3	107675583	107676363	SmaI[TC]-[AG]SmaI	+	ENSMUSG00000040600	ENSMUST00000037375	107680148	107695817	+	Eps8l3	protein_coding	intergenic
30125	chr3:108524658-108524856	199	SmaI[GC]-[CT]SmaI	21	50	0	1	12	12	23	3	108524658	108524856	island	NA	NA	NA	NA	NA	NULL	NA	NA	NA	NA	30125	18	0.5	35.5	71	6.14975	1.79881e-15	6.67717e-14	0.00059161	0.00522665	4.60486	http://genome.ucsc.edu/cgi-bin/hgTracks?db=mm9&position=chr3:108524658-108524856	chr3	108524657	108524856	SmaI[GC]-[CT]SmaI	+	ENSMUSG00000027883	ENSMUST00000029482	108481556	108525105	-	Gpsm2	protein_coding	intragenic
30185	chr3:109329398-109329854	457	SmaI[TT]-[GA]SmaI	77	132	1	7	62	119	130	3	109329398	109329854	NULL	NA	NA	NA	NA	NA	NULL	NA	NA	NA	NA	30185	54.25	4	104.5	26.125	4.70736	0.000469239	0.0028074	4.86751e-07	1.06952e-05	4.39917	http://genome.ucsc.edu/cgi-bin/hgTracks?db=mm9&position=chr3:109329398-109329854	chr3	109329397	109329854	SmaI[TT]-[GA]SmaI	+	ENSMUSG00000033721	ENSMUST00000046864	109143571	109488616	+	Vav3	protein_coding	intragenic
30659	chr3:121234553-121234836	284	SmaI[AT]-[CC]SmaI	171	189	3	21	281	319	332	3	121234553	121234836	shore	NA	NA	NA	NA	NA	NULL	NA	NA	NA	NA	30659	96	12	180	15	3.90689	3.37029e-27	3.04063e-25	1.54733e-51	2.81058e-48	3.79941	http://genome.ucsc.edu/cgi-bin/hgTracks?db=mm9&position=chr3:121234553-121234836	chr3	121234552	121234836	SmaI[AT]-[CC]SmaI	+	ENSMUSG00000086471	ENSMUST00000127981	121234591	121238356	+	A530020G20Rik	lincRNA	intragenic
30727	chr3:122123412-122124093	682	SmaI[TG]-[TC]SmaI	95	194	2	16	118	136	175	3	122123412	122124093	shore	NA	NA	NA	NA	NA	NULL	NA	NA	NA	NA	30727	76.75	9	144.5	16.0556	4.005	0.00882864	0.0362977	0.000330462	0.00317448	3.86295	http://genome.ucsc.edu/cgi-bin/hgTracks?db=mm9&position=chr3:122123412-122124093	chr3	122123411	122124093	SmaI[TG]-[TC]SmaI	+	ENSMUSG00000028121	ENSMUST00000029766	122122698	122233098	+	Bcar3	protein_coding	intragenic
30940	chr3:126448550-126449554	1005	SmaI[AA]-[CA]SmaI	34	50	3	6	24	17	13	3	126448550	126449554	NULL	NA	NA	NA	NA	NA	NULL	NA	NA	NA	NA	30940	23.25	4.5	42	9.33333	3.22239	1.94327e-13	5.70543e-12	1.8633e-07	4.47686e-06	2.96683	http://genome.ucsc.edu/cgi-bin/hgTracks?db=mm9&position=chr3:126448550-126449554	chr3	126448549	126449554	SmaI[AA]-[CA]SmaI	+	ENSMUSG00000053819	ENSMUST00000106401	126300261	126546712	+	Camk2d	protein_coding	intragenic
31142	chr3:129761034-129762837	1804	SmaI[CC]-[AC]SmaI	16	32	0	2	8	8	8	3	129761034	129762837	shore	616057	3	129760989	129761155	-1	repeat	MER21B	LTR	ERV1	1	31142	12.5	1	24	24	4.58496	0.00753823	0.0316906	0.00041128	0.00382709	3.64386	http://genome.ucsc.edu/cgi-bin/hgTracks?db=mm9&position=chr3:129761034-129762837	chr3	129761033	129762837	SmaI[CC]-[AC]SmaI	+	ENSMUSG00000001052	ENSMUST00000001079	129685677	129763825	-	Sec24b	protein_coding	intragenic
31899	chr3:143752169-143752823	655	SmaI[GG]-[GC]SmaI	132	194	6	15	96	89	98	3	143752169	143752823	NULL	NA	NA	NA	NA	NA	NULL	NA	NA	NA	NA	31899	86.75	10.5	163	15.5238	3.95641	1.45543e-07	1.8274e-06	2.29183e-10	9.91163e-09	3.83399	http://genome.ucsc.edu/cgi-bin/hgTracks?db=mm9&position=chr3:143752169-143752823	chr3	143752168	143752823	SmaI[GG]-[GC]SmaI	+	NA	NA	NA	NA	NA	NA	NA	NA
32068	chr3:145813368-145813588	221	SmaI[AG]-[AC]SmaI	113	234	1	8	62	119	153	3	145813368	145813588	shore	NA	NA	NA	NA	NA	NULL	NA	NA	NA	NA	32068	89	4.5	173.5	38.5556	5.26887	0.00130095	0.00687067	2.80593e-05	0.000379255	4.98765	http://genome.ucsc.edu/cgi-bin/hgTracks?db=mm9&position=chr3:145813368-145813588	chr3	145813367	145813588	SmaI[AG]-[AC]SmaI	+	ENSMUSG00000011008	ENSMUST00000011152	145812797	145858477	+	Mcoln2	protein_coding	intragenic
33205	chr4:9697131-9697763	633	SmaI[AT]-[TT]SmaI	136	244	11	30	74	265	192	4	9697131	9697763	NULL	654378	4	9697096	9697216	-1	repeat	PB1	SINE	Alu	1	33205	105.25	20.5	190	9.26829	3.2123	0.000414739	0.00250999	0.000145595	0.00156909	3.15116	http://genome.ucsc.edu/cgi-bin/hgTracks?db=mm9&position=chr4:9697131-9697763	chr4	9697130	9697763	SmaI[AT]-[TT]SmaI	+	ENSMUSG00000085558	ENSMUST00000138390	9697732	9750558	+	4930412C18Rik	lincRNA	intragenic
33267	chr4:10850445-10850660	216	SmaI[GA]-[TG]SmaI	122	197	2	9	53	148	146	4	10850445	10850660	NULL	NA	NA	NA	NA	NA	NULL	NA	NA	NA	NA	33267	82.5	5.5	159.5	29	4.85798	2.52105e-05	0.000204735	5.75498e-09	1.91922e-07	4.62599	http://genome.ucsc.edu/cgi-bin/hgTracks?db=mm9&position=chr4:10850445-10850660	chr4	10850444	10850660	SmaI[GA]-[TG]SmaI	+	NA	NA	NA	NA	NA	NA	NA	NA
33408	chr4:13671794-13672674	881	SmaI[TC]-[TG]SmaI	53	102	4	7	38	64	50	4	13671794	13672674	shore	NA	NA	NA	NA	NA	NULL	NA	NA	NA	NA	33408	41.5	5.5	77.5	14.0909	3.81669	3.645e-24	2.72087e-22	0.000187798	0.00195445	3.59418	http://genome.ucsc.edu/cgi-bin/hgTracks?db=mm9&position=chr4:13671794-13672674	chr4	13671793	13672674	SmaI[TC]-[TG]SmaI	+	ENSMUSG00000006586	ENSMUST00000006761	13670583	13820796	+	Runx1t1	protein_coding	intragenic
33812	chr4:21694290-21696047	1758	SmaI[GC]-[CA]SmaI	12	22	1	1	0	3	4	4	21694290	21696047	NULL	668334	4	21695978	21696153	-1	repeat	B4A	SINE	B4	1	33812	9	1	17	17	4.08746	3.34777e-07	3.96407e-06	0.000264602	0.00261493	3.16993	http://genome.ucsc.edu/cgi-bin/hgTracks?db=mm9&position=chr4:21694290-21696047	chr4	21694289	21696047	SmaI[GC]-[CA]SmaI	+	ENSMUSG00000028251	ENSMUST00000029915	21684529	21694359	-	2610029I01Rik	protein_coding	intragenic
33815	chr4:21703691-21703973	283	SmaI[CA]-[AG]SmaI	18	12	0	2	13	19	11	4	21703691	21703973	island&shore	NA	NA	NA	NA	NA	NULL	NA	NA	NA	NA	33815	8	1	15	15	3.90689	0.00263144	0.0127256	2.702e-06	4.88816e-05	3	http://genome.ucsc.edu/cgi-bin/hgTracks?db=mm9&position=chr4:21703691-21703973	chr4	21703690	21703973	SmaI[CA]-[AG]SmaI	+	ENSMUSG00000040455	ENSMUST00000065111	21703419	21765017	+	Usp45	protein_coding	intragenic
34790	chr4:40855436-40855737	302	SmaI[GG]-[CA]SmaI	74	154	7	9	192	319	458	4	40855436	40855737	NULL	NA	NA	NA	NA	NA	NULL	NA	NA	NA	NA	34790	61	8	114	14.25	3.83289	2.18697e-34	3.04012e-32	0.000611504	0.005378	3.67557	http://genome.ucsc.edu/cgi-bin/hgTracks?db=mm9&position=chr4:40855436-40855737	chr4	40855435	40855737	SmaI[GG]-[CA]SmaI	+	ENSMUSG00000028415	ENSMUST00000030122	40867085	40878428	+	Spink4	protein_coding	intergenic
34809	chr4:41030128-41030684	557	SmaI[AC]-[CC]SmaI	1812	2648	165	328	742	1111	1275	4	41030128	41030684	NULL	690962	4	41030067	41030135	-1	repeat	B1F1	SINE	Alu	2	34809	1238.25	246.5	2230	9.04665	3.17738	3.51227e-07	4.13549e-06	5.44551e-09	1.8272e-07	3.17219	http://genome.ucsc.edu/cgi-bin/hgTracks?db=mm9&position=chr4:41030128-41030684	chr4	41030127	41030684	SmaI[AC]-[CC]SmaI	+	ENSMUSG00000028435	ENSMUST00000055327	41039755	41045216	-	Aqp3	protein_coding	intergenic
34812	chr4:41043177-41043401	225	SmaI[GT]-[GT]SmaI	288	466	14	26	579	686	808	4	41043177	41043401	shore	690983	4	41043078	41043189	1	repeat	B1_Mur4	SINE	Alu	1	34812	198.5	20	377	18.85	4.23649	7.66796e-12	1.84397e-10	2.99913e-08	8.61058e-07	4.16993	http://genome.ucsc.edu/cgi-bin/hgTracks?db=mm9&position=chr4:41043177-41043401	chr4	41043176	41043401	SmaI[GT]-[GT]SmaI	+	ENSMUSG00000028435	ENSMUST00000055327	41039755	41045216	-	Aqp3	protein_coding	intragenic
34847	chr4:41454268-41455778	1511	SmaI[AG]-[AC]SmaI	66	131	3	16	19	14	28	4	41454268	41455778	island&shore	NA	NA	NA	NA	NA	NULL	NA	NA	NA	NA	34847	54	9.5	98.5	10.3684	3.37412	0.00934355	0.0380302	0.000951235	0.00786327	3.24431	http://genome.ucsc.edu/cgi-bin/hgTracks?db=mm9&position=chr4:41454268-41455778	chr4	41454267	41455778	SmaI[AG]-[AC]SmaI	+	ENSMUSG00000028441	ENSMUST00000030152	41452042	41464366	-	1110017D15Rik	protein_coding	intragenic
35357	chr4:45542138-45543398	1261	SmaI[GT]-[GA]SmaI	6	5	0	0	0	0	0	4	45542138	45543398	island&shore	NA	NA	NA	NA	NA	NULL	NA	NA	NA	NA	35357	2.75	0	5.5	Inf	Inf	0.000976563	0.00535253	0.000976563	0.00801429	2.70044	http://genome.ucsc.edu/cgi-bin/hgTracks?db=mm9&position=chr4:45542138-45543398	chr4	45542137	45543398	SmaI[GT]-[GA]SmaI	+	ENSMUSG00000044813	ENSMUST00000061986	45436150	45543202	-	Shb	protein_coding	intragenic
35386	chr4:45802816-45804518	1703	SmaI[GC]-[AA]SmaI	9	13	1	1	1	0	3	4	45802816	45804518	NULL	NA	NA	NA	NA	NA	NULL	NA	NA	NA	NA	35386	6	1	11	11	3.45943	3.5882e-05	0.000282148	3.5882e-05	0.000472519	2.58496	http://genome.ucsc.edu/cgi-bin/hgTracks?db=mm9&position=chr4:45802816-45804518	chr4	45802815	45804518	SmaI[GC]-[AA]SmaI	+	ENSMUSG00000035561	ENSMUST00000044384	45811894	45817476	+	Aldh1b1	protein_coding	intergenic
35553	chr4:47002887-47003350	464	SmaI[AA]-[GT]SmaI	406	659	25	74	179	394	436	4	47002887	47003350	shore	NA	NA	NA	NA	NA	NULL	NA	NA	NA	NA	35553	291	49.5	532.5	10.7576	3.42728	0.000153658	0.00103962	1.74526e-06	3.30975e-05	3.40113	http://genome.ucsc.edu/cgi-bin/hgTracks?db=mm9&position=chr4:47002887-47003350	chr4	47002886	47003350	SmaI[AA]-[GT]SmaI	+	ENSMUSG00000039809	ENSMUST00000107749	46675190	47004745	-	Gabbr2	protein_coding	intragenic
35972	chr4:53792699-53793069	371	SmaI[AA]-[TC]SmaI	587	791	21	62	244	485	490	4	53792699	53793069	island&shore	NA	NA	NA	NA	NA	NULL	NA	NA	NA	NA	35972	365.25	41.5	689	16.6024	4.05332	2.69365e-08	3.81056e-07	2.30995e-17	2.90031e-15	4.02106	http://genome.ucsc.edu/cgi-bin/hgTracks?db=mm9&position=chr4:53792699-53793069	chr4	53792698	53793069	SmaI[AA]-[TC]SmaI	+	ENSMUSG00000028417	ENSMUST00000030124	53792577	53801584	+	Tal2	protein_coding	intragenic
36265	chr4:57785415-57785877	463	SmaI[AT]-[GC]SmaI	1251	1462	94	174	1317	1693	2280	4	57785415	57785877	NULL	714503	4	57785329	57785459	-1	repeat	RSINE1	SINE	B4	1	36265	745.25	134	1356.5	10.1231	3.33958	3.52414e-21	2.16747e-19	2.91473e-42	3.04925e-39	3.32992	http://genome.ucsc.edu/cgi-bin/hgTracks?db=mm9&position=chr4:57785415-57785877	chr4	57785414	57785877	SmaI[AT]-[GC]SmaI	+	ENSMUSG00000038729	ENSMUST00000107600	57754967	57909854	+	Akap2	protein_coding	intragenic
36267	chr4:57793318-57793946	629	SmaI[GA]-[GC]SmaI	178	259	6	22	153	169	153	4	57793318	57793946	shore	714529	4	57793300	57793677	1	repeat	RMER10B	LTR	ERVL	1	36267	116.25	14	218.5	15.6071	3.96413	8.79237e-06	7.92186e-05	6.61281e-11	3.16648e-09	3.87119	http://genome.ucsc.edu/cgi-bin/hgTracks?db=mm9&position=chr4:57793318-57793946	chr4	57793317	57793946	SmaI[GA]-[GC]SmaI	+	ENSMUSG00000038729	ENSMUST00000107600	57754967	57909854	+	Akap2	protein_coding	intragenic
36347	chr4:58955688-58956407	720	SmaI[CA]-[AC]SmaI	489	851	27	87	301	288	561	4	58955688	58956407	island&shore	716026	4	58955587	58955924	1	repeat	MTE2b	LTR	MaLR	1	36347	363.5	57	670	11.7544	3.55513	0.000445777	0.00267938	1.5375e-05	0.000224015	3.53219	http://genome.ucsc.edu/cgi-bin/hgTracks?db=mm9&position=chr4:58955688-58956407	chr4	58955687	58956407	SmaI[CA]-[AC]SmaI	+	ENSMUSG00000038630	ENSMUST00000107554	58956500	58971227	+	Zkscan16	protein_coding	intergenic
36610	chr4:62020037-62020954	918	SmaI[AG]-[CT]SmaI	64	108	6	12	48	28	53	4	62020037	62020954	shore	NA	NA	NA	NA	NA	NULL	NA	NA	NA	NA	36610	47.5	9	86	9.55556	3.25634	1.28595e-07	1.62963e-06	2.83397e-05	0.000382759	3.12102	http://genome.ucsc.edu/cgi-bin/hgTracks?db=mm9&position=chr4:62020037-62020954	chr4	62020036	62020954	SmaI[AG]-[CT]SmaI	+	ENSMUSG00000066151	ENSMUST00000084527	61961376	62021504	-	Fkbp15	protein_coding	intragenic
37432	chr4:80556814-80557115	302	SmaI[AG]-[CG]SmaI	63	131	2	12	71	143	94	4	80556814	80557115	island&shore	NA	NA	NA	NA	NA	NULL	NA	NA	NA	NA	37432	52	7	97	13.8571	3.79256	0.00715019	0.0302553	0.000786833	0.00668268	3.61471	http://genome.ucsc.edu/cgi-bin/hgTracks?db=mm9&position=chr4:80556814-80557115	chr4	80556813	80557115	SmaI[AG]-[CG]SmaI	+	ENSMUSG00000048706	ENSMUST00000055922	80556550	80601532	+	D4Bwg0951e	protein_coding	intragenic
38364	chr4:98591050-98591459	410	SmaI[GT]-[CA]SmaI	135	269	5	16	124	181	234	4	98591050	98591459	island&shore	NA	NA	NA	NA	NA	NULL	NA	NA	NA	NA	38364	106.25	10.5	202	19.2381	4.26589	0.000102369	0.000722202	9.33197e-05	0.00106787	4.14177	http://genome.ucsc.edu/cgi-bin/hgTracks?db=mm9&position=chr4:98591050-98591459	chr4	98591049	98591459	SmaI[GT]-[CA]SmaI	+	ENSMUSG00000028560	ENSMUST00000030289	98590501	98602234	+	Usp1	protein_coding	intragenic
38406	chr4:99279942-99280106	165	SmaI[GG]-[AA]SmaI	24	45	3	1	6	27	16	4	99279942	99280106	NULL	NA	NA	NA	NA	NA	NULL	NA	NA	NA	NA	38406	18.25	2	34.5	17.25	4.10852	1.16041e-12	3.13621e-11	0.000139283	0.00150651	3.56478	http://genome.ucsc.edu/cgi-bin/hgTracks?db=mm9&position=chr4:99279942-99280106	chr4	99279941	99280106	SmaI[GG]-[AA]SmaI	+	NA	NA	NA	NA	NA	NA	NA	NA
38921	chr4:106512940-106513208	269	SmaI[GC]-[TG]SmaI	177	310	2	15	87	215	225	4	106512940	106513208	island&shore	NA	NA	NA	NA	NA	NULL	NA	NA	NA	NA	38921	126	8.5	243.5	28.6471	4.84032	0.000785637	0.00443637	3.00487e-07	6.91475e-06	4.68576	http://genome.ucsc.edu/cgi-bin/hgTracks?db=mm9&position=chr4:106512940-106513208	chr4	106512939	106513208	SmaI[GC]-[TG]SmaI	+	NA	NA	NA	NA	NA	NA	NA	NA
38975	chr4:106850547-106850899	353	SmaI[GT]-[CA]SmaI	128	236	5	29	161	234	310	4	106850547	106850899	island&shore	NA	NA	NA	NA	NA	NULL	NA	NA	NA	NA	38975	99.5	17	182	10.7059	3.42033	0.00700026	0.0297317	0.000182821	0.00190775	3.34577	http://genome.ucsc.edu/cgi-bin/hgTracks?db=mm9&position=chr4:106850547-106850899	chr4	106850546	106850899	SmaI[GT]-[CA]SmaI	+	ENSMUSG00000028619	ENSMUST00000057043	106806760	106851152	-	2210012G02Rik	protein_coding	intragenic
39184	chr4:108898010-108898381	372	SmaI[GA]-[AG]SmaI	178	354	18	35	767	833	916	4	108898010	108898381	NULL	NA	NA	NA	NA	NA	NULL	NA	NA	NA	NA	39184	146.25	26.5	266	10.0377	3.32736	1.60576e-06	1.68077e-05	0.000732733	0.00628195	3.27934	http://genome.ucsc.edu/cgi-bin/hgTracks?db=mm9&position=chr4:108898010-108898381	chr4	108898009	108898381	SmaI[GA]-[AG]SmaI	+	ENSMUSG00000028558	ENSMUST00000030285	108908237	108926856	+	Calr4	protein_coding	intergenic
39221	chr4:109330381-109330569	189	SmaI[TC]-[CC]SmaI	32	71	0	3	33	62	46	4	109330381	109330569	shore	NA	NA	NA	NA	NA	NULL	NA	NA	NA	NA	39221	26.5	1.5	51.5	34.3333	5.10154	0.00979077	0.0395258	0.000386483	0.00363108	4.39232	http://genome.ucsc.edu/cgi-bin/hgTracks?db=mm9&position=chr4:109330381-109330569	chr4	109330380	109330569	SmaI[TC]-[CC]SmaI	+	ENSMUSG00000059027	ENSMUST00000156790	109324134	109330432	-	9630013D21Rik	lincRNA	intragenic
39233	chr4:109647753-109648306	554	SmaI[TC]-[GA]SmaI	41	67	9	4	21	34	42	4	109647753	109648306	shore	NA	NA	NA	NA	NA	NULL	NA	NA	NA	NA	39233	30.25	6.5	54	8.30769	3.05445	6.47669e-06	6.04121e-05	3.217e-05	0.000428818	2.87447	http://genome.ucsc.edu/cgi-bin/hgTracks?db=mm9&position=chr4:109647753-109648306	chr4	109647752	109648306	SmaI[TC]-[GA]SmaI	+	ENSMUSG00000047143	ENSMUST00000061187	109650658	109656292	+	Dmrta2	protein_coding	intergenic
39683	chr4:117169449-117169725	277	SmaI[TT]-[AC]SmaI	112	180	1	27	120	148	162	4	117169449	117169725	shore	NA	NA	NA	NA	NA	NULL	NA	NA	NA	NA	39683	80	14	146	10.4286	3.38247	0.00564455	0.0247015	6.65819e-06	0.000107917	3.29278	http://genome.ucsc.edu/cgi-bin/hgTracks?db=mm9&position=chr4:117169449-117169725	chr4	117169448	117169725	SmaI[TT]-[AC]SmaI	+	ENSMUSG00000028677	ENSMUST00000030439	116944068	117169657	-	Rnf220	protein_coding	intragenic
39753	chr4:117806533-117807036	504	SmaI[AT]-[GC]SmaI	108	186	10	18	197	287	332	4	117806533	117807036	island&shore	788178	4	117806399	117806534	-1	repeat	B1F1	SINE	Alu	1	39753	80.5	14	147	10.5	3.39232	1.17807e-09	2.04835e-08	2.40835e-05	0.000332748	3.30256	http://genome.ucsc.edu/cgi-bin/hgTracks?db=mm9&position=chr4:117806533-117807036	chr4	117806532	117807036	SmaI[AT]-[GC]SmaI	+	ENSMUSG00000028538	ENSMUST00000030263	117604759	117807495	-	St3gal3	protein_coding	intragenic
39795	chr4:117962869-117963147	279	SmaI[GA]-[AA]SmaI	97	198	2	15	79	111	125	4	117962869	117963147	island&shore	NA	NA	NA	NA	NA	NULL	NA	NA	NA	NA	39795	78	8.5	147.5	17.3529	4.11711	0.00672039	0.0286877	0.000252885	0.0025128	3.96639	http://genome.ucsc.edu/cgi-bin/hgTracks?db=mm9&position=chr4:117962869-117963147	chr4	117962868	117963147	SmaI[GA]-[AA]SmaI	+	ENSMUSG00000033295	ENSMUST00000049074	117880818	117964010	-	Ptprf	protein_coding	intragenic
39889	chr4:118781989-118782433	445	SmaI[GC]-[GG]SmaI	180	383	0	16	155	147	190	4	118781989	118782433	shore	NA	NA	NA	NA	NA	NULL	NA	NA	NA	NA	39889	144.75	8	281.5	35.1875	5.13699	0.0149129	0.0565427	5.28399e-05	0.000657087	4.97218	http://genome.ucsc.edu/cgi-bin/hgTracks?db=mm9&position=chr4:118781989-118782433	chr4	118781988	118782433	SmaI[GC]-[GG]SmaI	+	ENSMUSG00000028645	ENSMUST00000030398	118781316	118809935	+	Slc2a1	protein_coding	intragenic
39890	chr4:118782434-118782656	223	SmaI[AG]-[AG]SmaI	135	228	10	24	80	90	188	4	118782434	118782656	shore	789684	4	118782534	118782676	-1	repeat	B1_Mur2	SINE	Alu	1	39890	99.25	17	181.5	10.6765	3.41636	2.22153e-05	0.000182643	1.15415e-05	0.000175676	3.34183	http://genome.ucsc.edu/cgi-bin/hgTracks?db=mm9&position=chr4:118782434-118782656	chr4	118782433	118782656	SmaI[AG]-[AG]SmaI	+	ENSMUSG00000028645	ENSMUST00000030398	118781316	118809935	+	Slc2a1	protein_coding	intragenic
39925	chr4:119093946-119094581	636	SmaI[GA]-[AG]SmaI	117	192	1	10	117	156	222	4	119093946	119094581	island&shore	790345	4	119093851	119094094	1	repeat	L2c	LINE	L2	1	39925	80	5.5	154.5	28.0909	4.81203	0.000552861	0.0032436	2.13248e-08	6.34991e-07	4.58033	http://genome.ucsc.edu/cgi-bin/hgTracks?db=mm9&position=chr4:119093946-119094581	chr4	119093945	119094581	SmaI[GA]-[AG]SmaI	+	ENSMUSG00000028636	ENSMUST00000030385	119091135	119095025	-	Ppcs	protein_coding	intragenic
39985	chr4:119745008-119745896	889	SmaI[CT]-[AG]SmaI	46	78	2	10	113	95	103	4	119745008	119745896	NULL	NA	NA	NA	NA	NA	NULL	NA	NA	NA	NA	39985	34	6	62	10.3333	3.36923	0.00251796	0.012243	4.39106e-05	0.000558608	3.16993	http://genome.ucsc.edu/cgi-bin/hgTracks?db=mm9&position=chr4:119745008-119745896	chr4	119745007	119745896	SmaI[CT]-[AG]SmaI	+	ENSMUSG00000028634	ENSMUST00000106307	119487100	119810650	+	Hivep3	protein_coding	intragenic
40323	chr4:123667853-123667989	137	SmaI[TG]-[GC]SmaI	10	11	0	2	4	7	10	4	123667853	123667989	island&shore	NA	NA	NA	NA	NA	NULL	NA	NA	NA	NA	40323	5.75	1	10.5	10.5	3.39232	0.0127892	0.0496727	6.6042e-05	0.000795482	2.52356	http://genome.ucsc.edu/cgi-bin/hgTracks?db=mm9&position=chr4:123667853-123667989	chr4	123667852	123667989	SmaI[TG]-[GC]SmaI	+	NA	NA	NA	NA	NA	NA	NA	NA
40324	chr4:123667990-123668318	329	SmaI[AG]-[CC]SmaI	10	10	0	2	3	6	8	4	123667990	123668318	island&shore	NA	NA	NA	NA	NA	NULL	NA	NA	NA	NA	40324	5.5	1	10	10	3.32193	0.0162455	0.0608002	0.000121117	0.00133872	2.45943	http://genome.ucsc.edu/cgi-bin/hgTracks?db=mm9&position=chr4:123667990-123668318	chr4	123667989	123668318	SmaI[AG]-[CC]SmaI	+	NA	NA	NA	NA	NA	NA	NA	NA
40894	chr4:128406401-128406801	401	SmaI[TA]-[GG]SmaI	306	509	46	46	270	408	326	4	128406401	128406801	shore	NA	NA	NA	NA	NA	NULL	NA	NA	NA	NA	40894	226.75	46	407.5	8.8587	3.14709	1.11883e-96	2.17741e-93	1.11669e-05	0.000170796	3.1196	http://genome.ucsc.edu/cgi-bin/hgTracks?db=mm9&position=chr4:128406401-128406801	chr4	128406400	128406801	SmaI[TA]-[GG]SmaI	+	ENSMUSG00000028796	ENSMUST00000106080	128366039	128430125	+	Phc2	protein_coding	intragenic
40967	chr4:128913867-128914883	1017	SmaI[AG]-[GT]SmaI	155	298	14	37	312	289	237	4	128913867	128914883	shore	NA	NA	NA	NA	NA	NULL	NA	NA	NA	NA	40967	126	25.5	226.5	8.88235	3.15094	0.000636993	0.00368013	0.000694575	0.00600965	3.1018	http://genome.ucsc.edu/cgi-bin/hgTracks?db=mm9&position=chr4:128913867-128914883	chr4	128913866	128914883	SmaI[AG]-[GT]SmaI	+	ENSMUSG00000050390	ENSMUST00000052602	128896822	128925687	-	C77080	protein_coding	intragenic
41038	chr4:129317607-129317813	207	SmaI[CT]-[CG]SmaI	5	7	0	0	3	2	1	4	129317607	129317813	island&shore	NA	NA	NA	NA	NA	NULL	NA	NA	NA	NA	41038	3	0	6	Inf	Inf	0.000488281	0.00290665	0.000488281	0.00444675	2.80735	http://genome.ucsc.edu/cgi-bin/hgTracks?db=mm9&position=chr4:129317607-129317813	chr4	129317606	129317813	SmaI[CT]-[CG]SmaI	+	ENSMUSG00000053841	ENSMUST00000084264	129303327	129318049	-	Txlna	protein_coding	intragenic
41063	chr4:129554773-129556074	1302	SmaI[AA]-[GG]SmaI	39	59	2	8	12	12	12	4	129554773	129556074	NULL	809274	4	129555835	129556330	-1	repeat	L1M5	LINE	L1	1	41063	27	5	49	9.8	3.29278	0.000284281	0.00179502	9.90425e-07	2.01231e-05	3.05889	http://genome.ucsc.edu/cgi-bin/hgTracks?db=mm9&position=chr4:129554773-129556074	chr4	129554772	129556074	SmaI[AA]-[GG]SmaI	+	NA	NA	NA	NA	NA	NA	NA	NA
41187	chr4:130429529-130430721	1193	SmaI[GA]-[TC]SmaI	20	40	1	3	9	3	15	4	130429529	130430721	NULL	811005	4	130429463	130429672	-1	repeat	B3	SINE	B2	1	41187	16	2	30	15	3.90689	9.999e-11	2.03917e-09	0.000728313	0.00624996	3.36923	http://genome.ucsc.edu/cgi-bin/hgTracks?db=mm9&position=chr4:130429529-130430721	chr4	130429528	130430721	SmaI[GA]-[TC]SmaI	+	NA	NA	NA	NA	NA	NA	NA	NA
41291	chr4:131337843-131339043	1201	SmaI[GA]-[TC]SmaI	8	9	1	1	3	3	3	4	131337843	131339043	NULL	812350	4	131338888	131339088	-1	repeat	B3	SINE	B2	1	41291	4.75	1	8.5	8.5	3.08746	0.000728607	0.00413404	0.000728607	0.00625052	2.24793	http://genome.ucsc.edu/cgi-bin/hgTracks?db=mm9&position=chr4:131337843-131339043	chr4	131337842	131339043	SmaI[GA]-[TC]SmaI	+	ENSMUSG00000028909	ENSMUST00000030741	131325413	131394146	-	Ptpru	protein_coding	intragenic
41562	chr4:133188132-133188850	719	SmaI[TG]-[GA]SmaI	19	32	0	1	21	35	70	4	133188132	133188850	island&shore	NA	NA	NA	NA	NA	NULL	NA	NA	NA	NA	41562	13	0.5	25.5	51	5.67243	4.43884e-12	1.09846e-10	1.54243e-06	2.96577e-05	4.14296	http://genome.ucsc.edu/cgi-bin/hgTracks?db=mm9&position=chr4:133188132-133188850	chr4	133188131	133188850	SmaI[TG]-[GA]SmaI	+	ENSMUSG00000037553	ENSMUST00000084238	133161214	133189384	-	Zdhhc18	protein_coding	intragenic
41682	chr4:133912283-133912983	701	SmaI[CG]-[AT]SmaI	140	311	8	13	129	102	263	4	133912283	133912983	NULL	NA	NA	NA	NA	NA	NULL	NA	NA	NA	NA	41682	118	10.5	225.5	21.4762	4.42467	1.07876e-35	1.58875e-33	0.00045991	0.00422336	4.29981	http://genome.ucsc.edu/cgi-bin/hgTracks?db=mm9&position=chr4:133912283-133912983	chr4	133912282	133912983	SmaI[CG]-[AT]SmaI	+	ENSMUSG00000028838	ENSMUST00000030643	133912287	133928473	-	Extl1	protein_coding	intragenic
41713	chr4:134067974-134068845	872	SmaI[GA]-[GT]SmaI	138	251	5	18	63	70	89	4	134067974	134068845	shore	819252	4	134067963	134068075	-1	repeat	PB1D9	SINE	Alu	2	41713	103	11.5	194.5	16.913	4.08006	0.000262628	0.00167225	1.50068e-05	0.000219707	3.96717	http://genome.ucsc.edu/cgi-bin/hgTracks?db=mm9&position=chr4:134067974-134068845	chr4	134067973	134068845	SmaI[GA]-[GT]SmaI	+	ENSMUSG00000078521	ENSMUST00000105866	134066914	134079842	+	2610002D18Rik	protein_coding	intragenic
41771	chr4:134323293-134323461	169	SmaI[AG]-[CA]SmaI	9	10	0	1	3	4	6	4	134323293	134323461	island&shore	NA	NA	NA	NA	NA	NULL	NA	NA	NA	NA	41771	5	0.5	9.5	19	4.24793	4.00543e-05	0.000311895	4.00543e-05	0.000519116	2.80735	http://genome.ucsc.edu/cgi-bin/hgTracks?db=mm9&position=chr4:134323293-134323461	chr4	134323292	134323461	SmaI[AG]-[CA]SmaI	+	ENSMUSG00000037295	ENSMUST00000037828	134300650	134323939	-	Ldlrap1	protein_coding	intragenic
41907	chr4:135049978-135050346	369	SmaI[GC]-[CA]SmaI	200	251	9	12	125	171	244	4	135049978	135050346	shore	NA	NA	NA	NA	NA	NULL	NA	NA	NA	NA	41907	118	10.5	225.5	21.4762	4.42467	4.22671e-81	4.26522e-78	5.01666e-28	1.79847e-25	4.29981	http://genome.ucsc.edu/cgi-bin/hgTracks?db=mm9&position=chr4:135049978-135050346	chr4	135049977	135050346	SmaI[GC]-[CA]SmaI	+	ENSMUSG00000028803	ENSMUST00000102549	135004807	135050538	-	Nipal3	protein_coding	intragenic
41952	chr4:135283588-135283747	160	SmaI[GA]-[CA]SmaI	6	11	0	0	17	30	18	4	135283588	135283747	NULL	NA	NA	NA	NA	NA	NULL	NA	NA	NA	NA	41952	4.25	0	8.5	Inf	Inf	2.84831e-05	0.000228587	0.000211299	0.00215782	3.24793	http://genome.ucsc.edu/cgi-bin/hgTracks?db=mm9&position=chr4:135283588-135283747	chr4	135283587	135283747	SmaI[GA]-[CA]SmaI	+	ENSMUSG00000037157	ENSMUST00000102546	135284087	135308055	+	Il22ra1	protein_coding	intergenic
41957	chr4:135307375-135308509	1135	SmaI[TG]-[GG]SmaI	37	76	1	8	139	102	130	4	135307375	135308509	NULL	NA	NA	NA	NA	NA	NULL	NA	NA	NA	NA	41957	30.5	4.5	56.5	12.5556	3.65025	0.013189	0.0510147	0.00114865	0.0092674	3.38606	http://genome.ucsc.edu/cgi-bin/hgTracks?db=mm9&position=chr4:135307375-135308509	chr4	135307374	135308509	SmaI[TG]-[GG]SmaI	+	ENSMUSG00000054579	ENSMUST00000169614	135308094	135311298	+	9130219A07Rik	protein_coding	intragenic
41976	chr4:135432547-135433886	1340	SmaI[CT]-[GC]SmaI	17	23	0	5	10	12	20	4	135432547	135433886	NULL	821942	4	135433701	135433886	-1	repeat	B2_Mm2	SINE	B2	1	41976	11.25	2.5	20	8	3	0.00189666	0.00957679	2.70368e-06	4.88816e-05	2.58496	http://genome.ucsc.edu/cgi-bin/hgTracks?db=mm9&position=chr4:135432547-135433886	chr4	135432546	135433886	SmaI[CT]-[GC]SmaI	+	ENSMUSG00000028675	ENSMUST00000030436	135426833	135429765	-	Pnrc2	protein_coding	intergenic
42308	chr4:137307479-137307822	344	SmaI[TG]-[CT]SmaI	289	548	28	50	332	417	400	4	137307479	137307822	NULL	825632	4	137307811	137307990	-1	repeat	MIRb	SINE	MIR	1	42308	228.75	39	418.5	10.7308	3.42368	3.28509e-08	4.5971e-07	0.000214985	0.0021889	3.3906	http://genome.ucsc.edu/cgi-bin/hgTracks?db=mm9&position=chr4:137307479-137307822	chr4	137307478	137307822	SmaI[TG]-[CT]SmaI	+	ENSMUSG00000028766	ENSMUST00000030551	137297648	137352299	-	Alpl	protein_coding	intragenic
42378	chr4:137817727-137818047	321	SmaI[CA]-[CA]SmaI	778	1331	2	142	344	368	669	4	137817727	137818047	island&shore	826704	4	137817705	137817795	-1	repeat	RSINE1	SINE	B4	1	42378	563.25	72	1054.5	14.6458	3.87242	0.00834505	0.0346019	3.61188e-06	6.34081e-05	3.85389	http://genome.ucsc.edu/cgi-bin/hgTracks?db=mm9&position=chr4:137817727-137818047	chr4	137817726	137818047	SmaI[CA]-[CA]SmaI	+	ENSMUSG00000028758	ENSMUST00000030539	137818147	137857407	+	Kif17	protein_coding	intergenic
42612	chr4:139184944-139185153	210	SmaI[TG]-[TC]SmaI	70	96	0	7	154	136	130	4	139184944	139185153	NULL	829007	4	139184659	139185030	1	repeat	MTE2a	LTR	MaLR	1	42612	43.25	3.5	83	23.7143	4.56768	1.67694e-05	0.000141192	5.63549e-14	4.4122e-12	4.22239	http://genome.ucsc.edu/cgi-bin/hgTracks?db=mm9&position=chr4:139184944-139185153	chr4	139184943	139185153	SmaI[TG]-[TC]SmaI	+	ENSMUSG00000028737	ENSMUST00000039818	139178781	139205605	+	Aldh4a1	protein_coding	intragenic
42644	chr4:139380144-139380362	219	SmaI[AC]-[AA]SmaI	96	220	4	6	51	106	82	4	139380144	139380362	island&shore	NA	NA	NA	NA	NA	NULL	NA	NA	NA	NA	42644	81.5	5	158	31.6	4.98185	1.12629e-56	4.14687e-54	0.000320107	0.0030895	4.72792	http://genome.ucsc.edu/cgi-bin/hgTracks?db=mm9&position=chr4:139380144-139380362	chr4	139380143	139380362	SmaI[AC]-[AA]SmaI	+	ENSMUSG00000028736	ENSMUST00000030508	139292977	139389445	-	Pax7	protein_coding	intragenic
42649	chr4:139385485-139386079	595	SmaI[GT]-[GC]SmaI	83	160	4	7	28	52	93	4	139385485	139386079	shore	NA	NA	NA	NA	NA	NULL	NA	NA	NA	NA	42649	63.5	5.5	121.5	22.0909	4.46538	2.21567e-41	4.31201e-39	3.38541e-05	0.000448415	4.2362	http://genome.ucsc.edu/cgi-bin/hgTracks?db=mm9&position=chr4:139385485-139386079	chr4	139385484	139386079	SmaI[GT]-[GC]SmaI	+	ENSMUSG00000028736	ENSMUST00000030508	139292977	139389445	-	Pax7	protein_coding	intragenic
42651	chr4:139388132-139388427	296	SmaI[AC]-[GA]SmaI	223	319	3	21	86	199	224	4	139388132	139388427	island	NA	NA	NA	NA	NA	NULL	NA	NA	NA	NA	42651	141.5	12	271	22.5833	4.49719	1.35411e-05	0.000116939	1.57316e-13	1.15222e-11	4.38702	http://genome.ucsc.edu/cgi-bin/hgTracks?db=mm9&position=chr4:139388132-139388427	chr4	139388131	139388427	SmaI[AC]-[GA]SmaI	+	ENSMUSG00000028736	ENSMUST00000030508	139292977	139389445	-	Pax7	protein_coding	intragenic
42973	chr4:141061534-141061794	261	SmaI[TT]-[AG]SmaI	249	380	7	30	432	389	393	4	141061534	141061794	NULL	832065	4	141061481	141061642	1	repeat	B3	SINE	B2	1	42973	166.5	18.5	314.5	17	4.08746	5.79524e-05	0.000436662	1.61751e-09	5.98785e-08	4.01609	http://genome.ucsc.edu/cgi-bin/hgTracks?db=mm9&position=chr4:141061534-141061794	chr4	141061533	141061794	SmaI[TT]-[AG]SmaI	+	ENSMUSG00000040761	ENSMUST00000105786	141023805	141094512	-	Spen	protein_coding	intragenic
42989	chr4:141115764-141116463	700	SmaI[AC]-[AA]SmaI	234	401	9	38	99	152	198	4	141115764	141116463	NULL	832204	4	141116322	141116520	-1	repeat	B3	SINE	B2	1	42989	170.5	23.5	317.5	13.5106	3.75602	0.000827316	0.00464094	5.24078e-06	8.75477e-05	3.70044	http://genome.ucsc.edu/cgi-bin/hgTracks?db=mm9&position=chr4:141115764-141116463	chr4	141115763	141116463	SmaI[AC]-[AA]SmaI	+	ENSMUSG00000006219	ENSMUST00000105784	141131977	141155839	-	Fblim1	protein_coding	intergenic
43107	chr4:141730542-141730788	247	SmaI[AC]-[TA]SmaI	170	305	23	27	1355	1548	1333	4	141730542	141730788	NULL	NA	NA	NA	NA	NA	NULL	NA	NA	NA	NA	43107	131.25	25	237.5	9.5	3.24793	2.93856e-59	1.251e-56	9.8289e-05	0.00111397	3.19741	http://genome.ucsc.edu/cgi-bin/hgTracks?db=mm9&position=chr4:141730542-141730788	chr4	141730541	141730788	SmaI[AC]-[TA]SmaI	+	ENSMUSG00000040606	ENSMUST00000070792	141660705	141795316	-	Kazn	protein_coding	intragenic
43108	chr4:141730789-141731018	230	SmaI[GC]-[TC]SmaI	37	67	7	4	186	218	143	4	141730789	141731018	NULL	833461	4	141730954	141731218	-1	repeat	B4	SINE	B4	1	43108	28.75	5.5	52	9.45455	3.24101	7.88625e-15	2.75473e-13	0.000260152	0.00257375	3.02748	http://genome.ucsc.edu/cgi-bin/hgTracks?db=mm9&position=chr4:141730789-141731018	chr4	141730788	141731018	SmaI[GC]-[TC]SmaI	+	ENSMUSG00000040606	ENSMUST00000070792	141660705	141795316	-	Kazn	protein_coding	intragenic
43203	chr4:142915095-142915934	840	SmaI[AG]-[GG]SmaI	89	154	7	21	101	106	140	4	142915095	142915934	NULL	NA	NA	NA	NA	NA	NULL	NA	NA	NA	NA	43203	67.75	14	121.5	8.67857	3.11746	0.000773776	0.00437665	9.67767e-05	0.00110003	3.02975	http://genome.ucsc.edu/cgi-bin/hgTracks?db=mm9&position=chr4:142915095-142915934	chr4	142915094	142915934	SmaI[AG]-[GG]SmaI	+	NA	NA	NA	NA	NA	NA	NA	NA
44523	chr4:154299608-154301092	1485	SmaI[TC]-[CC]SmaI	18	28	1	4	8	10	14	4	154299608	154301092	NULL	NA	NA	NA	NA	NA	NULL	NA	NA	NA	NA	44523	12.75	2.5	23	9.2	3.20163	0.000415814	0.00251538	1.8283e-05	0.00026026	2.77761	http://genome.ucsc.edu/cgi-bin/hgTracks?db=mm9&position=chr4:154299608-154301092	chr4	154299607	154301092	SmaI[TC]-[CC]SmaI	+	ENSMUSG00000042333	ENSMUST00000045919	154296319	154302186	-	Tnfrsf14	protein_coding	intragenic
44650	chr4:155144245-155144413	169	SmaI[TT]-[CC]SmaI	6	11	0	0	3	5	5	4	155144245	155144413	island	NA	NA	NA	NA	NA	NULL	NA	NA	NA	NA	44650	4.25	0	8.5	Inf	Inf	2.84831e-05	0.000228587	0.000211299	0.00215782	3.24793	http://genome.ucsc.edu/cgi-bin/hgTracks?db=mm9&position=chr4:155144245-155144413	chr4	155144244	155144413	SmaI[TT]-[CC]SmaI	+	ENSMUSG00000090418	ENSMUST00000167896	155144078	155150270	+	Gm17585	lincRNA	intragenic
44675	chr4:155316717-155317380	664	SmaI[TC]-[TT]SmaI	234	455	12	26	71	125	189	4	155316717	155317380	shore	852882	4	155316584	155316718	-1	repeat	B1_Mus1	SINE	Alu	1	44675	181.75	19	344.5	18.1316	4.18043	1.70868e-07	2.11805e-06	5.42815e-05	0.000672553	4.11061	http://genome.ucsc.edu/cgi-bin/hgTracks?db=mm9&position=chr4:155316717-155317380	chr4	155316716	155317380	SmaI[TC]-[TT]SmaI	+	ENSMUSG00000023286	ENSMUST00000024056	155317959	155333713	+	Ube2j2	protein_coding	intergenic
45759	chr5:24346390-24347665	1276	SmaI[TT]-[TG]SmaI	9	14	0	1	1	3	6	5	24346390	24347665	shore	NA	NA	NA	NA	NA	NULL	NA	NA	NA	NA	45759	6	0.5	11.5	23	4.52356	3.59319e-06	3.52539e-05	6.27808e-06	0.000102673	3.05889	http://genome.ucsc.edu/cgi-bin/hgTracks?db=mm9&position=chr5:24346390-24347665	chr5	24346389	24347665	SmaI[TT]-[TG]SmaI	+	ENSMUSG00000028945	ENSMUST00000030787	24308641	24348442	-	Rheb	protein_coding	intragenic
45981	chr5:28792963-28793240	278	SmaI[AA]-[AG]SmaI	216	409	13	46	143	319	353	5	28792963	28793240	shore	NA	NA	NA	NA	NA	NULL	NA	NA	NA	NA	45981	171	29.5	312.5	10.5932	3.40507	0.00198668	0.00994837	0.000266764	0.00263517	3.36158	http://genome.ucsc.edu/cgi-bin/hgTracks?db=mm9&position=chr5:28792963-28793240	chr5	28792962	28793240	SmaI[AA]-[AG]SmaI	+	ENSMUSG00000091169	ENSMUST00000169463	28792914	28807513	+	Gm17493	lincRNA	intragenic
46227	chr5:31797299-31797495	197	SmaI[AA]-[GG]SmaI	113	211	1	11	24	59	59	5	31797299	31797495	island&shore	NA	NA	NA	NA	NA	NULL	NA	NA	NA	NA	46227	84	6	162	27	4.75489	0.00292552	0.013962	6.06938e-06	9.96784e-05	4.54137	http://genome.ucsc.edu/cgi-bin/hgTracks?db=mm9&position=chr5:31797299-31797495	chr5	31797298	31797495	SmaI[AA]-[GG]SmaI	+	ENSMUSG00000064037	ENSMUST00000076949	31797114	31815276	+	Gpn1	protein_coding	intragenic
46392	chr5:34042776-34043191	416	SmaI[AC]-[CC]SmaI	258	405	12	46	337	540	464	5	34042776	34043191	NULL	NA	NA	NA	NA	NA	NULL	NA	NA	NA	NA	46392	180.25	29	331.5	11.431	3.51488	0.000274964	0.00174296	2.85509e-07	6.59794e-06	3.47032	http://genome.ucsc.edu/cgi-bin/hgTracks?db=mm9&position=chr5:34042776-34043191	chr5	34042775	34043191	SmaI[AC]-[CC]SmaI	+	NA	NA	NA	NA	NA	NA	NA	NA
46551	chr5:35925803-35926013	211	SmaI[AG]-[TG]SmaI	139	267	3	10	64	97	106	5	35925803	35926013	NULL	NA	NA	NA	NA	NA	NULL	NA	NA	NA	NA	46551	104.75	6.5	203	31.2308	4.9649	8.43869e-06	7.64363e-05	6.74169e-06	0.000109206	4.76553	http://genome.ucsc.edu/cgi-bin/hgTracks?db=mm9&position=chr5:35925803-35926013	chr5	35925802	35926013	SmaI[AG]-[TG]SmaI	+	ENSMUSG00000029098	ENSMUST00000068947	35925689	35956450	+	Acox3	protein_coding	intragenic
46789	chr5:38208814-38209123	310	SmaI[CT]-[TT]SmaI	540	1193	36	77	355	636	655	5	38208814	38209123	island&shore	NA	NA	NA	NA	NA	NULL	NA	NA	NA	NA	46789	461.5	56.5	866.5	15.3363	3.93888	2.2822e-06	2.32626e-05	0.00091584	0.00761562	3.91523	http://genome.ucsc.edu/cgi-bin/hgTracks?db=mm9&position=chr5:38208814-38209123	chr5	38208813	38209123	SmaI[CT]-[TT]SmaI	+	ENSMUSG00000048450	ENSMUST00000063116	38211724	38215822	-	Msx1	protein_coding	intergenic
47294	chr5:48376928-48377172	245	SmaI[GC]-[GT]SmaI	245	414	5	24	160	265	263	5	48376928	48377172	shore	NA	NA	NA	NA	NA	NULL	NA	NA	NA	NA	47294	172	14.5	329.5	22.7241	4.50615	0.000242326	0.00156048	1.4245e-07	3.50993e-06	4.41431	http://genome.ucsc.edu/cgi-bin/hgTracks?db=mm9&position=chr5:48376928-48377172	chr5	48376927	48377172	SmaI[GC]-[GT]SmaI	+	ENSMUSG00000031558	ENSMUST00000170109	48376032	48697521	+	Slit2	protein_coding	intragenic
48032	chr5:64735171-64736740	1570	SmaI[AG]-[AG]SmaI	6	8	0	0	3	7	1	5	64735171	64736740	NULL	922629	5	64735030	64735268	1	repeat	MTE2b	LTR	MaLR	1	48032	3.5	0	7	Inf	Inf	0.00012207	0.000845647	0.00012207	0.00134598	3	http://genome.ucsc.edu/cgi-bin/hgTracks?db=mm9&position=chr5:64735171-64736740	chr5	64735170	64736740	SmaI[AG]-[AG]SmaI	+	ENSMUSG00000029174	ENSMUST00000043893	64550690	64742719	+	Tbc1d1	protein_coding	intragenic
48049	chr5:64924802-64926396	1595	SmaI[GT]-[GA]SmaI	15	26	0	4	26	5	22	5	64924802	64926396	NULL	922905	5	64926260	64926607	1	repeat	MTD	LTR	MaLR	2	48049	11.25	2	20.5	10.25	3.35755	0.0250505	0.0873243	0.000423425	0.00392669	2.8413	http://genome.ucsc.edu/cgi-bin/hgTracks?db=mm9&position=chr5:64924802-64926396	chr5	64924801	64926396	SmaI[GT]-[GA]SmaI	+	NA	NA	NA	NA	NA	NA	NA	NA
48072	chr5:65142673-65143324	652	SmaI[GG]-[CA]SmaI	133	227	8	26	306	390	410	5	65142673	65143324	NULL	NA	NA	NA	NA	NA	NULL	NA	NA	NA	NA	48072	98.5	17	180	10.5882	3.40439	0.000502712	0.00298075	1.99448e-05	0.000281563	3.32992	http://genome.ucsc.edu/cgi-bin/hgTracks?db=mm9&position=chr5:65142673-65143324	chr5	65142672	65143324	SmaI[GG]-[CA]SmaI	+	NA	NA	NA	NA	NA	NA	NA	NA
48732	chr5:74531754-74533183	1430	SmaI[TT]-[TG]SmaI	63	121	4	13	86	43	64	5	74531754	74533183	NULL	NA	NA	NA	NA	NA	NULL	NA	NA	NA	NA	48732	50.25	8.5	92	10.8235	3.4361	0.000895657	0.00497921	0.000437702	0.00403574	3.29123	http://genome.ucsc.edu/cgi-bin/hgTracks?db=mm9&position=chr5:74531754-74533183	chr5	74531753	74533183	SmaI[TT]-[TG]SmaI	+	NA	NA	NA	NA	NA	NA	NA	NA
48786	chr5:75188261-75188591	331	SmaI[GG]-[GC]SmaI	26	54	2	2	26	53	61	5	75188261	75188591	NULL	NA	NA	NA	NA	NA	NULL	NA	NA	NA	NA	48786	21	2	40	20	4.32193	1.28556e-14	4.3783e-13	0.000500113	0.00453146	3.77259	http://genome.ucsc.edu/cgi-bin/hgTracks?db=mm9&position=chr5:75188261-75188591	chr5	75188260	75188591	SmaI[GG]-[GC]SmaI	+	NA	NA	NA	NA	NA	NA	NA	NA
48823	chr5:75544589-75544794	206	SmaI[AT]-[TG]SmaI	55	103	2	5	44	62	86	5	75544589	75544794	NULL	NA	NA	NA	NA	NA	NULL	NA	NA	NA	NA	48823	41.25	3.5	79	22.5714	4.49643	8.82465e-12	2.09439e-10	2.2322e-05	0.000312531	4.152	http://genome.ucsc.edu/cgi-bin/hgTracks?db=mm9&position=chr5:75544589-75544794	chr5	75544588	75544794	SmaI[AT]-[TG]SmaI	+	ENSMUSG00000029231	ENSMUST00000000476	75548316	75594229	+	Pdgfra	protein_coding	intergenic
48941	chr5:77086394-77086570	177	SmaI[AC]-[AG]SmaI	25	49	0	5	12	31	23	5	77086394	77086570	island&shore	NA	NA	NA	NA	NA	NULL	NA	NA	NA	NA	48941	19.75	2.5	37	14.8	3.88753	0.0272699	0.0939073	0.000535329	0.00478687	3.44057	http://genome.ucsc.edu/cgi-bin/hgTracks?db=mm9&position=chr5:77086394-77086570	chr5	77086393	77086570	SmaI[AC]-[AG]SmaI	+	ENSMUSG00000072855	ENSMUST00000086909	77085537	77087380	+	Gm10430	protein_coding	intragenic
49717	chr5:93112153-93112543	391	SmaI[GA]-[TC]SmaI	36	68	2	8	44	64	93	5	93112153	93112543	island	NA	NA	NA	NA	NA	NULL	NA	NA	NA	NA	49717	28.5	5	52	10.4	3.37851	0.00233464	0.0114633	0.000523612	0.00470526	3.14296	http://genome.ucsc.edu/cgi-bin/hgTracks?db=mm9&position=chr5:93112153-93112543	chr5	93112152	93112543	SmaI[GA]-[TC]SmaI	+	ENSMUSG00000029381	ENSMUST00000113055	93112461	93394340	+	Shroom3	protein_coding	intragenic
50184	chr5:99681126-99681506	381	SmaI[CC]-[TC]SmaI	418	742	16	60	256	458	382	5	99681126	99681506	island&shore	NA	NA	NA	NA	NA	NULL	NA	NA	NA	NA	50184	309	38	580	15.2632	3.93198	0.000496922	0.00295292	7.94895e-06	0.000126137	3.89699	http://genome.ucsc.edu/cgi-bin/hgTracks?db=mm9&position=chr5:99681126-99681506	chr5	99681125	99681506	SmaI[CC]-[TC]SmaI	+	ENSMUSG00000029333	ENSMUST00000031276	99646445	99681946	-	Rasgef1b	protein_coding	intragenic
50394	chr5:102195392-102197336	1945	SmaI[GC]-[AC]SmaI	17	28	0	4	7	1	3	5	102195392	102197336	shore	967893	5	102195292	102195394	1	repeat	ID_B1	SINE	B4	1	50394	12.25	2	22.5	11.25	3.49185	0.0134508	0.0519317	8.26636e-05	0.00096209	2.96963	http://genome.ucsc.edu/cgi-bin/hgTracks?db=mm9&position=chr5:102195392-102197336	chr5	102195391	102197336	SmaI[GC]-[AC]SmaI	+	ENSMUSG00000029330	ENSMUST00000031273	102194149	102252877	+	Cds1	protein_coding	intragenic
50509	chr5:103622887-103624004	1118	SmaI[GT]-[GA]SmaI	179	262	3	32	222	103	181	5	103622887	103624004	NULL	NA	NA	NA	NA	NA	NULL	NA	NA	NA	NA	50509	119	17.5	220.5	12.6	3.65535	0.000272951	0.00173191	3.11968e-09	1.08555e-07	3.58171	http://genome.ucsc.edu/cgi-bin/hgTracks?db=mm9&position=chr5:103622887-103624004	chr5	103622886	103624004	SmaI[GT]-[GA]SmaI	+	ENSMUSG00000046709	ENSMUST00000112847	103341373	103640353	-	Mapk10	protein_coding	intragenic
51106	chr5:110987569-110988879	1311	SmaI[TG]-[GG]SmaI	40	75	1	8	10	13	19	5	110987569	110988879	NULL	NA	NA	NA	NA	NA	NULL	NA	NA	NA	NA	51106	31	4.5	57.5	12.7778	3.67557	0.00801698	0.0334401	0.00023392	0.00235094	3.41093	http://genome.ucsc.edu/cgi-bin/hgTracks?db=mm9&position=chr5:110987569-110988879	chr5	110987568	110988879	SmaI[TG]-[GG]SmaI	+	ENSMUSG00000033316	ENSMUST00000040001	110973364	111050401	+	Galnt9	protein_coding	intragenic
51231	chr5:111960362-111960615	254	SmaI[AT]-[GT]SmaI	217	364	8	35	238	285	389	5	111960362	111960615	NULL	NA	NA	NA	NA	NA	NULL	NA	NA	NA	NA	51231	156	21.5	290.5	13.5116	3.75613	0.000726626	0.00412623	2.36299e-06	4.33257e-05	3.6955	http://genome.ucsc.edu/cgi-bin/hgTracks?db=mm9&position=chr5:111960362-111960615	chr5	111960361	111960615	SmaI[AT]-[GT]SmaI	+	NA	NA	NA	NA	NA	NA	NA	NA
51333	chr5:112744826-112746618	1793	SmaI[CC]-[AG]SmaI	30	41	4	4	3	2	8	5	112744826	112746618	NULL	NA	NA	NA	NA	NA	NULL	NA	NA	NA	NA	51333	19.75	4	35.5	8.875	3.14975	2.25485e-12	5.91296e-11	6.17307e-10	2.45177e-08	2.8679	http://genome.ucsc.edu/cgi-bin/hgTracks?db=mm9&position=chr5:112744826-112746618	chr5	112744825	112746618	SmaI[CC]-[AG]SmaI	+	ENSMUSG00000029345	ENSMUST00000031288	112755378	112767093	+	Tfip11	protein_coding	intergenic
51456	chr5:113563673-113564663	991	SmaI[AT]-[CT]SmaI	636	812	6	94	495	369	394	5	113563673	113564663	NULL	NA	NA	NA	NA	NA	NULL	NA	NA	NA	NA	51456	387	50	724	14.48	3.85599	1.71128e-08	2.49869e-07	7.34578e-20	1.24313e-17	3.82941	http://genome.ucsc.edu/cgi-bin/hgTracks?db=mm9&position=chr5:113563673-113564663	chr5	113563672	113564663	SmaI[AT]-[CT]SmaI	+	ENSMUSG00000051339	ENSMUST00000050125	113515343	113592371	-	2900026A02Rik	protein_coding	intragenic
51457	chr5:113564664-113564801	138	SmaI[TC]-[AG]SmaI	6	7	0	0	11	7	5	5	113564664	113564801	shore	NA	NA	NA	NA	NA	NULL	NA	NA	NA	NA	51457	3.25	0	6.5	Inf	Inf	0.000244141	0.00156745	0.000244141	0.00243658	2.90689	http://genome.ucsc.edu/cgi-bin/hgTracks?db=mm9&position=chr5:113564664-113564801	chr5	113564663	113564801	SmaI[TC]-[AG]SmaI	+	ENSMUSG00000051339	ENSMUST00000050125	113515343	113592371	-	2900026A02Rik	protein_coding	intragenic
51603	chr5:114442490-114443232	743	SmaI[GT]-[AC]SmaI	11	22	0	1	8	20	13	5	114442490	114443232	island&shore	984135	5	114442326	114442535	1	repeat	L1MB8	LINE	L1	1	51603	8.5	0.5	16.5	33	5.04439	1.15983e-07	1.4864e-06	0.000491707	0.00447015	3.54432	http://genome.ucsc.edu/cgi-bin/hgTracks?db=mm9&position=chr5:114442490-114443232	chr5	114442489	114443232	SmaI[GT]-[AC]SmaI	+	ENSMUSG00000042121	ENSMUST00000159592	114387103	114443903	-	Ssh1	protein_coding	intragenic
51606	chr5:114444175-114444455	281	SmaI[AC]-[TG]SmaI	272	572	4	24	177	292	358	5	114444175	114444455	shore	NA	NA	NA	NA	NA	NULL	NA	NA	NA	NA	51606	218	14	422	30.1429	4.91374	0.00157211	0.00813867	5.67607e-05	0.000699142	4.81762	http://genome.ucsc.edu/cgi-bin/hgTracks?db=mm9&position=chr5:114444175-114444455	chr5	114444174	114444455	SmaI[AC]-[TG]SmaI	+	ENSMUSG00000042121	ENSMUST00000159592	114387103	114443903	-	Ssh1	protein_coding	intergenic
51700	chr5:114908404-114909285	882	SmaI[AG]-[GC]SmaI	6	11	1	0	0	1	1	5	114908404	114909285	NULL	NA	NA	NA	NA	NA	NULL	NA	NA	NA	NA	51700	4.5	0.5	8.5	17	4.08746	0.000249892	0.0015975	0.00119921	0.00960399	2.66297	http://genome.ucsc.edu/cgi-bin/hgTracks?db=mm9&position=chr5:114908404-114909285	chr5	114908403	114909285	SmaI[AG]-[GC]SmaI	+	ENSMUSG00000041939	ENSMUST00000043760	114894289	114910600	+	Mvk	protein_coding	intragenic
51818	chr5:115392398-115392719	322	SmaI[GG]-[CA]SmaI	173	377	3	31	99	147	221	5	115392398	115392719	island&shore	NA	NA	NA	NA	NA	NULL	NA	NA	NA	NA	51818	146	17	275	16.1765	4.01582	0.0166467	0.0620629	0.000790927	0.00670909	3.9386	http://genome.ucsc.edu/cgi-bin/hgTracks?db=mm9&position=chr5:115392398-115392719	chr5	115392397	115392719	SmaI[GG]-[CA]SmaI	+	ENSMUSG00000029559	ENSMUST00000031538	115392167	115399792	+	2210016L21Rik	protein_coding	intragenic
51857	chr5:115607152-115607353	202	SmaI[GG]-[GT]SmaI	49	92	0	5	24	47	63	5	115607152	115607353	shore	NA	NA	NA	NA	NA	NULL	NA	NA	NA	NA	51857	36.5	2.5	70.5	28.2	4.81762	0.00800612	0.0333999	1.55189e-05	0.000225509	4.35252	http://genome.ucsc.edu/cgi-bin/hgTracks?db=mm9&position=chr5:115607152-115607353	chr5	115607151	115607353	SmaI[GG]-[GT]SmaI	+	ENSMUSG00000048578	ENSMUST00000112121	115592990	115608188	-	Mlec	protein_coding	intragenic
51938	chr5:115942141-115942421	281	SmaI[GG]-[CA]SmaI	90	175	5	4	97	130	118	5	115942141	115942421	island&shore	NA	NA	NA	NA	NA	NULL	NA	NA	NA	NA	51938	68.5	4.5	132.5	29.4444	4.87992	1.25874e-47	3.46419e-45	1.56014e-05	0.000226587	4.60126	http://genome.ucsc.edu/cgi-bin/hgTracks?db=mm9&position=chr5:115942141-115942421	chr5	115942140	115942421	SmaI[GG]-[CA]SmaI	+	ENSMUSG00000029524	ENSMUST00000112067	115928019	115934306	-	Sirt4	protein_coding	intergenic
51939	chr5:115942422-115942808	387	SmaI[TC]-[TG]SmaI	125	186	11	16	212	173	149	5	115942422	115942808	shore	987117	5	115942677	115942810	-1	repeat	B1_Mus1	SINE	Alu	1	51939	84.5	13.5	155.5	11.5185	3.52588	2.38914e-44	5.6116e-42	6.32344e-09	2.08329e-07	3.43204	http://genome.ucsc.edu/cgi-bin/hgTracks?db=mm9&position=chr5:115942422-115942808	chr5	115942421	115942808	SmaI[TC]-[TG]SmaI	+	ENSMUSG00000029524	ENSMUST00000112067	115928019	115934306	-	Sirt4	protein_coding	intergenic
51953	chr5:115982159-115983326	1168	SmaI[GC]-[AA]SmaI	83	154	1	20	139	59	108	5	115982159	115983326	NULL	987210	5	115983194	115983381	-1	repeat	B3	SINE	B2	1	51953	64.5	10.5	118.5	11.2857	3.49643	0.0203924	0.0739038	0.000233046	0.00234388	3.3773	http://genome.ucsc.edu/cgi-bin/hgTracks?db=mm9&position=chr5:115982159-115983326	chr5	115982158	115983326	SmaI[GC]-[AA]SmaI	+	ENSMUSG00000029528	ENSMUST00000086523	115956817	116004987	+	Pxn	protein_coding	intragenic
51993	chr5:116082527-116082983	457	SmaI[GA]-[TA]SmaI	141	248	0	16	105	233	252	5	116082527	116082983	shore	987370	5	116082487	116082709	1	repeat	MIRb	SINE	MIR	1	51993	101.25	8	194.5	24.3125	4.60363	0.00649466	0.0278492	1.07162e-06	2.15161e-05	4.4411	http://genome.ucsc.edu/cgi-bin/hgTracks?db=mm9&position=chr5:116082527-116082983	chr5	116082526	116082983	SmaI[GA]-[TA]SmaI	+	ENSMUSG00000029518	ENSMUST00000031492	116081938	116097745	+	Rab35	protein_coding	intragenic
52184	chr5:117590509-117591428	920	SmaI[AG]-[TT]SmaI	113	236	9	15	105	116	190	5	117590509	117591428	NULL	NA	NA	NA	NA	NA	NULL	NA	NA	NA	NA	52184	93.25	12	174.5	14.5417	3.86212	5.26743e-18	2.48729e-16	0.000544594	0.00486014	3.75489	http://genome.ucsc.edu/cgi-bin/hgTracks?db=mm9&position=chr5:117590509-117591428	chr5	117590508	117591428	SmaI[AG]-[TT]SmaI	+	ENSMUSG00000061288	ENSMUST00000111978	117570138	117725226	+	Taok3	protein_coding	intragenic
52431	chr5:119141950-119143051	1102	SmaI[TC]-[GG]SmaI	52	80	5	8	61	30	68	5	119141950	119143051	NULL	NA	NA	NA	NA	NA	NULL	NA	NA	NA	NA	52431	36.25	6.5	66	10.1538	3.34395	1.34296e-19	7.17454e-18	5.11254e-07	1.11616e-05	3.1592	http://genome.ucsc.edu/cgi-bin/hgTracks?db=mm9&position=chr5:119141950-119143051	chr5	119141949	119143051	SmaI[TC]-[GG]SmaI	+	ENSMUSG00000018076	ENSMUST00000100816	119010728	119215444	+	Med13l	protein_coding	intragenic
52539	chr5:120107870-120109138	1269	SmaI[AG]-[AA]SmaI	26	28	2	1	16	8	21	5	120107870	120109138	NULL	NA	NA	NA	NA	NA	NULL	NA	NA	NA	NA	52539	14.25	1.5	27	18	4.16993	4.29019e-13	1.21382e-11	4.29019e-13	2.91498e-11	3.48543	http://genome.ucsc.edu/cgi-bin/hgTracks?db=mm9&position=chr5:120107870-120109138	chr5	120107869	120109138	SmaI[AG]-[AA]SmaI	+	ENSMUSG00000018604	ENSMUST00000018748	120121027	120134733	+	Tbx3	protein_coding	intergenic
52548	chr5:120122602-120122836	235	SmaI[CC]-[GA]SmaI	48	87	2	2	42	76	73	5	120122602	120122836	shore	NA	NA	NA	NA	NA	NULL	NA	NA	NA	NA	52548	34.75	2	67.5	33.75	5.07682	3.23173e-26	2.75162e-24	3.05873e-06	5.45407e-05	4.51307	http://genome.ucsc.edu/cgi-bin/hgTracks?db=mm9&position=chr5:120122602-120122836	chr5	120122601	120122836	SmaI[CC]-[GA]SmaI	+	ENSMUSG00000018604	ENSMUST00000018748	120121027	120134733	+	Tbx3	protein_coding	intragenic
52643	chr5:120886518-120886884	367	SmaI[CG]-[TT]SmaI	457	784	18	48	157	289	287	5	120886518	120886884	island&shore	NA	NA	NA	NA	NA	NULL	NA	NA	NA	NA	52643	326.75	33	620.5	18.803	4.23289	7.13465e-06	6.56503e-05	6.03897e-07	1.29252e-05	4.19215	http://genome.ucsc.edu/cgi-bin/hgTracks?db=mm9&position=chr5:120886518-120886884	chr5	120886517	120886884	SmaI[CG]-[TT]SmaI	+	ENSMUSG00000029595	ENSMUST00000031591	120881895	120891466	+	Lhx5	protein_coding	intragenic
52743	chr5:121262620-121263338	719	SmaI[AA]-[TT]SmaI	135	221	9	31	49	66	179	5	121262620	121263338	NULL	NA	NA	NA	NA	NA	NULL	NA	NA	NA	NA	52743	99	20	178	8.9	3.15381	0.000852311	0.00476546	1.41402e-05	0.000208589	3.0915	http://genome.ucsc.edu/cgi-bin/hgTracks?db=mm9&position=chr5:121262620-121263338	chr5	121262619	121263338	SmaI[AA]-[TT]SmaI	+	ENSMUSG00000029605	ENSMUST00000086377	121262644	121274167	+	Oas1b	protein_coding	intragenic
52869	chr5:122291846-122292350	505	SmaI[TT]-[TG]SmaI	837	1479	37	87	642	637	887	5	122291846	122292350	shore	NA	NA	NA	NA	NA	NULL	NA	NA	NA	NA	52869	610	62	1158	18.6774	4.22322	1.4708e-06	1.55083e-05	1.92217e-06	3.59497e-05	4.20138	http://genome.ucsc.edu/cgi-bin/hgTracks?db=mm9&position=chr5:122291846-122292350	chr5	122291845	122292350	SmaI[TT]-[TG]SmaI	+	ENSMUSG00000042594	ENSMUST00000122426	122267019	122286113	-	Sh2b3	protein_coding	intergenic
52941	chr5:122609162-122609552	391	SmaI[GT]-[TC]SmaI	64	106	2	11	40	75	91	5	122609162	122609552	shore	NA	NA	NA	NA	NA	NULL	NA	NA	NA	NA	52941	45.75	6.5	85	13.0769	3.70895	0.00122955	0.0065571	4.43105e-06	7.59776e-05	3.51937	http://genome.ucsc.edu/cgi-bin/hgTracks?db=mm9&position=chr5:122609162-122609552	chr5	122609161	122609552	SmaI[GT]-[TC]SmaI	+	ENSMUSG00000004455	ENSMUST00000102528	122608287	122625282	+	Ppp1cc	protein_coding	intragenic
53002	chr5:122961668-122963537	1870	SmaI[AT]-[AG]SmaI	13	22	1	2	5	3	8	5	122961668	122963537	NULL	999063	5	122963362	122963537	-1	repeat	B2_Mm1t	SINE	B2	1	53002	9.5	1.5	17.5	11.6667	3.54432	6.56148e-07	7.39959e-06	0.000107396	0.00120466	2.88753	http://genome.ucsc.edu/cgi-bin/hgTracks?db=mm9&position=chr5:122961668-122963537	chr5	122961667	122963537	SmaI[AT]-[AG]SmaI	+	ENSMUSG00000029467	ENSMUST00000031423	122903531	122952183	-	Atp2a2	protein_coding	intergenic
53100	chr5:123582568-123582792	225	SmaI[TA]-[CA]SmaI	30	32	0	5	9	20	27	5	123582568	123582792	shore	NA	NA	NA	NA	NA	NULL	NA	NA	NA	NA	53100	16.75	2.5	31	12.4	3.63227	2.31471e-05	0.000189503	1.41954e-13	1.051e-11	3.19265	http://genome.ucsc.edu/cgi-bin/hgTracks?db=mm9&position=chr5:123582568-123582792	chr5	123582567	123582792	SmaI[TA]-[CA]SmaI	+	ENSMUSG00000029449	ENSMUST00000031401	123568187	123582701	-	Rhof	protein_coding	intragenic
53454	chr5:125739448-125740152	705	SmaI[TC]-[AG]SmaI	167	371	13	15	503	413	427	5	125739448	125740152	NULL	1004870	5	125739384	125739495	1	repeat	MIRc	SINE	MIR	1	53454	141.5	14	269	19.2143	4.26411	3.6129e-85	3.93748e-82	0.000590935	0.00522239	4.16993	http://genome.ucsc.edu/cgi-bin/hgTracks?db=mm9&position=chr5:125739448-125740152	chr5	125739447	125740152	SmaI[TC]-[AG]SmaI	+	ENSMUSG00000037936	ENSMUST00000086075	125757457	125821464	-	Scarb1	protein_coding	intergenic
53463	chr5:125771719-125771882	164	SmaI[AG]-[CA]SmaI	20	28	0	0	44	69	38	5	125771719	125771882	NULL	NA	NA	NA	NA	NA	NULL	NA	NA	NA	NA	53463	12	0	24	Inf	Inf	3.29452e-14	1.05977e-12	2.73281e-12	1.64005e-10	4.64386	http://genome.ucsc.edu/cgi-bin/hgTracks?db=mm9&position=chr5:125771719-125771882	chr5	125771718	125771882	SmaI[AG]-[CA]SmaI	+	ENSMUSG00000037936	ENSMUST00000086075	125757457	125821464	-	Scarb1	protein_coding	intragenic
53479	chr5:125885267-125885679	413	SmaI[AT]-[GG]SmaI	149	281	4	30	68	180	244	5	125885267	125885679	NULL	NA	NA	NA	NA	NA	NULL	NA	NA	NA	NA	53479	116	17	215	12.6471	3.66073	0.00866821	0.0357011	0.000146355	0.0015755	3.58496	http://genome.ucsc.edu/cgi-bin/hgTracks?db=mm9&position=chr5:125885267-125885679	chr5	125885266	125885679	SmaI[AT]-[GG]SmaI	+	ENSMUSG00000008348	ENSMUST00000156249	125866347	125870572	-	Ubc	protein_coding	intergenic
53639	chr5:127763263-127763791	529	SmaI[GA]-[AC]SmaI	73	129	4	7	69	105	108	5	127763263	127763791	NULL	NA	NA	NA	NA	NA	NULL	NA	NA	NA	NA	53639	53.25	5.5	101	18.3636	4.19878	1.4082e-33	1.91838e-31	6.0876e-06	9.98572e-05	3.97199	http://genome.ucsc.edu/cgi-bin/hgTracks?db=mm9&position=chr5:127763263-127763791	chr5	127763262	127763791	SmaI[GA]-[AC]SmaI	+	ENSMUSG00000034324	ENSMUST00000119026	127722178	128046163	+	Tmem132c	protein_coding	intragenic
54109	chr5:133649688-133650092	405	SmaI[AA]-[CA]SmaI	78	139	7	11	280	371	284	5	133649688	133650092	NULL	1018199	5	133649973	133650137	-1	repeat	B3A	SINE	B2	1	54109	58.75	9	108.5	12.0556	3.59163	2.05332e-31	2.38063e-29	4.13272e-05	0.000532336	3.45286	http://genome.ucsc.edu/cgi-bin/hgTracks?db=mm9&position=chr5:133649688-133650092	chr5	133649687	133650092	SmaI[AA]-[CA]SmaI	+	NA	NA	NA	NA	NA	NA	NA	NA
54291	chr5:135465313-135465599	287	SmaI[AG]-[AC]SmaI	112	156	6	27	166	267	333	5	135465313	135465599	NULL	NA	NA	NA	NA	NA	NULL	NA	NA	NA	NA	54291	75.25	16.5	134	8.12121	3.0217	7.20579e-05	0.000530906	1.15332e-08	3.62436e-07	2.94753	http://genome.ucsc.edu/cgi-bin/hgTracks?db=mm9&position=chr5:135465313-135465599	chr5	135465312	135465599	SmaI[AG]-[AC]SmaI	+	ENSMUSG00000054909	ENSMUST00000148729	135463303	135477220	-	Wbscr25	lincRNA	intragenic
54382	chr5:136019592-136020229	638	SmaI[GT]-[CC]SmaI	90	149	8	17	46	78	88	5	136019592	136020229	shore	NA	NA	NA	NA	NA	NULL	NA	NA	NA	NA	54382	66	12.5	119.5	9.56	3.25701	2.45968e-06	2.49782e-05	1.21988e-05	0.00018424	3.158	http://genome.ucsc.edu/cgi-bin/hgTracks?db=mm9&position=chr5:136019592-136020229	chr5	136019591	136020229	SmaI[GT]-[CC]SmaI	+	ENSMUSG00000039959	ENSMUST00000060311	135882393	136020992	-	Hip1	protein_coding	intragenic
54559	chr5:137280861-137282480	1620	SmaI[TT]-[TC]SmaI	40	57	3	8	55	16	25	5	137280861	137282480	NULL	1026916	5	137280670	137280945	-1	repeat	B4	SINE	B4	2	54559	27	5.5	48.5	8.81818	3.14048	6.04396e-06	5.68428e-05	4.07707e-08	1.1379e-06	2.92892	http://genome.ucsc.edu/cgi-bin/hgTracks?db=mm9&position=chr5:137280861-137282480	chr5	137280860	137282480	SmaI[TT]-[TC]SmaI	+	ENSMUSG00000004415	ENSMUST00000057497	137217629	137358991	-	Emid2	protein_coding	intragenic
54572	chr5:137357742-137357933	192	SmaI[AG]-[GG]SmaI	47	105	1	2	19	42	28	5	137357742	137357933	island	NA	NA	NA	NA	NA	NULL	NA	NA	NA	NA	54572	38.75	1.5	76	50.6667	5.66297	2.78127e-30	2.94858e-28	0.000136934	0.00148582	4.94486	http://genome.ucsc.edu/cgi-bin/hgTracks?db=mm9&position=chr5:137357742-137357933	chr5	137357741	137357933	SmaI[AG]-[GG]SmaI	+	ENSMUSG00000004415	ENSMUST00000057497	137217629	137358991	-	Emid2	protein_coding	intragenic
54643	chr5:137748317-137748477	161	SmaI[AA]-[CC]SmaI	12	12	0	0	6	12	4	5	137748317	137748477	island	NA	NA	NA	NA	NA	NULL	NA	NA	NA	NA	54643	6	0	12	Inf	Inf	1.19209e-07	1.52416e-06	1.19209e-07	2.98802e-06	3.70044	http://genome.ucsc.edu/cgi-bin/hgTracks?db=mm9&position=chr5:137748317-137748477	chr5	137748316	137748477	SmaI[AA]-[CC]SmaI	+	ENSMUSG00000037364	ENSMUST00000040873	137736932	137748902	-	Srrt	protein_coding	intragenic
54653	chr5:137779636-137780063	428	SmaI[GT]-[AA]SmaI	57	86	0	16	84	150	108	5	137779636	137780063	NULL	NA	NA	NA	NA	NA	NULL	NA	NA	NA	NA	54653	39.75	8	71.5	8.9375	3.15987	0.00355742	0.0165289	5.84704e-06	9.6317e-05	3.00998	http://genome.ucsc.edu/cgi-bin/hgTracks?db=mm9&position=chr5:137779636-137780063	chr5	137779635	137780063	SmaI[GT]-[AA]SmaI	+	ENSMUSG00000037344	ENSMUST00000039991	137755786	137774825	-	Slc12a9	protein_coding	intergenic
54725	chr5:138216296-138217593	1298	SmaI[GA]-[TC]SmaI	74	145	2	10	46	27	44	5	138216296	138217593	NULL	1029118	5	138216294	138216499	1	repeat	ID_B1	SINE	B4	1	54725	57.75	6	109.5	18.25	4.18982	0.00142884	0.00748227	0.000106745	0.00119834	3.98055	http://genome.ucsc.edu/cgi-bin/hgTracks?db=mm9&position=chr5:138216296-138217593	chr5	138216295	138217593	SmaI[GA]-[TC]SmaI	+	ENSMUSG00000029725	ENSMUST00000031739	138220132	138221338	+	2010007H12Rik	protein_coding	intergenic
54726	chr5:138217594-138219204	1611	SmaI[CA]-[GC]SmaI	20	24	0	1	12	6	12	5	138217594	138219204	shore	1029128	5	138219067	138219210	-1	repeat	B4A	SINE	B4	1	54726	11.25	0.5	22	44	5.45943	2.6148e-12	6.75929e-11	2.6148e-12	1.57967e-10	3.9386	http://genome.ucsc.edu/cgi-bin/hgTracks?db=mm9&position=chr5:138217594-138219204	chr5	138217593	138219204	SmaI[CA]-[GC]SmaI	+	ENSMUSG00000029725	ENSMUST00000031739	138220132	138221338	+	2010007H12Rik	protein_coding	intergenic
54740	chr5:138422772-138423540	769	SmaI[CA]-[TC]SmaI	460	832	50	83	280	210	341	5	138422772	138423540	NULL	NA	NA	NA	NA	NA	NULL	NA	NA	NA	NA	54740	356.25	66.5	646	9.71429	3.28011	2.87968e-09	4.74077e-08	0.000100802	0.00113866	3.26081	http://genome.ucsc.edu/cgi-bin/hgTracks?db=mm9&position=chr5:138422772-138423540	chr5	138422771	138423540	SmaI[CA]-[TC]SmaI	+	ENSMUSG00000037053	ENSMUST00000035390	138422749	138431461	+	Azgp1	protein_coding	intragenic
54868	chr5:139727536-139727908	373	SmaI[TG]-[TC]SmaI	858	1260	23	136	327	637	789	5	139727536	139727908	NULL	NA	NA	NA	NA	NA	NULL	NA	NA	NA	NA	54868	569.25	79.5	1059	13.3208	3.7356	0.000105723	0.000743172	4.57883e-10	1.8732e-08	3.71893	http://genome.ucsc.edu/cgi-bin/hgTracks?db=mm9&position=chr5:139727536-139727908	chr5	139727535	139727908	SmaI[TG]-[TC]SmaI	+	ENSMUSG00000025858	ENSMUST00000026976	139728278	139746005	+	Get4	protein_coding	intergenic
54919	chr5:140015230-140016272	1043	SmaI[GG]-[AG]SmaI	14	28	0	1	10	17	20	5	140015230	140016272	island&shore	NA	NA	NA	NA	NA	NULL	NA	NA	NA	NA	54919	10.75	0.5	21	42	5.39232	1.37243e-09	2.36218e-08	0.000227473	0.00229704	3.87447	http://genome.ucsc.edu/cgi-bin/hgTracks?db=mm9&position=chr5:140015230-140016272	chr5	140015229	140016272	SmaI[GG]-[AG]SmaI	+	ENSMUSG00000029546	ENSMUST00000031523	140019852	140024130	+	Uncx	protein_coding	intergenic
55049	chr5:141043205-141044778	1574	SmaI[GA]-[GA]SmaI	8	5	0	0	0	0	0	5	141043205	141044778	NULL	NA	NA	NA	NA	NA	NULL	NA	NA	NA	NA	55049	3.25	0	6.5	Inf	Inf	0.000244141	0.00156745	0.000244141	0.00243658	2.90689	http://genome.ucsc.edu/cgi-bin/hgTracks?db=mm9&position=chr5:141043205-141044778	chr5	141043204	141044778	SmaI[GA]-[GA]SmaI	+	ENSMUSG00000036586	ENSMUST00000042993	141039073	141041025	-	Grifin	protein_coding	intergenic
55089	chr5:141178363-141178533	171	SmaI[GT]-[AG]SmaI	37	66	2	2	12	24	17	5	141178363	141178533	island&shore	NA	NA	NA	NA	NA	NULL	NA	NA	NA	NA	55089	26.75	2	51.5	25.75	4.6865	1.05659e-19	5.73462e-18	6.53061e-06	0.000106254	4.12928	http://genome.ucsc.edu/cgi-bin/hgTracks?db=mm9&position=chr5:141178363-141178533	chr5	141178362	141178533	SmaI[GT]-[AG]SmaI	+	ENSMUSG00000036555	ENSMUST00000041783	141137781	141178332	-	Iqce	protein_coding	intergenic
55303	chr5:143577870-143578256	387	SmaI[CC]-[CT]SmaI	260	378	4	22	82	200	280	5	143577870	143578256	island	NA	NA	NA	NA	NA	NULL	NA	NA	NA	NA	55303	166	13	319	24.5385	4.61697	1.03856e-05	9.18135e-05	3.4256e-13	2.40552e-11	4.51457	http://genome.ucsc.edu/cgi-bin/hgTracks?db=mm9&position=chr5:143577870-143578256	chr5	143577869	143578256	SmaI[CC]-[CT]SmaI	+	ENSMUSG00000039477	ENSMUST00000100498	143512088	143579066	-	Tnrc18	protein_coding	intragenic
55314	chr5:143582144-143582614	471	SmaI[AG]-[TT]SmaI	211	396	3	41	120	134	126	5	143582144	143582614	island	NA	NA	NA	NA	NA	NULL	NA	NA	NA	NA	55314	162.75	22	303.5	13.7955	3.78612	0.0130552	0.0505548	8.92169e-05	0.00102956	3.72674	http://genome.ucsc.edu/cgi-bin/hgTracks?db=mm9&position=chr5:143582144-143582614	chr5	143582143	143582614	SmaI[AG]-[TT]SmaI	+	ENSMUSG00000039477	ENSMUST00000100498	143512088	143579066	-	Tnrc18	protein_coding	intergenic
55331	chr5:143666905-143667283	379	SmaI[AT]-[AG]SmaI	119	190	9	16	120	142	106	5	143666905	143667283	island&shore	NA	NA	NA	NA	NA	NULL	NA	NA	NA	NA	55331	83.5	12.5	154.5	12.36	3.62761	3.28782e-12	8.32527e-11	4.12312e-07	9.24597e-06	3.52588	http://genome.ucsc.edu/cgi-bin/hgTracks?db=mm9&position=chr5:143666905-143667283	chr5	143666904	143667283	SmaI[AT]-[AG]SmaI	+	ENSMUSG00000029580	ENSMUST00000100497	143664794	143668433	-	Actb	protein_coding	intragenic
55490	chr5:145007837-145008046	210	SmaI[AA]-[GA]SmaI	82	141	5	5	118	114	89	5	145007837	145008046	NULL	1041431	5	145007644	145007836	-1	repeat	B4A	SINE	B4	1	55490	58.25	5	111.5	22.3	4.47897	1.0288e-38	1.7854e-36	8.44705e-07	1.74223e-05	4.22882	http://genome.ucsc.edu/cgi-bin/hgTracks?db=mm9&position=chr5:145007837-145008046	chr5	145007836	145008046	SmaI[AA]-[GA]SmaI	+	ENSMUSG00000087484	ENSMUST00000124015	145002559	145007375	-	2900089D17Rik	lincRNA	intergenic
55587	chr5:145844966-145845935	970	SmaI[AT]-[GT]SmaI	74	137	8	16	58	56	74	5	145844966	145845935	shore	NA	NA	NA	NA	NA	NULL	NA	NA	NA	NA	55587	58.75	12	105.5	8.79167	3.13614	2.17049e-06	2.21987e-05	0.000391204	0.00366911	3.03427	http://genome.ucsc.edu/cgi-bin/hgTracks?db=mm9&position=chr5:145844966-145845935	chr5	145844965	145845935	SmaI[AT]-[GT]SmaI	+	ENSMUSG00000029621	ENSMUST00000031625	145844699	145869630	+	Arpc1a	protein_coding	intragenic
55739	chr5:147489388-147490409	1022	SmaI[TT]-[GA]SmaI	37	72	2	6	114	79	81	5	147489388	147490409	NULL	1045843	5	147489333	147489541	1	repeat	B3	SINE	B2	1	55739	29.25	4	54.5	13.625	3.76818	3.80408e-05	0.000297662	0.000349576	0.00332677	3.47249	http://genome.ucsc.edu/cgi-bin/hgTracks?db=mm9&position=chr5:147489388-147490409	chr5	147489387	147490409	SmaI[TT]-[GA]SmaI	+	NA	NA	NA	NA	NA	NA	NA	NA
55740	chr5:147490410-147490694	285	SmaI[AC]-[CG]SmaI	149	175	11	11	529	501	563	5	147490410	147490694	NULL	NA	NA	NA	NA	NA	NULL	NA	NA	NA	NA	55740	86.5	11	162	14.7273	3.88042	1.34697e-60	5.91927e-58	3.09602e-41	2.90877e-38	3.76377	http://genome.ucsc.edu/cgi-bin/hgTracks?db=mm9&position=chr5:147490410-147490694	chr5	147490409	147490694	SmaI[AC]-[CG]SmaI	+	NA	NA	NA	NA	NA	NA	NA	NA
55764	chr5:147746232-147746969	738	SmaI[AT]-[CA]SmaI	57	69	0	5	139	105	111	5	147746232	147746969	NULL	NA	NA	NA	NA	NA	NULL	NA	NA	NA	NA	55764	32.75	2.5	63	25.2	4.65535	4.5433e-10	8.30783e-09	6.56889e-26	1.88396e-23	4.19265	http://genome.ucsc.edu/cgi-bin/hgTracks?db=mm9&position=chr5:147746232-147746969	chr5	147746231	147746969	SmaI[AT]-[CA]SmaI	+	ENSMUSG00000016503	ENSMUST00000146511	147760233	147767190	+	Gtf3a	protein_coding	intergenic
55796	chr5:147997763-147997955	193	SmaI[GA]-[TG]SmaI	86	175	5	10	42	69	54	5	147997763	147997955	NULL	NA	NA	NA	NA	NA	NULL	NA	NA	NA	NA	55796	69	7.5	130.5	17.4	4.12102	1.28013e-11	2.96081e-10	0.000225702	0.00228265	3.95146	http://genome.ucsc.edu/cgi-bin/hgTracks?db=mm9&position=chr5:147997763-147997955	chr5	147997762	147997955	SmaI[GA]-[TG]SmaI	+	ENSMUSG00000053129	ENSMUST00000065382	148000272	148002523	+	Gsx1	protein_coding	intergenic
55880	chr5:148560467-148561639	1173	SmaI[TC]-[TC]SmaI	7	10	0	1	8	3	6	5	148560467	148561639	shore	NA	NA	NA	NA	NA	NULL	NA	NA	NA	NA	55880	4.5	0.5	8.5	17	4.08746	0.000144959	0.000987632	0.000144959	0.00156356	2.66297	http://genome.ucsc.edu/cgi-bin/hgTracks?db=mm9&position=chr5:148560467-148561639	chr5	148560466	148561639	SmaI[TC]-[TC]SmaI	+	NA	NA	NA	NA	NA	NA	NA	NA
55906	chr5:148705942-148706149	208	SmaI[GA]-[CC]SmaI	36	53	2	2	23	26	35	5	148705942	148706149	island&shore	NA	NA	NA	NA	NA	NULL	NA	NA	NA	NA	55906	23.25	2	44.5	22.25	4.47573	3.9139e-18	1.86757e-16	1.0861e-09	4.16788e-08	3.92283	http://genome.ucsc.edu/cgi-bin/hgTracks?db=mm9&position=chr5:148705942-148706149	chr5	148705941	148706149	SmaI[GA]-[CC]SmaI	+	ENSMUSG00000029650	ENSMUST00000031655	148690017	148706391	-	Slc46a3	protein_coding	intragenic
56136	chr5:150764127-150764384	258	SmaI[AG]-[AG]SmaI	777	1317	50	141	1178	1811	2471	5	150764127	150764384	NULL	1051170	5	150764352	150764411	1	repeat	B3	SINE	B2	2	56136	571.25	95.5	1047	10.9634	3.45462	0.000179705	0.00119567	8.18155e-06	0.000129151	3.44097	http://genome.ucsc.edu/cgi-bin/hgTracks?db=mm9&position=chr5:150764127-150764384	chr5	150764126	150764384	SmaI[AG]-[AG]SmaI	+	NA	NA	NA	NA	NA	NA	NA	NA
56183	chr5:151395184-151395439	256	SmaI[CC]-[GT]SmaI	59	80	0	5	153	207	257	5	151395184	151395439	shore	NA	NA	NA	NA	NA	NULL	NA	NA	NA	NA	56183	36	2.5	69.5	27.8	4.79701	7.87358e-06	7.15794e-05	7.0649e-15	6.35282e-13	4.3322	http://genome.ucsc.edu/cgi-bin/hgTracks?db=mm9&position=chr5:151395184-151395439	chr5	151395183	151395439	SmaI[CC]-[GT]SmaI	+	ENSMUSG00000041132	ENSMUST00000016279	151374218	151397100	-	N4bp2l1	protein_coding	intragenic
56483	chr6:6810879-6811035	157	SmaI[AC]-[AC]SmaI	12	19	0	0	14	18	12	6	6810879	6811035	island&shore	NA	NA	NA	NA	NA	NULL	NA	NA	NA	NA	56483	7.75	0	15.5	Inf	Inf	4.02592e-09	6.49824e-08	2.70617e-07	6.30679e-06	4.04439	http://genome.ucsc.edu/cgi-bin/hgTracks?db=mm9&position=chr6:6810879-6811035	chr6	6810878	6811035	SmaI[AC]-[AC]SmaI	+	ENSMUSG00000029754	ENSMUST00000160937	6813334	6818568	+	Dlx6	protein_coding	intergenic
56487	chr6:6814850-6815280	431	SmaI[CT]-[TT]SmaI	310	400	21	40	148	227	291	6	6814850	6815280	shore	NA	NA	NA	NA	NA	NULL	NA	NA	NA	NA	56487	192.75	30.5	355	11.6393	3.54094	2.76868e-12	7.12328e-11	5.2844e-19	7.86769e-17	3.49845	http://genome.ucsc.edu/cgi-bin/hgTracks?db=mm9&position=chr6:6814850-6815280	chr6	6814849	6815280	SmaI[CT]-[TT]SmaI	+	ENSMUSG00000029754	ENSMUST00000160937	6813334	6818568	+	Dlx6	protein_coding	intragenic
57499	chr6:28430834-28431042	209	SmaI[CA]-[AC]SmaI	111	179	6	18	80	117	150	6	28430834	28431042	shore	NA	NA	NA	NA	NA	NULL	NA	NA	NA	NA	57499	78.5	12	145	12.0833	3.59495	6.77798e-05	0.000502102	1.06619e-06	2.14357e-05	3.48938	http://genome.ucsc.edu/cgi-bin/hgTracks?db=mm9&position=chr6:28430834-28431042	chr6	28430833	28431042	SmaI[CA]-[AC]SmaI	+	ENSMUSG00000001424	ENSMUST00000001460	28430348	28838832	+	Snd1	protein_coding	intragenic
57642	chr6:29798906-29799378	473	SmaI[GT]-[TC]SmaI	135	211	8	29	308	302	325	6	29798906	29799378	NULL	1081828	6	29798859	29799015	-1	repeat	RSINE1	SINE	B4	2	57642	95.75	18.5	173	9.35135	3.22517	0.000431837	0.00260133	1.54878e-06	2.97141e-05	3.15754	http://genome.ucsc.edu/cgi-bin/hgTracks?db=mm9&position=chr6:29798906-29799378	chr6	29798905	29799378	SmaI[GT]-[TC]SmaI	+	ENSMUSG00000029772	ENSMUST00000115242	29718492	29862310	+	Ahcyl2	protein_coding	intragenic
57673	chr6:30129760-30130031	272	SmaI[AG]-[GC]SmaI	207	388	20	54	130	184	286	6	30129760	30130031	NULL	NA	NA	NA	NA	NA	NULL	NA	NA	NA	NA	57673	167.25	37	297.5	8.04054	3.00729	0.001114	0.00601475	0.000634867	0.00555122	2.97366	http://genome.ucsc.edu/cgi-bin/hgTracks?db=mm9&position=chr6:30129760-30130031	chr6	30129759	30130031	SmaI[AG]-[GC]SmaI	+	ENSMUSG00000065619	ENSMUST00000083685	30119668	30119737	-	Mir183	miRNA	intergenic
58008	chr6:35083859-35084547	689	SmaI[GC]-[TT]SmaI	91	187	10	10	82	186	254	6	35083859	35084547	island&shore	NA	NA	NA	NA	NA	NULL	NA	NA	NA	NA	58008	74.5	10	139	13.9	3.79701	4.03254e-41	7.73737e-39	0.000498163	0.00451772	3.66985	http://genome.ucsc.edu/cgi-bin/hgTracks?db=mm9&position=chr6:35083859-35084547	chr6	35083858	35084547	SmaI[GC]-[TT]SmaI	+	ENSMUSG00000038784	ENSMUST00000114993	34972066	35083737	-	Cnot4	protein_coding	intergenic
58753	chr6:47998968-47999397	430	SmaI[TT]-[AC]SmaI	45	88	0	9	28	62	46	6	47998968	47999397	island&shore	NA	NA	NA	NA	NA	NULL	NA	NA	NA	NA	58753	35.5	4.5	66.5	14.7778	3.88536	0.0279782	0.0960672	0.000324524	0.00312437	3.61738	http://genome.ucsc.edu/cgi-bin/hgTracks?db=mm9&position=chr6:47998968-47999397	chr6	47998967	47999397	SmaI[TT]-[AC]SmaI	+	ENSMUSG00000071477	ENSMUST00000114583	47974187	47998113	-	Zfp777	protein_coding	intergenic
58973	chr6:51120019-51120194	176	SmaI[GT]-[CT]SmaI	32	68	3	4	15	34	19	6	51120019	51120194	shore	NA	NA	NA	NA	NA	NULL	NA	NA	NA	NA	58973	26.75	3.5	50	14.2857	3.8365	3.1577e-16	1.24648e-14	0.00122145	0.00975373	3.5025	http://genome.ucsc.edu/cgi-bin/hgTracks?db=mm9&position=chr6:51120019-51120194	chr6	51120018	51120194	SmaI[GT]-[CT]SmaI	+	NA	NA	NA	NA	NA	NA	NA	NA
59068	chr6:52161843-52162035	193	SmaI[GC]-[CT]SmaI	70	162	0	10	33	71	66	6	52161843	52162035	island&shore	NA	NA	NA	NA	NA	NULL	NA	NA	NA	NA	59068	60.5	5	116	23.2	4.53605	0.0306119	0.103802	0.000898007	0.00749605	4.2854	http://genome.ucsc.edu/cgi-bin/hgTracks?db=mm9&position=chr6:52161843-52162035	chr6	52161842	52162035	SmaI[GC]-[CT]SmaI	+	ENSMUSG00000079560	ENSMUST00000114434	52118509	52163066	-	Hoxa3	protein_coding	intragenic
59073	chr6:52177569-52177956	388	SmaI[AG]-[CT]SmaI	48	72	3	10	33	59	63	6	52177569	52177956	shore	NA	NA	NA	NA	NA	NULL	NA	NA	NA	NA	59073	33.25	6.5	60	9.23077	3.20645	0.000128723	0.000887679	5.90973e-07	1.27185e-05	3.02385	http://genome.ucsc.edu/cgi-bin/hgTracks?db=mm9&position=chr6:52177569-52177956	chr6	52177568	52177956	SmaI[AG]-[CT]SmaI	+	ENSMUSG00000038227	ENSMUST00000048680	52173099	52177369	-	Hoxa9	protein_coding	intergenic
59074	chr6:52177957-52178683	727	SmaI[AT]-[TT]SmaI	37	76	3	4	30	19	19	6	52177957	52178683	shore	NA	NA	NA	NA	NA	NULL	NA	NA	NA	NA	59074	30	3.5	56.5	16.1429	4.01282	8.35971e-19	4.16396e-17	0.000511915	0.00461537	3.67557	http://genome.ucsc.edu/cgi-bin/hgTracks?db=mm9&position=chr6:52177957-52178683	chr6	52177956	52178683	SmaI[AT]-[TT]SmaI	+	ENSMUSG00000038227	ENSMUST00000048680	52173099	52177369	-	Hoxa9	protein_coding	intergenic
60728	chr6:83027630-83027828	199	SmaI[CC]-[TC]SmaI	148	323	3	10	43	58	91	6	83027630	83027828	shore	NA	NA	NA	NA	NA	NULL	NA	NA	NA	NA	60728	121	6.5	235.5	36.2308	5.17914	8.47176e-06	7.67104e-05	8.40715e-05	0.000975144	4.97881	http://genome.ucsc.edu/cgi-bin/hgTracks?db=mm9&position=chr6:83027630-83027828	chr6	83027629	83027828	SmaI[CC]-[TC]SmaI	+	ENSMUSG00000069678	ENSMUST00000165164	83028380	83030841	+	Pcgf1	protein_coding	intergenic
60887	chr6:84326880-84327231	352	SmaI[GG]-[CA]SmaI	186	384	7	41	419	528	334	6	84326880	84327231	NULL	NA	NA	NA	NA	NA	NULL	NA	NA	NA	NA	60887	154.5	24	285	11.875	3.56986	0.010668	0.0425625	0.000891457	0.00744593	3.51602	http://genome.ucsc.edu/cgi-bin/hgTracks?db=mm9&position=chr6:84326880-84327231	chr6	84326879	84327231	SmaI[GG]-[CA]SmaI	+	NA	NA	NA	NA	NA	NA	NA	NA
60906	chr6:84540076-84541541	1466	SmaI[AC]-[TG]SmaI	9	8	0	0	0	0	0	6	84540076	84541541	shore	NA	NA	NA	NA	NA	NULL	NA	NA	NA	NA	60906	4.25	0	8.5	Inf	Inf	1.52588e-05	0.000130122	1.52588e-05	0.000222559	3.24793	http://genome.ucsc.edu/cgi-bin/hgTracks?db=mm9&position=chr6:84540076-84541541	chr6	84540075	84541541	SmaI[AC]-[TG]SmaI	+	ENSMUSG00000063415	ENSMUST00000077705	84521938	84543740	-	Cyp26b1	protein_coding	intragenic
61206	chr6:88149064-88149397	334	SmaI[GT]-[CA]SmaI	59	104	0	3	17	64	51	6	88149064	88149397	island	NA	NA	NA	NA	NA	NULL	NA	NA	NA	NA	61206	41.5	1.5	81.5	54.3333	5.76377	0.00117153	0.00628709	2.01067e-07	4.80129e-06	5.04439	http://genome.ucsc.edu/cgi-bin/hgTracks?db=mm9&position=chr6:88149064-88149397	chr6	88149063	88149397	SmaI[GT]-[CA]SmaI	+	ENSMUSG00000015053	ENSMUST00000170089	88143885	88157024	+	Gata2	protein_coding	intragenic
61531	chr6:91929101-91929297	197	SmaI[TT]-[TT]SmaI	44	83	0	5	23	73	31	6	91929101	91929297	island&shore	NA	NA	NA	NA	NA	NULL	NA	NA	NA	NA	61531	33	2.5	63.5	25.4	4.66676	0.0096541	0.0390376	2.76494e-05	0.000375166	4.20387	http://genome.ucsc.edu/cgi-bin/hgTracks?db=mm9&position=chr6:91929101-91929297	chr6	91929100	91929297	SmaI[TT]-[TT]SmaI	+	ENSMUSG00000034037	ENSMUST00000089334	91928872	92025998	+	Fgd5	protein_coding	intragenic
61974	chr6:100046658-100046893	236	SmaI[GA]-[CT]SmaI	48	80	2	9	242	336	249	6	100046658	100046893	NULL	NA	NA	NA	NA	NA	NULL	NA	NA	NA	NA	61974	34.75	5.5	64	11.6364	3.54057	0.000982938	0.00538422	1.30337e-05	0.000195012	3.32193	http://genome.ucsc.edu/cgi-bin/hgTracks?db=mm9&position=chr6:100046658-100046893	chr6	100046657	100046893	SmaI[GA]-[CT]SmaI	+	NA	NA	NA	NA	NA	NA	NA	NA
61990	chr6:100238042-100238343	302	SmaI[GA]-[GC]SmaI	43	55	2	7	28	75	48	6	100238042	100238343	island&shore	NA	NA	NA	NA	NA	NULL	NA	NA	NA	NA	61990	26.75	4.5	49	10.8889	3.44478	1.48888e-07	1.8651e-06	4.36432e-14	3.47691e-12	3.18442	http://genome.ucsc.edu/cgi-bin/hgTracks?db=mm9&position=chr6:100238042-100238343	chr6	100238041	100238343	SmaI[GA]-[GC]SmaI	+	ENSMUSG00000072872	ENSMUST00000101118	100178560	100237435	-	Rybp	protein_coding	intergenic
62554	chr6:113188038-113188686	649	SmaI[CT]-[AC]SmaI	79	162	7	12	72	139	148	6	113188038	113188686	island&shore	NA	NA	NA	NA	NA	NULL	NA	NA	NA	NA	62554	65	9.5	120.5	12.6842	3.66496	1.09802e-16	4.51913e-15	0.000672255	0.0058332	3.5325	http://genome.ucsc.edu/cgi-bin/hgTracks?db=mm9&position=chr6:113188038-113188686	chr6	113188037	113188686	SmaI[CT]-[AC]SmaI	+	ENSMUSG00000030269	ENSMUST00000113146	113187837	113231196	+	Mtmr14	protein_coding	intragenic
62595	chr6:113444194-113444370	177	SmaI[AG]-[CG]SmaI	11	20	0	2	1	19	19	6	113444194	113444370	shore	NA	NA	NA	NA	NA	NULL	NA	NA	NA	NA	62595	8.25	1	15.5	15.5	3.9542	0.0126644	0.0492431	0.000422098	0.00391573	3.04439	http://genome.ucsc.edu/cgi-bin/hgTracks?db=mm9&position=chr6:113444194-113444370	chr6	113444193	113444370	SmaI[AG]-[CG]SmaI	+	ENSMUSG00000045009	ENSMUST00000101059	113444089	113451812	-	Prrt3	protein_coding	intragenic
63117	chr6:118137421-118138938	1518	SmaI[CC]-[TT]SmaI	73	145	1	16	48	40	59	6	118137421	118138938	NULL	NA	NA	NA	NA	NA	NULL	NA	NA	NA	NA	63117	58.75	8.5	109	12.8235	3.68072	0.0222175	0.0795136	0.000505388	0.00457013	3.53343	http://genome.ucsc.edu/cgi-bin/hgTracks?db=mm9&position=chr6:118137421-118138938	chr6	118137420	118138938	SmaI[CC]-[TT]SmaI	+	ENSMUSG00000030110	ENSMUST00000032201	118101766	118147762	-	Ret	protein_coding	intragenic
63595	chr6:124365418-124365964	547	SmaI[AG]-[AA]SmaI	177	249	3	24	147	210	249	6	124365418	124365964	shore	NA	NA	NA	NA	NA	NULL	NA	NA	NA	NA	63595	113.25	13.5	213	15.7778	3.97982	2.37361e-05	0.000193917	2.8244e-12	1.69129e-10	3.88349	http://genome.ucsc.edu/cgi-bin/hgTracks?db=mm9&position=chr6:124365418-124365964	chr6	124365417	124365964	SmaI[AG]-[AA]SmaI	+	ENSMUSG00000005069	ENSMUST00000080557	124346835	124365085	-	Pex5	protein_coding	intergenic
63622	chr6:124667414-124667929	516	SmaI[AG]-[GA]SmaI	306	483	5	27	2298	1931	2122	6	124667414	124667929	NULL	NA	NA	NA	NA	NA	NULL	NA	NA	NA	NA	63622	205.25	16	394.5	24.6562	4.62388	9.97772e-05	0.000706479	9.86605e-10	3.80751e-08	4.54007	http://genome.ucsc.edu/cgi-bin/hgTracks?db=mm9&position=chr6:124667414-124667929	chr6	124667413	124667929	SmaI[AG]-[GA]SmaI	+	ENSMUSG00000065474	ENSMUST00000083540	124667932	124668003	-	Mir141	miRNA	intergenic
63627	chr6:124687592-124688535	944	SmaI[CC]-[CT]SmaI	243	480	13	54	152	150	255	6	124687592	124688535	NULL	NA	NA	NA	NA	NA	NULL	NA	NA	NA	NA	63627	197.5	33.5	361.5	10.791	3.43176	0.00456898	0.0205559	0.000562368	0.00500075	3.39331	http://genome.ucsc.edu/cgi-bin/hgTracks?db=mm9&position=chr6:124687592-124688535	chr6	124687591	124688535	SmaI[CC]-[CT]SmaI	+	ENSMUSG00000004266	ENSMUST00000171549	124670725	124688732	-	Ptpn6	protein_coding	intragenic
63664	chr6:124859700-124860062	363	SmaI[AC]-[GC]SmaI	39	88	1	2	54	86	64	6	124859700	124860062	shore	NA	NA	NA	NA	NA	NULL	NA	NA	NA	NA	63664	32.5	1.5	63.5	42.3333	5.40372	4.83158e-25	3.84916e-23	0.000266844	0.00263517	4.6893	http://genome.ucsc.edu/cgi-bin/hgTracks?db=mm9&position=chr6:124859700-124860062	chr6	124859699	124860062	SmaI[AC]-[GC]SmaI	+	ENSMUSG00000030124	ENSMUST00000032217	124854379	124861723	-	Lag3	protein_coding	intragenic
63686	chr6:124915737-124916359	623	SmaI[AG]-[AT]SmaI	222	380	6	37	72	222	256	6	124915737	124916359	island&shore	1203897	6	124916295	124916391	1	repeat	PB1D7	SINE	Alu	2	63686	161.25	21.5	301	14	3.80735	0.0021467	0.0106654	4.65755e-06	7.91638e-05	3.74655	http://genome.ucsc.edu/cgi-bin/hgTracks?db=mm9&position=chr6:124915737-124916359	chr6	124915736	124916359	SmaI[AG]-[AT]SmaI	+	ENSMUSG00000030127	ENSMUST00000112439	124908431	124915556	-	Cops7a	protein_coding	intergenic
63765	chr6:125488719-125489616	898	SmaI[AC]-[CT]SmaI	106	197	9	21	74	109	105	6	125488719	125489616	NULL	1205092	6	125489496	125489931	-1	repeat	Lx8	LINE	L1	1	63765	83.25	15	151.5	10.1	3.33628	4.14868e-05	0.000322037	0.000228267	0.00230347	3.25267	http://genome.ucsc.edu/cgi-bin/hgTracks?db=mm9&position=chr6:125488719-125489616	chr6	125488718	125489616	SmaI[AC]-[CT]SmaI	+	ENSMUSG00000001930	ENSMUST00000112254	125502966	125636697	+	Vwf	protein_coding	intergenic
64258	chr6:133503838-133504495	658	SmaI[CT]-[TG]SmaI	11	19	1	0	53	47	42	6	133503838	133504495	NULL	1214562	6	133504114	133504550	-1	repeat	RLTR1B	LTR	ERV1	2	64258	7.75	0.5	15	30	4.90689	2.23583e-07	2.72683e-06	4.14512e-05	0.000532978	3.41504	http://genome.ucsc.edu/cgi-bin/hgTracks?db=mm9&position=chr6:133503838-133504495	chr6	133503837	133504495	SmaI[CT]-[TG]SmaI	+	NA	NA	NA	NA	NA	NA	NA	NA
64283	chr6:133983965-133984958	994	SmaI[TT]-[AC]SmaI	48	101	3	7	48	33	65	6	133983965	133984958	island&shore	NA	NA	NA	NA	NA	NULL	NA	NA	NA	NA	64283	39.75	5	74.5	14.9	3.89724	4.93963e-08	6.74274e-07	0.000794198	0.00672845	3.65344	http://genome.ucsc.edu/cgi-bin/hgTracks?db=mm9&position=chr6:133983965-133984958	chr6	133983964	133984958	SmaI[TT]-[AC]SmaI	+	ENSMUSG00000030199	ENSMUST00000081028	133985718	134220176	+	Etv6	protein_coding	intergenic
64526	chr6:137319378-137320063	686	SmaI[AC]-[GC]SmaI	163	237	11	29	116	173	207	6	137319378	137320063	NULL	NA	NA	NA	NA	NA	NULL	NA	NA	NA	NA	64526	110	20	200	10	3.32193	7.04925e-06	6.49742e-05	5.09552e-09	1.71822e-07	3.25873	http://genome.ucsc.edu/cgi-bin/hgTracks?db=mm9&position=chr6:137319378-137320063	chr6	137319377	137320063	SmaI[AC]-[GC]SmaI	+	ENSMUSG00000030223	ENSMUST00000077115	137200820	137413150	+	Ptpro	protein_coding	intragenic
64845	chr6:142911103-142912808	1706	SmaI[GT]-[GG]SmaI	5	6	0	0	0	1	1	6	142911103	142912808	island&shore	NA	NA	NA	NA	NA	NULL	NA	NA	NA	NA	64845	2.75	0	5.5	Inf	Inf	0.000976563	0.00535253	0.000976563	0.00801429	2.70044	http://genome.ucsc.edu/cgi-bin/hgTracks?db=mm9&position=chr6:142911103-142912808	chr6	142911102	142912808	SmaI[GT]-[GG]SmaI	+	ENSMUSG00000030283	ENSMUST00000032421	142770065	142912972	-	St8sia1	protein_coding	intragenic
65032	chr6:145329496-145331198	1703	SmaI[GC]-[CT]SmaI	54	77	3	5	45	30	44	6	145329496	145331198	NULL	NA	NA	NA	NA	NA	NULL	NA	NA	NA	NA	65032	34.75	4	65.5	16.375	4.03342	1.03269e-23	7.52316e-22	7.59676e-11	3.59343e-09	3.73335	http://genome.ucsc.edu/cgi-bin/hgTracks?db=mm9&position=chr6:145329496-145331198	chr6	145329495	145331198	SmaI[GC]-[CT]SmaI	+	ENSMUSG00000054966	ENSMUST00000111708	145345730	145383445	-	Ifltd1	protein_coding	intergenic
65243	chr6:148391471-148391741	271	SmaI[TT]-[GC]SmaI	203	375	4	26	193	315	283	6	148391471	148391741	shore	NA	NA	NA	NA	NA	NULL	NA	NA	NA	NA	65243	152	15	289	19.2667	4.26804	0.0023654	0.0115851	1.23601e-05	0.000186366	4.17991	http://genome.ucsc.edu/cgi-bin/hgTracks?db=mm9&position=chr6:148391471-148391741	chr6	148391470	148391741	SmaI[TT]-[GC]SmaI	+	ENSMUSG00000030306	ENSMUST00000060095	148180952	148392911	-	Tmtc1	protein_coding	intragenic
65244	chr6:148391742-148391935	194	SmaI[GG]-[GT]SmaI	53	125	3	1	26	82	48	6	148391742	148391935	shore	NA	NA	NA	NA	NA	NULL	NA	NA	NA	NA	65244	45.5	2	89	44.5	5.47573	1.73357e-34	2.4222e-32	0.000341274	0.00325686	4.90689	http://genome.ucsc.edu/cgi-bin/hgTracks?db=mm9&position=chr6:148391742-148391935	chr6	148391741	148391935	SmaI[GG]-[GT]SmaI	+	ENSMUSG00000030306	ENSMUST00000060095	148180952	148392911	-	Tmtc1	protein_coding	intragenic
66318	chr7:16897785-16897966	182	SmaI[GA]-[TT]SmaI	19	38	0	2	5	22	18	7	16897785	16897966	island&shore	NA	NA	NA	NA	NA	NULL	NA	NA	NA	NA	66318	14.75	1	28.5	28.5	4.83289	0.00521047	0.0230051	0.00023027	0.00231852	3.88264	http://genome.ucsc.edu/cgi-bin/hgTracks?db=mm9&position=chr7:16897785-16897966	chr7	16897784	16897966	SmaI[GA]-[TT]SmaI	+	ENSMUSG00000002083	ENSMUST00000002152	16894965	16903554	+	Bbc3	protein_coding	intragenic
66726	chr7:20333611-20333877	267	SmaI[CT]-[GA]SmaI	134	275	8	15	122	163	209	7	20333611	20333877	shore	NA	NA	NA	NA	NA	NULL	NA	NA	NA	NA	66726	108	11.5	204.5	17.7826	4.1524	5.52784e-12	1.35078e-10	0.000210697	0.0021549	4.03914	http://genome.ucsc.edu/cgi-bin/hgTracks?db=mm9&position=chr7:20333611-20333877	chr7	20333610	20333877	SmaI[CT]-[GA]SmaI	+	ENSMUSG00000062300	ENSMUST00000075447	20301993	20334922	-	Pvrl2	protein_coding	intragenic
66727	chr7:20333878-20334119	242	SmaI[TT]-[TC]SmaI	76	146	3	12	53	99	85	7	20333878	20334119	shore	NA	NA	NA	NA	NA	NULL	NA	NA	NA	NA	66727	59.25	7.5	111	14.8	3.88753	0.000951538	0.00525235	0.000138294	0.0014976	3.71989	http://genome.ucsc.edu/cgi-bin/hgTracks?db=mm9&position=chr7:20333878-20334119	chr7	20333877	20334119	SmaI[TT]-[TC]SmaI	+	ENSMUSG00000062300	ENSMUST00000075447	20301993	20334922	-	Pvrl2	protein_coding	intragenic
67074	chr7:24897221-24897640	420	SmaI[AT]-[GG]SmaI	146	258	2	26	163	208	205	7	24897221	24897640	NULL	NA	NA	NA	NA	NA	NULL	NA	NA	NA	NA	67074	108	14	202	14.4286	3.85086	0.00712296	0.0301589	1.58251e-05	0.000229591	3.75845	http://genome.ucsc.edu/cgi-bin/hgTracks?db=mm9&position=chr7:24897221-24897640	chr7	24897220	24897640	SmaI[AT]-[GG]SmaI	+	ENSMUSG00000052675	ENSMUST00000005413	24897343	24912512	+	Zfp112	protein_coding	intragenic
67084	chr7:25021814-25022465	652	SmaI[TT]-[TC]SmaI	153	338	8	18	112	111	179	7	25021814	25022465	NULL	NA	NA	NA	NA	NA	NULL	NA	NA	NA	NA	67084	129.25	13	245.5	18.8846	4.23914	3.33182e-07	3.9469e-06	0.000590051	0.00521627	4.13809	http://genome.ucsc.edu/cgi-bin/hgTracks?db=mm9&position=chr7:25021814-25022465	chr7	25021813	25022465	SmaI[TT]-[TC]SmaI	+	ENSMUSG00000074283	ENSMUST00000108439	25013067	25022128	-	Zfp109	protein_coding	intragenic
67148	chr7:25379068-25380079	1012	SmaI[GC]-[CT]SmaI	64	122	1	7	40	44	80	7	25379068	25380079	island&shore	NA	NA	NA	NA	NA	NULL	NA	NA	NA	NA	67148	48.5	4	93	23.25	4.53916	0.00159533	0.00824631	2.92195e-05	0.000393337	4.23266	http://genome.ucsc.edu/cgi-bin/hgTracks?db=mm9&position=chr7:25379068-25380079	chr7	25379067	25380079	SmaI[GC]-[CT]SmaI	+	ENSMUSG00000064254	ENSMUST00000077191	25372562	25393944	+	Ethe1	protein_coding	intragenic
67247	chr7:26024116-26025055	940	SmaI[AA]-[AG]SmaI	59	123	4	11	24	38	90	7	26024116	26025055	shore	1267767	7	26025022	26025206	-1	repeat	ID_B1	SINE	B4	1	67247	49.25	7.5	91	12.1333	3.6009	0.000128853	0.000888345	0.00112782	0.0091129	3.4361	http://genome.ucsc.edu/cgi-bin/hgTracks?db=mm9&position=chr7:26024116-26025055	chr7	26024115	26025055	SmaI[AA]-[AG]SmaI	+	ENSMUSG00000057177	ENSMUST00000071739	26013277	26022870	-	Gsk3a	protein_coding	intergenic
67454	chr7:28179275-28180705	1431	SmaI[TG]-[GT]SmaI	144	282	5	35	63	40	79	7	28179275	28180705	shore	NA	NA	NA	NA	NA	NULL	NA	NA	NA	NA	67454	116.5	20	213	10.65	3.41278	0.013983	0.0536141	0.000604087	0.00532136	3.34915	http://genome.ucsc.edu/cgi-bin/hgTracks?db=mm9&position=chr7:28179275-28180705	chr7	28179274	28180705	SmaI[TG]-[GT]SmaI	+	ENSMUSG00000011751	ENSMUST00000011895	28141402	28231618	-	Spnb4	protein_coding	intragenic
67850	chr7:31016127-31016435	309	SmaI[AA]-[TT]SmaI	70	115	1	7	46	75	59	7	31016127	31016435	shore	NA	NA	NA	NA	NA	NULL	NA	NA	NA	NA	67850	48.25	4	92.5	23.125	4.53138	0.000370799	0.00226978	1.46959e-07	3.5943e-06	4.22497	http://genome.ucsc.edu/cgi-bin/hgTracks?db=mm9&position=chr7:31016127-31016435	chr7	31016126	31016435	SmaI[AA]-[TT]SmaI	+	ENSMUSG00000006095	ENSMUST00000006254	31009150	31017291	-	Tbcb	protein_coding	intragenic
67900	chr7:31230697-31231696	1000	SmaI[AG]-[GA]SmaI	126	229	5	25	40	36	70	7	31230697	31231696	shore	1277820	7	31231648	31231839	1	repeat	B3	SINE	B2	1	67900	96.25	15	177.5	11.8333	3.56478	0.00347972	0.0162177	8.03156e-05	0.000937968	3.47978	http://genome.ucsc.edu/cgi-bin/hgTracks?db=mm9&position=chr7:31230697-31231696	chr7	31230696	31231696	SmaI[AG]-[GA]SmaI	+	ENSMUSG00000006651	ENSMUST00000006828	31220001	31230580	-	Aplp1	protein_coding	intergenic
67902	chr7:31242994-31243404	411	SmaI[TC]-[TC]SmaI	374	684	28	55	186	196	302	7	31242994	31243404	shore	NA	NA	NA	NA	NA	NULL	NA	NA	NA	NA	67902	285.25	41.5	529	12.747	3.67208	2.37091e-07	2.87997e-06	4.22365e-05	0.000541032	3.64046	http://genome.ucsc.edu/cgi-bin/hgTracks?db=mm9&position=chr7:31242994-31243404	chr7	31242993	31243404	SmaI[TC]-[TC]SmaI	+	ENSMUSG00000036915	ENSMUST00000045817	31232555	31242534	-	Kirrel2	protein_coding	intergenic
68252	chr7:35583760-35583923	164	SmaI[TG]-[TT]SmaI	9	12	0	0	1	2	8	7	35583760	35583923	NULL	NA	NA	NA	NA	NA	NULL	NA	NA	NA	NA	68252	5.25	0	10.5	Inf	Inf	9.53675e-07	1.04689e-05	9.53675e-07	1.94635e-05	3.52356	http://genome.ucsc.edu/cgi-bin/hgTracks?db=mm9&position=chr7:35583760-35583923	chr7	35583759	35583923	SmaI[TG]-[TT]SmaI	+	ENSMUSG00000060402	ENSMUST00000078686	35459487	35597705	-	Chst8	protein_coding	intragenic
68283	chr7:35915560-35915906	347	SmaI[TT]-[GG]SmaI	536	737	58	96	969	1063	963	7	35915560	35915906	NULL	NA	NA	NA	NA	NA	NULL	NA	NA	NA	NA	68283	356.75	77	636.5	8.26623	3.04723	1.1857e-10	2.39833e-09	2.09199e-11	1.11108e-09	3.03088	http://genome.ucsc.edu/cgi-bin/hgTracks?db=mm9&position=chr7:35915560-35915906	chr7	35915559	35915906	SmaI[TT]-[GG]SmaI	+	ENSMUSG00000034957	ENSMUST00000042985	35904312	35906945	+	Cebpa	protein_coding	intergenic
68323	chr7:36181627-36181843	217	SmaI[AG]-[AG]SmaI	68	121	2	12	28	105	121	7	36181627	36181843	NULL	NA	NA	NA	NA	NA	NULL	NA	NA	NA	NA	68323	50.75	7	94.5	13.5	3.75489	0.00299603	0.0142436	3.6171e-05	0.000475405	3.57743	http://genome.ucsc.edu/cgi-bin/hgTracks?db=mm9&position=chr7:36181627-36181843	chr7	36181626	36181843	SmaI[AG]-[AG]SmaI	+	ENSMUSG00000030493	ENSMUST00000032704	36177294	36181836	-	C230052I12Rik	protein_coding	intragenic
68882	chr7:50816502-50817725	1224	SmaI[AG]-[GG]SmaI	55	93	5	10	16	13	29	7	50816502	50817725	island&shore	NA	NA	NA	NA	NA	NULL	NA	NA	NA	NA	68882	40.75	7.5	74	9.86667	3.30256	2.48545e-08	3.54176e-07	2.90035e-05	0.000390622	3.14136	http://genome.ucsc.edu/cgi-bin/hgTracks?db=mm9&position=chr7:50816502-50817725	chr7	50816501	50817725	SmaI[AG]-[GG]SmaI	+	ENSMUSG00000056592	ENSMUST00000107972	50817626	50830831	+	Zfp658	protein_coding	intragenic
69103	chr7:52358885-52359260	376	SmaI[GT]-[CT]SmaI	191	363	7	39	533	717	609	7	52358885	52359260	NULL	NA	NA	NA	NA	NA	NULL	NA	NA	NA	NA	69103	150	23	277	12.0435	3.59018	0.00605994	0.0262662	0.000190866	0.00198033	3.53398	http://genome.ucsc.edu/cgi-bin/hgTracks?db=mm9&position=chr7:52358885-52359260	chr7	52358884	52359260	SmaI[GT]-[CT]SmaI	+	ENSMUSG00000003420	ENSMUST00000003512	52348363	52359192	-	Fcgrt	protein_coding	intragenic
69105	chr7:52391690-52391854	165	SmaI[AG]-[AG]SmaI	17	31	3	1	8	21	20	7	52391690	52391854	NULL	NA	NA	NA	NA	NA	NULL	NA	NA	NA	NA	69105	13	2	24	12	3.58496	1.3543e-08	2.00976e-07	0.000339494	0.00324329	3.05889	http://genome.ucsc.edu/cgi-bin/hgTracks?db=mm9&position=chr7:52391690-52391854	chr7	52391689	52391854	SmaI[AG]-[AG]SmaI	+	ENSMUSG00000089989	ENSMUST00000146760	52386559	52391802	-	Flt3l	protein_coding	intragenic
69106	chr7:52391855-52392332	478	SmaI[CG]-[CA]SmaI	392	879	10	55	258	448	407	7	52391855	52392332	NULL	1299035	7	52392295	52392437	1	repeat	B1_Mus2	SINE	Alu	1	69106	334	32.5	635.5	19.5538	4.28938	0.00435686	0.0197122	0.000614047	0.0053934	4.24793	http://genome.ucsc.edu/cgi-bin/hgTracks?db=mm9&position=chr7:52391855-52392332	chr7	52391854	52392332	SmaI[CG]-[CA]SmaI	+	ENSMUSG00000089989	ENSMUST00000146760	52386559	52391802	-	Flt3l	protein_coding	intergenic
69227	chr7:52960775-52961022	248	SmaI[AC]-[AC]SmaI	144	275	1	10	38	114	148	7	52960775	52961022	island&shore	NA	NA	NA	NA	NA	NULL	NA	NA	NA	NA	69227	107.5	5.5	209.5	38.0909	5.25137	0.00153794	0.0079845	2.79176e-06	5.03403e-05	5.01724	http://genome.ucsc.edu/cgi-bin/hgTracks?db=mm9&position=chr7:52960775-52961022	chr7	52960774	52961022	SmaI[AC]-[AC]SmaI	+	ENSMUSG00000059824	ENSMUST00000080885	52960458	52965525	+	Dbp	protein_coding	intragenic
69229	chr7:52961687-52962027	341	SmaI[CC]-[GT]SmaI	533	993	1	35	147	159	418	7	52961687	52962027	island&shore	NA	NA	NA	NA	NA	NULL	NA	NA	NA	NA	69229	390.5	18	763	42.3889	5.40561	0.00404897	0.0184695	3.55003e-07	8.07636e-06	5.3295	http://genome.ucsc.edu/cgi-bin/hgTracks?db=mm9&position=chr7:52961687-52962027	chr7	52961686	52962027	SmaI[CC]-[GT]SmaI	+	ENSMUSG00000059824	ENSMUST00000080885	52960458	52965525	+	Dbp	protein_coding	intragenic
69287	chr7:53151180-53152041	862	SmaI[AG]-[GT]SmaI	336	571	20	84	145	145	290	7	53151180	53152041	NULL	NA	NA	NA	NA	NA	NULL	NA	NA	NA	NA	69287	252.75	52	453.5	8.72115	3.12452	0.00290934	0.013899	4.96876e-05	0.000622145	3.10022	http://genome.ucsc.edu/cgi-bin/hgTracks?db=mm9&position=chr7:53151180-53152041	chr7	53151179	53152041	SmaI[AG]-[GT]SmaI	+	ENSMUSG00000040231	ENSMUST00000039049	53142215	53152084	-	Syngr4	protein_coding	intragenic
69303	chr7:53285806-53286318	513	SmaI[GA]-[CT]SmaI	115	137	2	18	241	280	344	7	53285806	53286318	NULL	1300815	7	53286184	53286362	1	repeat	B3A	SINE	B2	1	69303	68	10	126	12.6	3.65535	3.25314e-12	8.24513e-11	1.20468e-23	2.75822e-21	3.52925	http://genome.ucsc.edu/cgi-bin/hgTracks?db=mm9&position=chr7:53285806-53286318	chr7	53285805	53286318	SmaI[GA]-[CT]SmaI	+	ENSMUSG00000030834	ENSMUST00000002850	53231750	53285672	-	Abcc6	protein_coding	intergenic
69425	chr7:54388213-54388409	197	SmaI[TC]-[TA]SmaI	28	56	1	5	20	45	47	7	54388213	54388409	island&shore	NA	NA	NA	NA	NA	NULL	NA	NA	NA	NA	69425	22.5	3	42	14	3.80735	0.00202805	0.0101388	0.000666428	0.00579187	3.42626	http://genome.ucsc.edu/cgi-bin/hgTracks?db=mm9&position=chr7:54388213-54388409	chr7	54388212	54388409	SmaI[TC]-[TA]SmaI	+	ENSMUSG00000030854	ENSMUST00000102626	54333172	54389054	-	Ptpn5	protein_coding	intragenic
69503	chr7:56135020-56136070	1051	SmaI[TT]-[AG]SmaI	10	14	0	2	6	6	5	7	56135020	56136070	island&shore	NA	NA	NA	NA	NA	NULL	NA	NA	NA	NA	69503	6.5	1	12	12	3.58496	0.00628694	0.0270949	1.04904e-05	0.000161664	2.70044	http://genome.ucsc.edu/cgi-bin/hgTracks?db=mm9&position=chr7:56135020-56136070	chr7	56135019	56136070	SmaI[TT]-[AG]SmaI	+	ENSMUSG00000046179	ENSMUST00000058745	56121799	56136411	-	E2f8	protein_coding	intragenic
69562	chr7:56656437-56658039	1603	SmaI[CA]-[CT]SmaI	15	9	1	0	19	6	3	7	56656437	56658039	NULL	NA	NA	NA	NA	NA	NULL	NA	NA	NA	NA	69562	6.25	0.5	12	24	4.58496	3.7907e-06	3.70317e-05	4.49948e-05	0.00056914	3.11548	http://genome.ucsc.edu/cgi-bin/hgTracks?db=mm9&position=chr7:56656437-56658039	chr7	56656436	56658039	SmaI[CA]-[CT]SmaI	+	ENSMUSG00000052512	ENSMUST00000064395	56501559	56865457	+	Nav2	protein_coding	intragenic
69605	chr7:57171433-57171906	474	SmaI[AA]-[GC]SmaI	187	388	16	35	186	255	362	7	57171433	57171906	NULL	NA	NA	NA	NA	NA	NULL	NA	NA	NA	NA	69605	156.5	25.5	287.5	11.2745	3.49499	1.63241e-05	0.000137912	0.000992891	0.00813848	3.44451	http://genome.ucsc.edu/cgi-bin/hgTracks?db=mm9&position=chr7:57171433-57171906	chr7	57171432	57171906	SmaI[AA]-[GC]SmaI	+	ENSMUSG00000039728	ENSMUST00000056442	57165516	57219226	+	Slc6a5	protein_coding	intragenic
70078	chr7:67730399-67730487	89	SmaI[AT]-[GT]SmaI	10	14	1	0	12	30	23	7	67730399	67730487	NULL	1317062	7	67730390	67730487	-1	repeat	RLTR10-int	LTR	ERVK	1	70078	6.25	0.5	12	24	4.58496	1.54972e-06	1.62655e-05	1.54972e-06	2.97141e-05	3.11548	http://genome.ucsc.edu/cgi-bin/hgTracks?db=mm9&position=chr7:67730399-67730487	chr7	67730398	67730487	SmaI[AT]-[GT]SmaI	+	NA	NA	NA	NA	NA	NA	NA	NA
70243	chr7:71068710-71069874	1165	SmaI[AT]-[CC]SmaI	68	140	1	11	158	90	72	7	71068710	71069874	NULL	1320673	7	71068615	71068777	1	repeat	RSINE1	SINE	B4	1	70243	55	6	104	17.3333	4.11548	0.011427	0.0450564	0.000349389	0.00332616	3.90689	http://genome.ucsc.edu/cgi-bin/hgTracks?db=mm9&position=chr7:71068710-71069874	chr7	71068709	71069874	SmaI[AT]-[CC]SmaI	+	ENSMUSG00000052040	ENSMUST00000063694	71031237	71083801	-	Klf13	protein_coding	intragenic
70351	chr7:72520267-72520588	322	SmaI[CG]-[TT]SmaI	728	1353	57	130	294	523	508	7	72520267	72520588	NULL	NA	NA	NA	NA	NA	NULL	NA	NA	NA	NA	70351	567	93.5	1040.5	11.1283	3.47617	3.38552e-05	0.000267445	0.00011372	0.0012708	3.4622	http://genome.ucsc.edu/cgi-bin/hgTracks?db=mm9&position=chr7:72520267-72520588	chr7	72520266	72520588	SmaI[CG]-[TT]SmaI	+	ENSMUSG00000030516	ENSMUST00000102592	72441051	72516125	-	Tjp1	protein_coding	intergenic
70928	chr7:80517102-80517384	283	SmaI[TG]-[AC]SmaI	98	158	0	23	77	142	154	7	80517102	80517384	NULL	NA	NA	NA	NA	NA	NULL	NA	NA	NA	NA	70928	69.75	11.5	128	11.1304	3.47644	0.00685781	0.0292224	5.93629e-06	9.77282e-05	3.36737	http://genome.ucsc.edu/cgi-bin/hgTracks?db=mm9&position=chr7:80517102-80517384	chr7	80517101	80517384	SmaI[TG]-[AC]SmaI	+	ENSMUSG00000092033	ENSMUST00000167076	80458889	80520625	-	A730056A06Rik	lincRNA	intragenic
71083	chr7:82601055-82601488	434	SmaI[AA]-[TG]SmaI	349	713	24	54	313	580	454	7	82601055	82601488	island&shore	NA	NA	NA	NA	NA	NULL	NA	NA	NA	NA	71083	285	39	531	13.6154	3.76717	1.00636e-05	8.92359e-05	0.000395455	0.00370388	3.73335	http://genome.ucsc.edu/cgi-bin/hgTracks?db=mm9&position=chr7:82601055-82601488	chr7	82601054	82601488	SmaI[AA]-[TG]SmaI	+	ENSMUSG00000066406	ENSMUST00000147005	82600420	82899495	+	Akap13	protein_coding	intragenic
71258	chr7:85971975-85972987	1013	SmaI[GA]-[GT]SmaI	46	85	0	11	139	205	177	7	85971975	85972987	NULL	NA	NA	NA	NA	NA	NULL	NA	NA	NA	NA	71258	35.5	5.5	65.5	11.9091	3.57399	0.0270788	0.0933439	0.000253594	0.00251801	3.35484	http://genome.ucsc.edu/cgi-bin/hgTracks?db=mm9&position=chr7:85971975-85972987	chr7	85971974	85972987	SmaI[GA]-[GT]SmaI	+	ENSMUSG00000030610	ENSMUST00000032839	85972360	85992122	-	Det1	protein_coding	intragenic
71274	chr7:86063860-86064036	177	SmaI[AG]-[GA]SmaI	54	92	2	12	26	71	40	7	86063860	86064036	NULL	1337937	7	86063787	86063889	-1	repeat	MIR	SINE	MIR	1	71274	40	7	73	10.4286	3.38247	0.00395431	0.0180679	4.49495e-05	0.000569096	3.20945	http://genome.ucsc.edu/cgi-bin/hgTracks?db=mm9&position=chr7:86063860-86064036	chr7	86063859	86064036	SmaI[AG]-[GA]SmaI	+	ENSMUSG00000039236	ENSMUST00000038142	86058651	86065248	+	Isg20	protein_coding	intragenic
71389	chr7:86986986-86987196	211	SmaI[AG]-[GC]SmaI	25	54	2	2	25	43	30	7	86986986	86987196	NULL	NA	NA	NA	NA	NA	NULL	NA	NA	NA	NA	71389	20.75	2	39.5	19.75	4.30378	2.39716e-14	7.90714e-13	0.000911955	0.00759155	3.75489	http://genome.ucsc.edu/cgi-bin/hgTracks?db=mm9&position=chr7:86986986-86987196	chr7	86986985	86987196	SmaI[AG]-[GC]SmaI	+	ENSMUSG00000039062	ENSMUST00000107392	86966689	86993096	-	Anpep	protein_coding	intragenic
71731	chr7:90746759-90747720	962	SmaI[AG]-[TG]SmaI	106	205	6	26	114	125	186	7	90746759	90747720	NULL	NA	NA	NA	NA	NA	NULL	NA	NA	NA	NA	71731	85.75	16	155.5	9.71875	3.28077	0.00595058	0.0258374	0.000667667	0.00579893	3.20256	http://genome.ucsc.edu/cgi-bin/hgTracks?db=mm9&position=chr7:90746759-90747720	chr7	90746758	90747720	SmaI[AG]-[TG]SmaI	+	ENSMUSG00000038540	ENSMUST00000039317	90733441	90774124	+	Tmc3	protein_coding	intragenic
72076	chr7:97605638-97605810	173	SmaI[TC]-[AT]SmaI	15	28	2	3	5	33	35	7	97605638	97605810	island	NA	NA	NA	NA	NA	NULL	NA	NA	NA	NA	72076	12	2.5	21.5	8.6	3.10434	5.62623e-07	6.42465e-06	0.00124998	0.00994368	2.6845	http://genome.ucsc.edu/cgi-bin/hgTracks?db=mm9&position=chr7:97605638-97605810	chr7	97605637	97605810	SmaI[TC]-[AT]SmaI	+	ENSMUSG00000030615	ENSMUST00000032844	97599215	97605739	-	Tmem126a	protein_coding	intragenic
72395	chr7:104894788-104896613	1826	SmaI[AA]-[AG]SmaI	33	69	1	3	6	2	12	7	104894788	104896613	NULL	NA	NA	NA	NA	NA	NULL	NA	NA	NA	NA	72395	26.5	2	51	25.5	4.67243	4.8589e-19	2.46988e-17	0.000267991	0.00264458	4.11548	http://genome.ucsc.edu/cgi-bin/hgTracks?db=mm9&position=chr7:104894788-104896613	chr7	104894787	104896613	SmaI[AA]-[AG]SmaI	+	ENSMUSG00000042797	ENSMUST00000084986	104874889	104886757	-	Aqp11	protein_coding	intergenic
72514	chr7:105962445-105963373	929	SmaI[TG]-[CT]SmaI	72	135	6	10	37	11	40	7	105962445	105963373	shore	NA	NA	NA	NA	NA	NULL	NA	NA	NA	NA	72514	55.75	8	103.5	12.9375	3.69349	1.11986e-30	1.21561e-28	0.00011937	0.00132317	3.53743	http://genome.ucsc.edu/cgi-bin/hgTracks?db=mm9&position=chr7:105962445-105963373	chr7	105962444	105963373	SmaI[TG]-[CT]SmaI	+	NA	NA	NA	NA	NA	NA	NA	NA
72517	chr7:105964209-105964416	208	SmaI[AC]-[GG]SmaI	49	89	2	4	25	39	48	7	105964209	105964416	shore	NA	NA	NA	NA	NA	NULL	NA	NA	NA	NA	72517	36	3	69	23	4.52356	6.36914e-25	5.04458e-23	1.02861e-05	0.000158968	4.12928	http://genome.ucsc.edu/cgi-bin/hgTracks?db=mm9&position=chr7:105964209-105964416	chr7	105964208	105964416	SmaI[AC]-[GG]SmaI	+	ENSMUSG00000015957	ENSMUST00000167303	105987355	106002261	+	Wnt11	protein_coding	intergenic
72583	chr7:106530775-106531288	514	SmaI[TC]-[TT]SmaI	133	262	7	21	82	138	159	7	106530775	106531288	island&shore	NA	NA	NA	NA	NA	NULL	NA	NA	NA	NA	72583	105.75	14	197.5	14.1071	3.81835	0.000230459	0.00149112	0.000213845	0.00218055	3.7261	http://genome.ucsc.edu/cgi-bin/hgTracks?db=mm9&position=chr7:106530775-106531288	chr7	106530774	106531288	SmaI[TC]-[TT]SmaI	+	ENSMUSG00000035314	ENSMUST00000037528	106530059	106609493	+	Gdpd5	protein_coding	intragenic
72662	chr7:107327687-107327921	235	SmaI[AC]-[GC]SmaI	244	391	15	42	168	279	319	7	107327687	107327921	NULL	NA	NA	NA	NA	NA	NULL	NA	NA	NA	NA	72662	173	28.5	317.5	11.1404	3.47772	6.41901e-05	0.000478109	8.28977e-07	1.71759e-05	3.43251	http://genome.ucsc.edu/cgi-bin/hgTracks?db=mm9&position=chr7:107327687-107327921	chr7	107327686	107327921	SmaI[AC]-[GC]SmaI	+	ENSMUSG00000035165	ENSMUST00000170954	107327207	107333374	+	Kcne3	protein_coding	intragenic
73400	chr7:118922787-118923091	305	SmaI[CC]-[CA]SmaI	533	794	36	86	323	366	497	7	118922787	118923091	shore	NA	NA	NA	NA	NA	NULL	NA	NA	NA	NA	73400	362.25	61	663.5	10.877	3.44322	3.10631e-06	3.08659e-05	6.31518e-09	2.08309e-07	3.42193	http://genome.ucsc.edu/cgi-bin/hgTracks?db=mm9&position=chr7:118922787-118923091	chr7	118922786	118923091	SmaI[CC]-[CA]SmaI	+	ENSMUSG00000038296	ENSMUST00000049430	118615175	118923491	-	Galntl4	protein_coding	intragenic
73429	chr7:119313771-119314164	394	SmaI[TC]-[GT]SmaI	198	331	2	32	221	396	433	7	119313771	119314164	NULL	1383286	7	119313690	119313834	1	repeat	MIRb	SINE	MIR	1	73429	140.75	17	264.5	15.5588	3.95966	0.00379726	0.0174616	1.20989e-06	2.387e-05	3.88264	http://genome.ucsc.edu/cgi-bin/hgTracks?db=mm9&position=chr7:119313771-119314164	chr7	119313770	119314164	SmaI[TC]-[GT]SmaI	+	ENSMUSG00000030772	ENSMUST00000033036	119259533	119302571	-	Dkk3	protein_coding	intergenic
73470	chr7:119823726-119824473	748	SmaI[AG]-[TC]SmaI	46	62	1	2	37	40	50	7	119823726	119824473	shore	NA	NA	NA	NA	NA	NULL	NA	NA	NA	NA	73470	27.75	1.5	54	36	5.16993	1.2443e-24	9.65877e-23	1.22635e-15	1.21062e-13	4.45943	http://genome.ucsc.edu/cgi-bin/hgTracks?db=mm9&position=chr7:119823726-119824473	chr7	119823725	119824473	SmaI[AG]-[TC]SmaI	+	ENSMUSG00000055320	ENSMUST00000059768	119822834	120042909	+	Tead1	protein_coding	intragenic
73990	chr7:128535480-128535707	228	SmaI[TC]-[TC]SmaI	79	159	2	5	48	118	119	7	128535480	128535707	island&shore	NA	NA	NA	NA	NA	NULL	NA	NA	NA	NA	73990	61.25	3.5	119	34	5.08746	8.27164e-15	2.87828e-13	2.70355e-05	0.000367434	4.73697	http://genome.ucsc.edu/cgi-bin/hgTracks?db=mm9&position=chr7:128535480-128535707	chr7	128535479	128535707	SmaI[TC]-[TC]SmaI	+	ENSMUSG00000046321	ENSMUST00000084628	128535810	128645282	+	Hs3st2	protein_coding	intergenic
74022	chr7:128856519-128856744	226	SmaI[TT]-[AG]SmaI	358	483	23	62	643	850	823	7	128856519	128856744	NULL	1397362	7	128856465	128856739	-1	repeat	B4A	SINE	B4	1	74022	231.5	42.5	420.5	9.89412	3.30657	3.52675e-07	4.14896e-06	5.48228e-13	3.67003e-11	3.27645	http://genome.ucsc.edu/cgi-bin/hgTracks?db=mm9&position=chr7:128856519-128856744	chr7	128856518	128856744	SmaI[TT]-[AG]SmaI	+	ENSMUSG00000063317	ENSMUST00000046929	128785535	128850767	-	Usp31	protein_coding	intergenic
74259	chr7:132641693-132643567	1875	SmaI[AC]-[CA]SmaI	19	37	0	4	10	7	10	7	132641693	132643567	NULL	1403153	7	132641675	132641755	1	repeat	RSINE1	SINE	B4	1	74259	15	2	28	14	3.80735	0.028127	0.0965174	0.00074553	0.00637962	3.27302	http://genome.ucsc.edu/cgi-bin/hgTracks?db=mm9&position=chr7:132641693-132643567	chr7	132641692	132643567	SmaI[AC]-[CA]SmaI	+	ENSMUSG00000030750	ENSMUST00000033006	132611154	132635110	-	Nsmce1	protein_coding	intergenic
74335	chr7:133416841-133417360	520	SmaI[AG]-[GA]SmaI	131	220	3	12	113	208	244	7	133416841	133417360	shore	NA	NA	NA	NA	NA	NULL	NA	NA	NA	NA	74335	91.5	7.5	175.5	23.4	4.54844	5.67939e-05	0.000429001	1.49385e-07	3.64381e-06	4.37606	http://genome.ucsc.edu/cgi-bin/hgTracks?db=mm9&position=chr7:133416841-133417360	chr7	133416840	133417360	SmaI[AG]-[GA]SmaI	+	ENSMUSG00000042978	ENSMUST00000056028	133416133	133438513	+	Sbk1	protein_coding	intragenic
74488	chr7:134487965-134488539	575	SmaI[GC]-[GA]SmaI	113	216	6	11	91	101	160	7	134487965	134488539	shore	NA	NA	NA	NA	NA	NULL	NA	NA	NA	NA	74488	86.5	8.5	164.5	19.3529	4.27448	3.76075e-17	1.63162e-15	3.58283e-05	0.00047204	4.12276	http://genome.ucsc.edu/cgi-bin/hgTracks?db=mm9&position=chr7:134487965-134488539	chr7	134487964	134488539	SmaI[GC]-[GA]SmaI	+	ENSMUSG00000047371	ENSMUST00000060783	134486311	134488828	-	Zfp768	protein_coding	intragenic
74489	chr7:134488540-134488713	174	SmaI[GC]-[AT]SmaI	48	65	0	3	15	47	27	7	134488540	134488713	island&shore	NA	NA	NA	NA	NA	NULL	NA	NA	NA	NA	74489	29	1.5	56.5	37.6667	5.23522	4.19663e-06	4.05898e-05	2.80537e-15	2.61765e-13	4.52356	http://genome.ucsc.edu/cgi-bin/hgTracks?db=mm9&position=chr7:134488540-134488713	chr7	134488539	134488713	SmaI[GC]-[AT]SmaI	+	ENSMUSG00000047371	ENSMUST00000060783	134486311	134488828	-	Zfp768	protein_coding	intragenic
74500	chr7:134564396-134565025	630	SmaI[GT]-[GG]SmaI	256	474	21	55	102	150	249	7	134564396	134565025	shore	1407105	7	134564333	134564434	-1	repeat	PB1D9	SINE	Alu	1	74500	201.5	38	365	9.60526	3.26383	0.000348101	0.00214718	0.000224951	0.0022776	3.2303	http://genome.ucsc.edu/cgi-bin/hgTracks?db=mm9&position=chr7:134564396-134565025	chr7	134564395	134565025	SmaI[GT]-[GG]SmaI	+	ENSMUSG00000045251	ENSMUST00000106300	134562481	134565548	-	Zfp688	protein_coding	intragenic
74621	chr7:135380854-135381352	499	SmaI[AA]-[GC]SmaI	141	281	5	18	123	190	185	7	135380854	135381352	island	NA	NA	NA	NA	NA	NULL	NA	NA	NA	NA	74621	111.25	11.5	211	18.3478	4.19754	0.000363001	0.00222856	0.00010938	0.00122591	4.08406	http://genome.ucsc.edu/cgi-bin/hgTracks?db=mm9&position=chr7:135380854-135381352	chr7	135380853	135381352	SmaI[AA]-[GC]SmaI	+	ENSMUSG00000042178	ENSMUST00000044660	135380871	135388614	+	Armc5	protein_coding	intragenic
74632	chr7:135440588-135441252	665	SmaI[AA]-[TC]SmaI	117	175	3	16	100	129	181	7	135440588	135441252	shore	NA	NA	NA	NA	NA	NULL	NA	NA	NA	NA	74632	77.75	9.5	146	15.3684	3.9419	0.000103569	0.000729723	2.43445e-09	8.64784e-08	3.80735	http://genome.ucsc.edu/cgi-bin/hgTracks?db=mm9&position=chr7:135440588-135441252	chr7	135440587	135441252	SmaI[AA]-[TC]SmaI	+	ENSMUSG00000030780	ENSMUST00000033044	135414893	135441684	-	BC017158	protein_coding	intragenic
74802	chr7:137718402-137718693	292	SmaI[AC]-[GG]SmaI	133	201	5	20	336	494	379	7	137718402	137718693	NULL	NA	NA	NA	NA	NA	NULL	NA	NA	NA	NA	74802	89.75	12.5	167	13.36	3.73985	7.86093e-05	0.000572517	1.21654e-08	3.81424e-07	3.63743	http://genome.ucsc.edu/cgi-bin/hgTracks?db=mm9&position=chr7:137718402-137718693	chr7	137718401	137718693	SmaI[AC]-[GG]SmaI	+	ENSMUSG00000030852	ENSMUST00000084513	137720998	137908296	+	Tacc2	protein_coding	intergenic
75152	chr7:141862734-141862873	140	SmaI[GT]-[CT]SmaI	9	15	0	1	5	11	13	7	141862734	141862873	island	NA	NA	NA	NA	NA	NULL	NA	NA	NA	NA	75152	6.25	0.5	12	24	4.58496	3.7907e-06	3.70317e-05	4.49948e-05	0.00056914	3.11548	http://genome.ucsc.edu/cgi-bin/hgTracks?db=mm9&position=chr7:141862734-141862873	chr7	141862733	141862873	SmaI[GT]-[CT]SmaI	+	ENSMUSG00000058325	ENSMUST00000084488	141862370	142365322	+	Dock1	protein_coding	intragenic
75154	chr7:141862940-141863838	899	SmaI[GC]-[CT]SmaI	69	128	1	12	85	100	105	7	141862940	141863838	island&shore	NA	NA	NA	NA	NA	NULL	NA	NA	NA	NA	75154	52.5	6.5	98.5	15.1538	3.92161	0.00890285	0.0365422	6.96855e-05	0.000830556	3.72973	http://genome.ucsc.edu/cgi-bin/hgTracks?db=mm9&position=chr7:141862940-141863838	chr7	141862939	141863838	SmaI[GC]-[CT]SmaI	+	ENSMUSG00000058325	ENSMUST00000084488	141862370	142365322	+	Dock1	protein_coding	intragenic
75308	chr7:144086518-144086788	271	SmaI[GT]-[GC]SmaI	76	97	10	9	33	43	72	7	144086518	144086788	shore	NA	NA	NA	NA	NA	NULL	NA	NA	NA	NA	75308	48	9.5	86.5	9.10526	3.1867	7.84726e-27	6.98714e-25	1.43614e-16	1.64408e-14	3.05889	http://genome.ucsc.edu/cgi-bin/hgTracks?db=mm9&position=chr7:144086518-144086788	chr7	144086517	144086788	SmaI[GT]-[GC]SmaI	+	ENSMUSG00000054612	ENSMUST00000081510	144086294	144319870	+	Mgmt	protein_coding	intragenic
75454	chr7:146110812-146111224	413	SmaI[GC]-[TC]SmaI	53	92	2	9	77	95	100	7	146110812	146111224	NULL	NA	NA	NA	NA	NA	NULL	NA	NA	NA	NA	75454	39	5.5	72.5	13.1818	3.72048	0.000977327	0.00535564	2.29479e-05	0.000319553	3.49923	http://genome.ucsc.edu/cgi-bin/hgTracks?db=mm9&position=chr7:146110812-146111224	chr7	146110811	146111224	SmaI[GC]-[TC]SmaI	+	ENSMUSG00000078566	ENSMUST00000106112	146082519	146101189	-	Bnip3	protein_coding	intergenic
75657	chr7:148233925-148234279	355	SmaI[TG]-[GT]SmaI	14	26	0	0	4	10	33	7	148233925	148234279	NULL	NA	NA	NA	NA	NA	NULL	NA	NA	NA	NA	75657	10	0	20	Inf	Inf	1.50687e-10	2.99026e-09	1.31804e-05	0.000196859	4.39232	http://genome.ucsc.edu/cgi-bin/hgTracks?db=mm9&position=chr7:148233925-148234279	chr7	148233924	148234279	SmaI[TG]-[GT]SmaI	+	ENSMUSG00000055629	ENSMUST00000048002	148247173	148258018	+	B4galnt4	protein_coding	intergenic
76183	chr8:3621646-3622256	611	SmaI[GT]-[TT]SmaI	303	517	12	37	127	102	215	8	3621646	3622256	island&shore	NA	NA	NA	NA	NA	NULL	NA	NA	NA	NA	76183	217.25	24.5	410	16.7347	4.06477	5.54189e-05	0.000419545	1.08578e-06	2.17684e-05	4.01057	http://genome.ucsc.edu/cgi-bin/hgTracks?db=mm9&position=chr8:3621646-3622256	chr8	3621645	3622256	SmaI[GT]-[TT]SmaI	+	ENSMUSG00000087687	ENSMUST00000156380	3621575	3624227	+	2900053A13Rik	lincRNA	intragenic
76759	chr8:12383797-12384672	876	SmaI[TT]-[GT]SmaI	43	80	0	5	19	27	35	8	12383797	12384672	shore	NA	NA	NA	NA	NA	NULL	NA	NA	NA	NA	76759	32	2.5	61.5	24.6	4.62059	0.00920905	0.0376459	2.23466e-05	0.000312715	4.15843	http://genome.ucsc.edu/cgi-bin/hgTracks?db=mm9&position=chr8:12383797-12384672	chr8	12383796	12384672	SmaI[TT]-[GT]SmaI	+	ENSMUSG00000047935	ENSMUST00000080795	12385771	12436729	+	Gm5607	protein_coding	intergenic
76776	chr8:12485881-12486794	914	SmaI[GT]-[TT]SmaI	124	236	12	30	229	224	201	8	12485881	12486794	NULL	NA	NA	NA	NA	NA	NULL	NA	NA	NA	NA	76776	100.5	21	180	8.57143	3.09954	0.000394911	0.0024028	0.000679779	0.00589661	3.04041	http://genome.ucsc.edu/cgi-bin/hgTracks?db=mm9&position=chr8:12485881-12486794	chr8	12485880	12486794	SmaI[GT]-[TT]SmaI	+	NA	NA	NA	NA	NA	NA	NA	NA
77009	chr8:14994575-14995290	716	SmaI[GT]-[GA]SmaI	186	378	7	28	236	222	308	8	14994575	14995290	NULL	NA	NA	NA	NA	NA	NULL	NA	NA	NA	NA	77009	149.75	17.5	282	16.1143	4.01027	0.00132174	0.006971	0.000235987	0.00236734	3.9352	http://genome.ucsc.edu/cgi-bin/hgTracks?db=mm9&position=chr8:14994575-14995290	chr8	14994574	14995290	SmaI[GT]-[GA]SmaI	+	ENSMUSG00000071176	ENSMUST00000084207	14911663	15001085	+	Arhgef10	protein_coding	intragenic
77475	chr8:24705501-24706930	1430	SmaI[GA]-[TC]SmaI	36	59	3	2	8	2	16	8	24705501	24706930	NULL	NA	NA	NA	NA	NA	NULL	NA	NA	NA	NA	77475	25	2.5	47.5	19	4.24793	1.2872e-17	5.83544e-16	9.48923e-07	1.93811e-05	3.79256	http://genome.ucsc.edu/cgi-bin/hgTracks?db=mm9&position=chr8:24705501-24706930	chr8	24705500	24706930	SmaI[GA]-[TC]SmaI	+	NA	NA	NA	NA	NA	NA	NA	NA
77718	chr8:28072094-28073536	1443	SmaI[CA]-[AC]SmaI	62	102	2	17	50	39	48	8	28072094	28073536	NULL	NA	NA	NA	NA	NA	NULL	NA	NA	NA	NA	77718	45.75	9.5	82	8.63158	3.10962	0.00692287	0.0294812	5.43059e-05	0.000672553	2.98272	http://genome.ucsc.edu/cgi-bin/hgTracks?db=mm9&position=chr8:28072094-28073536	chr8	28072093	28073536	SmaI[CA]-[AC]SmaI	+	ENSMUSG00000085795	ENSMUST00000154256	28087808	28091933	+	Zfp703	protein_coding	intergenic
77769	chr8:28361403-28362546	1144	SmaI[AA]-[GC]SmaI	75	115	4	15	19	24	46	8	28361403	28362546	NULL	1455687	8	28361374	28361938	1	repeat	RLTR16	LTR	ERVK	1	77769	52.25	9.5	95	10	3.32193	0.000261582	0.00166598	6.03783e-07	1.29252e-05	3.19265	http://genome.ucsc.edu/cgi-bin/hgTracks?db=mm9&position=chr8:28361403-28362546	chr8	28361402	28362546	SmaI[AA]-[GC]SmaI	+	ENSMUSG00000031490	ENSMUST00000033880	28370799	28386128	+	Eif4ebp1	protein_coding	intergenic
78173	chr8:35685190-35685403	214	SmaI[GT]-[TA]SmaI	105	177	1	14	447	736	749	8	35685190	35685403	NULL	NA	NA	NA	NA	NA	NULL	NA	NA	NA	NA	78173	74.25	7.5	141	18.8	4.23266	0.0027439	0.0131945	8.68714e-07	1.78904e-05	4.06228	http://genome.ucsc.edu/cgi-bin/hgTracks?db=mm9&position=chr8:35685190-35685403	chr8	35685189	35685403	SmaI[GT]-[TA]SmaI	+	NA	NA	NA	NA	NA	NA	NA	NA
78192	chr8:35873058-35873749	692	SmaI[GT]-[TG]SmaI	224	331	10	34	215	181	307	8	35873058	35873749	shore	NA	NA	NA	NA	NA	NULL	NA	NA	NA	NA	78192	149.75	22	277.5	12.6136	3.65691	2.41617e-05	0.000197039	1.78163e-09	6.52449e-08	3.59797	http://genome.ucsc.edu/cgi-bin/hgTracks?db=mm9&position=chr8:35873058-35873749	chr8	35873057	35873749	SmaI[GT]-[TG]SmaI	+	ENSMUSG00000031530	ENSMUST00000033930	35870351	35882948	+	Dusp4	protein_coding	intragenic
78239	chr8:36480649-36481207	559	SmaI[CC]-[TC]SmaI	462	760	25	73	1380	1571	1393	8	36480649	36481207	NULL	NA	NA	NA	NA	NA	NULL	NA	NA	NA	NA	78239	330	49	611	12.4694	3.64032	8.67644e-05	0.000624236	1.12842e-06	2.24416e-05	3.61353	http://genome.ucsc.edu/cgi-bin/hgTracks?db=mm9&position=chr8:36480649-36481207	chr8	36480648	36481207	SmaI[CC]-[TC]SmaI	+	NA	NA	NA	NA	NA	NA	NA	NA
78495	chr8:41370985-41371630	646	SmaI[CA]-[AG]SmaI	27	39	1	2	24	39	40	8	41370985	41371630	shore	NA	NA	NA	NA	NA	NULL	NA	NA	NA	NA	78495	17.25	1.5	33	22	4.45943	2.05102e-14	6.85669e-13	1.05887e-09	4.06911e-08	3.76553	http://genome.ucsc.edu/cgi-bin/hgTracks?db=mm9&position=chr8:41370985-41371630	chr8	41370984	41371630	SmaI[CA]-[AG]SmaI	+	ENSMUSG00000031603	ENSMUST00000034014	41364520	41372307	-	Fgf20	protein_coding	intragenic
80209	chr8:73015153-73015348	196	SmaI[AA]-[CA]SmaI	77	122	1	1	23	60	121	8	73015153	73015348	shore	1505163	8	73015114	73015467	-1	repeat	L2	LINE	L2	1	80209	50.25	1	99.5	99.5	6.63662	5.53906e-43	1.17904e-40	3.57411e-11	1.8199e-09	5.65105	http://genome.ucsc.edu/cgi-bin/hgTracks?db=mm9&position=chr8:73015153-73015348	chr8	73015152	73015348	SmaI[AA]-[CA]SmaI	+	ENSMUSG00000007888	ENSMUST00000008032	73017057	73027980	+	Crlf1	protein_coding	intergenic
80210	chr8:73015349-73015907	559	SmaI[AC]-[CA]SmaI	157	323	2	4	65	96	154	8	73015349	73015907	shore	1505163	8	73015114	73015467	-1	repeat	L2	LINE	L2	1	80210	121.5	3	240	80	6.32193	7.75823e-96	1.32113e-92	2.30657e-06	4.2434e-05	5.91289	http://genome.ucsc.edu/cgi-bin/hgTracks?db=mm9&position=chr8:73015349-73015907	chr8	73015348	73015907	SmaI[AC]-[CA]SmaI	+	ENSMUSG00000007888	ENSMUST00000008032	73017057	73027980	+	Crlf1	protein_coding	intergenic
80281	chr8:73289162-73289489	328	SmaI[CC]-[CA]SmaI	258	409	4	26	433	423	673	8	73289162	73289489	NULL	1505691	8	73289093	73289167	-1	repeat	ID4_	SINE	ID	2	80281	174.25	15	333.5	22.2333	4.47465	0.000243061	0.00156448	3.63235e-09	1.25116e-07	4.38586	http://genome.ucsc.edu/cgi-bin/hgTracks?db=mm9&position=chr8:73289162-73289489	chr8	73289161	73289489	SmaI[CC]-[CA]SmaI	+	ENSMUSG00000031838	ENSMUST00000164231	73286673	73291050	-	Ifi30	protein_coding	intragenic
80282	chr8:73289490-73289903	414	SmaI[AG]-[TC]SmaI	440	716	9	67	271	236	427	8	73289490	73289903	NULL	1505693	8	73289477	73289591	1	repeat	B1_Mur2	SINE	Alu	1	80282	308	38	578	15.2105	3.927	0.00124803	0.00663746	2.41534e-07	5.68784e-06	3.89202	http://genome.ucsc.edu/cgi-bin/hgTracks?db=mm9&position=chr8:73289490-73289903	chr8	73289489	73289903	SmaI[AG]-[TC]SmaI	+	ENSMUSG00000031838	ENSMUST00000164231	73286673	73291050	-	Ifi30	protein_coding	intragenic
80299	chr8:73322119-73322378	260	SmaI[CG]-[AA]SmaI	104	242	1	16	85	104	180	8	73322119	73322378	shore	NA	NA	NA	NA	NA	NULL	NA	NA	NA	NA	80299	90.75	8.5	173	20.3529	4.34717	0.0199377	0.0724298	0.00113828	0.00919466	4.19502	http://genome.ucsc.edu/cgi-bin/hgTracks?db=mm9&position=chr8:73322119-73322378	chr8	73322118	73322378	SmaI[CG]-[AA]SmaI	+	ENSMUSG00000031833	ENSMUST00000037986	73302016	73320845	-	Mast3	protein_coding	intergenic
80327	chr8:73417628-73417989	362	SmaI[TG]-[AG]SmaI	142	262	4	15	58	127	208	8	73417628	73417989	shore	1505913	8	73417801	73417989	-1	repeat	B2_Mm2	SINE	B2	1	80327	105.75	9.5	202	21.2632	4.41028	0.000157092	0.00105997	8.70478e-06	0.000136698	4.27302	http://genome.ucsc.edu/cgi-bin/hgTracks?db=mm9&position=chr8:73417628-73417989	chr8	73417627	73417989	SmaI[TG]-[AG]SmaI	+	ENSMUSG00000000792	ENSMUST00000000809	73406788	73416656	-	Slc5a5	protein_coding	intergenic
81309	chr8:87503091-87503568	478	SmaI[TA]-[CA]SmaI	58	141	2	4	62	83	115	8	87503091	87503568	shore	NA	NA	NA	NA	NA	NULL	NA	NA	NA	NA	81309	51.25	3	99.5	33.1667	5.05166	1.15191e-36	1.78323e-34	0.000807629	0.00681548	4.65105	http://genome.ucsc.edu/cgi-bin/hgTracks?db=mm9&position=chr8:87503091-87503568	chr8	87503090	87503568	SmaI[TA]-[CA]SmaI	+	ENSMUSG00000052837	ENSMUST00000064922	87500811	87502617	-	Junb	protein_coding	intergenic
81334	chr8:87583480-87584019	540	SmaI[TT]-[CA]SmaI	25	52	1	1	27	25	47	8	87583480	87584019	island&shore	NA	NA	NA	NA	NA	NULL	NA	NA	NA	NA	81334	19.75	1	38.5	38.5	5.26679	7.66855e-16	2.93451e-14	0.000160188	0.00170621	4.30378	http://genome.ucsc.edu/cgi-bin/hgTracks?db=mm9&position=chr8:87583480-87584019	chr8	87583479	87584019	SmaI[TT]-[CA]SmaI	+	ENSMUSG00000008167	ENSMUST00000095220	87583954	87591020	+	Fbxw9	protein_coding	intragenic
81510	chr8:90185089-90185206	118	SmaI[TC]-[GA]SmaI	6	10	0	1	14	49	33	8	90185089	90185206	shore	NA	NA	NA	NA	NA	NULL	NA	NA	NA	NA	81510	4.25	0.5	8	16	4	0.000274658	0.00174153	0.000274658	0.00269962	2.58496	http://genome.ucsc.edu/cgi-bin/hgTracks?db=mm9&position=chr8:90185089-90185206	chr8	90185088	90185206	SmaI[TC]-[GA]SmaI	+	ENSMUSG00000045333	ENSMUST00000109655	90185709	90483494	-	Zfp423	protein_coding	intergenic
81759	chr8:93393601-93394582	982	SmaI[AG]-[TG]SmaI	68	123	1	11	73	79	91	8	93393601	93394582	NULL	NA	NA	NA	NA	NA	NULL	NA	NA	NA	NA	81759	50.75	6	95.5	15.9167	3.99247	0.00610566	0.0264307	3.0195e-05	0.000405267	3.7851	http://genome.ucsc.edu/cgi-bin/hgTracks?db=mm9&position=chr8:93393601-93394582	chr8	93393600	93394582	SmaI[AG]-[TG]SmaI	+	ENSMUSG00000056608	ENSMUST00000109614	93352734	93578407	+	Chd9	protein_coding	intragenic
81785	chr8:93672556-93673133	578	SmaI[AG]-[AT]SmaI	91	173	8	15	769	834	862	8	93672556	93673133	NULL	NA	NA	NA	NA	NA	NULL	NA	NA	NA	NA	81785	71.75	11.5	132	11.4783	3.52083	3.23731e-09	5.30709e-08	0.000227545	0.00229704	3.41143	http://genome.ucsc.edu/cgi-bin/hgTracks?db=mm9&position=chr8:93672556-93673133	chr8	93672555	93673133	SmaI[AG]-[AT]SmaI	+	ENSMUSG00000031667	ENSMUST00000120349	93647398	93658364	-	Aktip	protein_coding	intergenic
82051	chr8:96696937-96696983	47	SmaI[TG]-[CT]SmaI	7	5	0	0	9	30	12	8	96696937	96696983	shore	NA	NA	NA	NA	NA	NULL	NA	NA	NA	NA	82051	3	0	6	Inf	Inf	0.000488281	0.00290665	0.000488281	0.00444675	2.80735	http://genome.ucsc.edu/cgi-bin/hgTracks?db=mm9&position=chr8:96696937-96696983	chr8	96696936	96696983	SmaI[TG]-[CT]SmaI	+	ENSMUSG00000031762	ENSMUST00000034214	96696518	96697467	+	Mt2	protein_coding	intragenic
82158	chr8:97661986-97662930	945	SmaI[GC]-[GT]SmaI	111	220	7	18	103	76	107	8	97661986	97662930	NULL	NA	NA	NA	NA	NA	NULL	NA	NA	NA	NA	82158	89	12.5	165.5	13.24	3.72683	4.58778e-05	0.000352823	0.000308287	0.00299025	3.62449	http://genome.ucsc.edu/cgi-bin/hgTracks?db=mm9&position=chr8:97661986-97662930	chr8	97661985	97662930	SmaI[GC]-[GT]SmaI	+	ENSMUSG00000031788	ENSMUST00000034240	97623732	97666440	-	Kifc3	protein_coding	intragenic
82637	chr8:107793935-107794211	277	SmaI[AT]-[GA]SmaI	124	188	5	6	91	160	175	8	107793935	107794211	shore	NA	NA	NA	NA	NA	NULL	NA	NA	NA	NA	82637	80.75	5.5	156	28.3636	4.82597	8.57893e-57	3.24641e-54	4.13225e-11	2.05827e-09	4.59418	http://genome.ucsc.edu/cgi-bin/hgTracks?db=mm9&position=chr8:107793935-107794211	chr8	107793934	107794211	SmaI[AT]-[GA]SmaI	+	ENSMUSG00000033249	ENSMUST00000036127	107793701	107799745	+	Hsf4	protein_coding	intragenic
82653	chr8:107900505-107901248	744	SmaI[GT]-[GC]SmaI	95	143	1	24	104	165	220	8	107900505	107901248	shore	NA	NA	NA	NA	NA	NULL	NA	NA	NA	NA	82653	65.75	12.5	119	9.52	3.25096	0.00196129	0.00983569	1.16356e-06	2.30563e-05	3.152	http://genome.ucsc.edu/cgi-bin/hgTracks?db=mm9&position=chr8:107900505-107901248	chr8	107900504	107901248	SmaI[GT]-[GC]SmaI	+	ENSMUSG00000014782	ENSMUST00000014927	107899281	107906762	+	Plekhg4	protein_coding	intragenic
82671	chr8:108137201-108137683	483	SmaI[CC]-[AT]SmaI	117	210	2	16	33	106	153	8	108137201	108137683	shore	NA	NA	NA	NA	NA	NULL	NA	NA	NA	NA	82671	86.25	9	163.5	18.1667	4.18322	0.00298572	0.0141995	8.856e-06	0.000138832	4.04002	http://genome.ucsc.edu/cgi-bin/hgTracks?db=mm9&position=chr8:108137201-108137683	chr8	108137200	108137683	SmaI[CC]-[AT]SmaI	+	ENSMUSG00000038604	ENSMUST00000043531	108129129	108146094	+	Fam65a	protein_coding	intragenic
82678	chr8:108159616-108159831	216	SmaI[AA]-[TC]SmaI	62	106	3	4	84	117	162	8	108159616	108159831	island&shore	NA	NA	NA	NA	NA	NULL	NA	NA	NA	NA	82678	43.75	3.5	84	24	4.58496	2.35945e-30	2.51115e-28	7.55082e-07	1.57889e-05	4.23947	http://genome.ucsc.edu/cgi-bin/hgTracks?db=mm9&position=chr8:108159616-108159831	chr8	108159615	108159831	SmaI[AA]-[TC]SmaI	+	ENSMUSG00000005698	ENSMUST00000005841	108160479	108206822	+	Ctcf	protein_coding	intergenic
82679	chr8:108159832-108159945	114	SmaI[CG]-[AC]SmaI	12	15	0	1	30	27	48	8	108159832	108159945	island	NA	NA	NA	NA	NA	NULL	NA	NA	NA	NA	82679	7	0.5	13.5	27	4.75489	2.16067e-07	2.64345e-06	2.16067e-07	5.12802e-06	3.27302	http://genome.ucsc.edu/cgi-bin/hgTracks?db=mm9&position=chr8:108159832-108159945	chr8	108159831	108159945	SmaI[CG]-[AC]SmaI	+	ENSMUSG00000005698	ENSMUST00000005841	108160479	108206822	+	Ctcf	protein_coding	intergenic
82713	chr8:108350476-108350770	295	SmaI[AT]-[AA]SmaI	83	168	3	11	73	87	135	8	108350476	108350770	NULL	NA	NA	NA	NA	NA	NULL	NA	NA	NA	NA	82713	66.25	7	125.5	17.9286	4.16419	0.000347537	0.00214473	0.000198009	0.00204123	3.98299	http://genome.ucsc.edu/cgi-bin/hgTracks?db=mm9&position=chr8:108350476-108350770	chr8	108350475	108350770	SmaI[AT]-[AA]SmaI	+	ENSMUSG00000037415	ENSMUST00000041400	108292208	108351250	-	Ranbp10	protein_coding	intragenic
82770	chr8:108794166-108794394	229	SmaI[GC]-[TG]SmaI	88	192	3	12	425	480	550	8	108794166	108794394	NULL	NA	NA	NA	NA	NA	NULL	NA	NA	NA	NA	82770	73.75	7.5	140	18.6667	4.22239	0.000804442	0.00452754	0.000601892	0.00530545	4.05209	http://genome.ucsc.edu/cgi-bin/hgTracks?db=mm9&position=chr8:108794166-108794394	chr8	108794165	108794394	SmaI[GC]-[TG]SmaI	+	ENSMUSG00000067626	ENSMUST00000170228	108761803	108949628	-	Gm17245	lincRNA	intragenic
82772	chr8:108803788-108804438	651	SmaI[GA]-[GG]SmaI	146	292	14	23	829	727	694	8	108803788	108804438	NULL	NA	NA	NA	NA	NA	NULL	NA	NA	NA	NA	82772	118.75	18.5	219	11.8378	3.56533	3.37603e-13	9.69267e-12	0.000469446	0.00430078	3.49596	http://genome.ucsc.edu/cgi-bin/hgTracks?db=mm9&position=chr8:108803788-108804438	chr8	108803787	108804438	SmaI[GA]-[GG]SmaI	+	ENSMUSG00000067626	ENSMUST00000170228	108761803	108949628	-	Gm17245	lincRNA	intragenic
82805	chr8:109135061-109135935	875	SmaI[CT]-[CT]SmaI	112	223	8	12	287	279	303	8	109135061	109135935	NULL	NA	NA	NA	NA	NA	NULL	NA	NA	NA	NA	82805	88.75	10	167.5	16.75	4.06609	4.14192e-52	1.35965e-49	0.000147532	0.00158692	3.93717	http://genome.ucsc.edu/cgi-bin/hgTracks?db=mm9&position=chr8:109135061-109135935	chr8	109135060	109135935	SmaI[CT]-[CT]SmaI	+	ENSMUSG00000000303	ENSMUST00000000312	109127251	109194146	+	Cdh1	protein_coding	intragenic
82809	chr8:109157668-109158644	977	SmaI[AC]-[GT]SmaI	50	108	4	6	84	82	121	8	109157668	109158644	NULL	1553562	8	109158550	109158662	-1	repeat	PB1D10	SINE	Alu	1	82809	42	5	79	15.8	3.98185	3.31795e-25	2.66669e-23	0.000948126	0.00783995	3.73697	http://genome.ucsc.edu/cgi-bin/hgTracks?db=mm9&position=chr8:109157668-109158644	chr8	109157667	109158644	SmaI[AC]-[GT]SmaI	+	ENSMUSG00000000303	ENSMUST00000000312	109127251	109194146	+	Cdh1	protein_coding	intragenic
82960	chr8:110764471-110765337	867	SmaI[TT]-[CT]SmaI	54	81	2	8	112	106	119	8	110764471	110765337	NULL	NA	NA	NA	NA	NA	NULL	NA	NA	NA	NA	82960	36.25	5	67.5	13.5	3.75489	5.34028e-05	0.000404957	3.19229e-08	9.09803e-07	3.51307	http://genome.ucsc.edu/cgi-bin/hgTracks?db=mm9&position=chr8:110764471-110765337	chr8	110764470	110765337	SmaI[TT]-[CT]SmaI	+	NA	NA	NA	NA	NA	NA	NA	NA
83428	chr8:116159682-116160057	376	SmaI[GA]-[CC]SmaI	58	118	2	9	47	96	126	8	116159682	116160057	island&shore	NA	NA	NA	NA	NA	NULL	NA	NA	NA	NA	83428	46.75	5.5	88	16	4	0.00151735	0.00788963	0.000370145	0.00349202	3.77529	http://genome.ucsc.edu/cgi-bin/hgTracks?db=mm9&position=chr8:116159682-116160057	chr8	116159681	116160057	SmaI[GA]-[CC]SmaI	+	ENSMUSG00000078908	ENSMUST00000035777	116159850	116166305	+	Mon1b	protein_coding	intragenic
83581	chr8:117938319-117940093	1775	SmaI[GA]-[AT]SmaI	17	35	1	1	17	2	17	8	117938319	117940093	NULL	NA	NA	NA	NA	NA	NULL	NA	NA	NA	NA	83581	13.5	1	26	26	4.70044	1.14605e-10	2.32331e-09	0.00045916	0.00421789	3.75489	http://genome.ucsc.edu/cgi-bin/hgTracks?db=mm9&position=chr8:117938319-117940093	chr8	117938318	117940093	SmaI[GA]-[AT]SmaI	+	NA	NA	NA	NA	NA	NA	NA	NA
83961	chr8:121916555-121918498	1944	SmaI[TG]-[GT]SmaI	40	69	0	9	7	0	16	8	121916555	121918498	island&shore	1572788	8	121916215	121916594	-1	repeat	RLTR10A	LTR	ERVK	1	83961	29.5	4.5	54.5	12.1111	3.59826	0.0153945	0.0581423	5.77575e-05	0.000709815	3.33498	http://genome.ucsc.edu/cgi-bin/hgTracks?db=mm9&position=chr8:121916555-121918498	chr8	121916554	121918498	SmaI[TG]-[GT]SmaI	+	ENSMUSG00000074064	ENSMUST00000098367	121918778	121935002	+	Mlycd	protein_coding	intergenic
83976	chr8:121959577-121960874	1298	SmaI[GA]-[AA]SmaI	37	63	6	5	11	6	16	8	121959577	121960874	NULL	NA	NA	NA	NA	NA	NULL	NA	NA	NA	NA	83976	27.75	5.5	50	9.09091	3.18442	2.53828e-14	8.31227e-13	6.27724e-05	0.000762019	2.97199	http://genome.ucsc.edu/cgi-bin/hgTracks?db=mm9&position=chr8:121959577-121960874	chr8	121959576	121960874	SmaI[GA]-[AA]SmaI	+	ENSMUSG00000074063	ENSMUST00000152420	121961018	121970156	+	Osgin1	protein_coding	intergenic
83988	chr8:121983165-121983948	784	SmaI[TA]-[CA]SmaI	73	133	8	14	299	238	302	8	121983165	121983948	NULL	1572866	8	121983082	121983184	-1	repeat	PB1D9	SINE	Alu	1	83988	57	11	103	9.36364	3.22707	1.4322e-10	2.86083e-09	0.000211538	0.00215945	3.11548	http://genome.ucsc.edu/cgi-bin/hgTracks?db=mm9&position=chr8:121983165-121983948	chr8	121983164	121983948	SmaI[TA]-[CA]SmaI	+	ENSMUSG00000031837	ENSMUST00000098363	121970619	121996540	+	Necab2	protein_coding	intragenic
84012	chr8:122113107-122114363	1257	SmaI[GG]-[GT]SmaI	53	94	4	12	49	47	49	8	122113107	122114363	NULL	NA	NA	NA	NA	NA	NULL	NA	NA	NA	NA	84012	40.75	8	73.5	9.1875	3.19967	0.000583242	0.00340425	0.000174313	0.00183277	3.04924	http://genome.ucsc.edu/cgi-bin/hgTracks?db=mm9&position=chr8:122113107-122114363	chr8	122113106	122114363	SmaI[GG]-[GT]SmaI	+	ENSMUSG00000031831	ENSMUST00000093100	122099135	122122354	+	Lrrc50	protein_coding	intragenic
84576	chr8:124829972-124830449	478	SmaI[GA]-[CT]SmaI	439	673	28	58	1895	1680	1602	8	124829972	124830449	NULL	1576642	8	124829967	124830176	1	repeat	B4A	SINE	B4	1	84576	299.5	43	556	12.9302	3.69268	9.84933e-08	1.2791e-06	1.10084e-08	3.4755e-07	3.6621	http://genome.ucsc.edu/cgi-bin/hgTracks?db=mm9&position=chr8:124829972-124830449	chr8	124829971	124830449	SmaI[GA]-[CT]SmaI	+	ENSMUSG00000049577	ENSMUST00000054052	124806039	124861146	+	Zfpm1	protein_coding	intragenic
84745	chr8:125642003-125642231	229	SmaI[CG]-[AA]SmaI	123	200	10	13	96	130	126	8	125642003	125642231	shore	NA	NA	NA	NA	NA	NULL	NA	NA	NA	NA	84745	86.5	11.5	161.5	14.0435	3.81183	1.75947e-48	4.9421e-46	4.3357e-07	9.65118e-06	3.70044	http://genome.ucsc.edu/cgi-bin/hgTracks?db=mm9&position=chr8:125642003-125642231	chr8	125642002	125642231	SmaI[CG]-[AA]SmaI	+	ENSMUSG00000034796	ENSMUST00000037900	125641278	125659082	+	Cpne7	protein_coding	intragenic
84870	chr8:126417989-126418689	701	SmaI[GA]-[GT]SmaI	401	702	34	82	269	462	553	8	126417989	126418689	shore	NA	NA	NA	NA	NA	NULL	NA	NA	NA	NA	84870	304.75	58	551.5	9.50862	3.24924	0.000105376	0.000741113	5.26458e-05	0.000655271	3.22719	http://genome.ucsc.edu/cgi-bin/hgTracks?db=mm9&position=chr8:126417989-126418689	chr8	126417988	126418689	SmaI[GA]-[GT]SmaI	+	ENSMUSG00000031972	ENSMUST00000034453	126415669	126418651	-	Acta1	protein_coding	intragenic
85104	chr8:128395030-128396047	1018	SmaI[AT]-[GA]SmaI	75	146	7	10	28	36	65	8	128395030	128396047	NULL	1581745	8	128396006	128396280	1	repeat	B4	SINE	B4	1	85104	59.5	8.5	110.5	13	3.70044	1.55208e-32	1.95778e-30	0.000250343	0.00249057	3.55297	http://genome.ucsc.edu/cgi-bin/hgTracks?db=mm9&position=chr8:128395030-128396047	chr8	128395029	128396047	SmaI[AT]-[GA]SmaI	+	ENSMUSG00000060212	ENSMUST00000047239	128275409	128422193	-	Pcnxl2	protein_coding	intragenic
85176	chr8:129231336-129232561	1226	SmaI[GC]-[AC]SmaI	98	124	2	20	110	65	86	8	129231336	129232561	NULL	1582950	8	129232515	129232603	1	repeat	PB1D10	SINE	Alu	2	85176	61	11	111	10.0909	3.33498	1.75499e-07	2.17249e-06	7.98061e-14	6.09075e-12	3.22239	http://genome.ucsc.edu/cgi-bin/hgTracks?db=mm9&position=chr8:129231336-129232561	chr8	129231335	129232561	SmaI[GC]-[AC]SmaI	+	NA	NA	NA	NA	NA	NA	NA	NA
86138	chr9:20325265-20325672	408	SmaI[TC]-[CA]SmaI	71	139	3	15	75	67	46	9	20325265	20325672	island&shore	NA	NA	NA	NA	NA	NULL	NA	NA	NA	NA	86138	57	9	105	11.6667	3.54432	0.00544707	0.0239334	0.000488317	0.00444675	3.40599	http://genome.ucsc.edu/cgi-bin/hgTracks?db=mm9&position=chr9:20325265-20325672	chr9	20325264	20325672	SmaI[TC]-[CA]SmaI	+	ENSMUSG00000060510	ENSMUST00000174462	20299512	20325861	-	Zfp266	protein_coding	intragenic
86144	chr9:20348131-20348755	625	SmaI[AC]-[GA]SmaI	354	612	16	51	360	516	606	9	20348131	20348755	island&shore	1604675	9	20348076	20348236	-1	repeat	B4	SINE	B4	1	86144	258.25	33.5	483	14.4179	3.84979	0.000166179	0.00111383	4.13215e-06	7.14822e-05	3.81034	http://genome.ucsc.edu/cgi-bin/hgTracks?db=mm9&position=chr9:20348131-20348755	chr9	20348130	20348755	SmaI[AC]-[GA]SmaI	+	ENSMUSG00000092119	ENSMUST00000171046	20237204	20367726	+	Gm17523	lincRNA	intragenic
86888	chr9:32216069-32216818	750	SmaI[GG]-[AG]SmaI	428	751	25	85	187	319	424	9	32216069	32216818	island&shore	NA	NA	NA	NA	NA	NULL	NA	NA	NA	NA	86888	322.25	55	589.5	10.7182	3.42199	0.000914116	0.00506828	3.4235e-05	0.000453019	3.39844	http://genome.ucsc.edu/cgi-bin/hgTracks?db=mm9&position=chr9:32216069-32216818	chr9	32216068	32216818	SmaI[GG]-[AG]SmaI	+	ENSMUSG00000041248	ENSMUST00000172015	32201570	32206777	+	Kcnj1	protein_coding	intergenic
86908	chr9:32443806-32444502	697	SmaI[AG]-[AT]SmaI	87	144	7	7	110	142	133	9	32443806	32444502	NULL	NA	NA	NA	NA	NA	NULL	NA	NA	NA	NA	86908	61.25	7	115.5	16.5	4.04439	3.01184e-37	4.79886e-35	6.0081e-07	1.28895e-05	3.86419	http://genome.ucsc.edu/cgi-bin/hgTracks?db=mm9&position=chr9:32443806-32444502	chr9	32443805	32444502	SmaI[AG]-[AT]SmaI	+	ENSMUSG00000032035	ENSMUST00000034534	32503627	32565405	+	Ets1	protein_coding	intergenic
87340	chr9:40424925-40425607	683	SmaI[TA]-[AC]SmaI	30	56	2	6	46	58	68	9	40424925	40425607	NULL	NA	NA	NA	NA	NA	NULL	NA	NA	NA	NA	87340	23.5	4	43	10.75	3.42626	0.000135206	0.00092838	0.000404876	0.00377266	3.1375	http://genome.ucsc.edu/cgi-bin/hgTracks?db=mm9&position=chr9:40424925-40425607	chr9	40424924	40425607	SmaI[TA]-[AC]SmaI	+	NA	NA	NA	NA	NA	NA	NA	NA
87425	chr9:41543402-41543700	299	SmaI[AG]-[AG]SmaI	344	400	8	40	164	337	394	9	41543402	41543700	NULL	NA	NA	NA	NA	NA	NULL	NA	NA	NA	NA	87425	198	24	372	15.5	3.9542	4.85767e-19	2.46988e-17	3.02172e-42	3.04925e-39	3.89918	http://genome.ucsc.edu/cgi-bin/hgTracks?db=mm9&position=chr9:41543402-41543700	chr9	41543401	41543700	SmaI[AG]-[AG]SmaI	+	NA	NA	NA	NA	NA	NA	NA	NA
87466	chr9:41918549-41919532	984	SmaI[CT]-[GA]SmaI	43	81	2	10	95	71	117	9	41918549	41919532	NULL	NA	NA	NA	NA	NA	NULL	NA	NA	NA	NA	87466	34	6	62	10.3333	3.36923	0.00565215	0.0247268	0.000483025	0.00441183	3.16993	http://genome.ucsc.edu/cgi-bin/hgTracks?db=mm9&position=chr9:41918549-41919532	chr9	41918548	41919532	SmaI[CT]-[GA]SmaI	+	ENSMUSG00000049313	ENSMUST00000060989	41772803	41932380	-	Sorl1	protein_coding	intragenic
87539	chr9:42690093-42690665	573	SmaI[TT]-[GG]SmaI	70	100	0	18	156	138	171	9	42690093	42690665	NULL	NA	NA	NA	NA	NA	NULL	NA	NA	NA	NA	87539	47	9	85	9.44444	3.23947	0.000682978	0.00391016	2.25503e-07	5.33337e-06	3.10434	http://genome.ucsc.edu/cgi-bin/hgTracks?db=mm9&position=chr9:42690093-42690665	chr9	42690092	42690665	SmaI[TT]-[GG]SmaI	+	ENSMUSG00000032017	ENSMUST00000114865	42326218	42752576	-	Grik4	protein_coding	intragenic
87580	chr9:43072315-43073289	975	SmaI[CT]-[TT]SmaI	161	294	6	35	202	172	241	9	43072315	43073289	NULL	NA	NA	NA	NA	NA	NULL	NA	NA	NA	NA	87580	124	20.5	227.5	11.0976	3.47217	0.00609624	0.0263941	0.000117659	0.001309	3.40979	http://genome.ucsc.edu/cgi-bin/hgTracks?db=mm9&position=chr9:43072315-43073289	chr9	43072314	43073289	SmaI[CT]-[TT]SmaI	+	NA	NA	NA	NA	NA	NA	NA	NA
87656	chr9:43728361-43728651	291	SmaI[AC]-[GG]SmaI	93	190	9	10	61	162	187	9	43728361	43728651	NULL	NA	NA	NA	NA	NA	NULL	NA	NA	NA	NA	87656	75.5	9.5	141.5	14.8947	3.89673	8.74603e-43	1.83303e-40	0.000365469	0.0034515	3.7625	http://genome.ucsc.edu/cgi-bin/hgTracks?db=mm9&position=chr9:43728361-43728651	chr9	43728360	43728651	SmaI[AC]-[GG]SmaI	+	NA	NA	NA	NA	NA	NA	NA	NA
87775	chr9:44487839-44488399	561	SmaI[GT]-[CC]SmaI	50	93	1	12	216	202	221	9	44487839	44488399	NULL	NA	NA	NA	NA	NA	NULL	NA	NA	NA	NA	87775	39	6.5	71.5	11	3.45943	0.0164981	0.0616102	0.000325251	0.00312806	3.27302	http://genome.ucsc.edu/cgi-bin/hgTracks?db=mm9&position=chr9:44487839-44488399	chr9	44487838	44488399	SmaI[GT]-[CC]SmaI	+	ENSMUSG00000032098	ENSMUST00000034609	44481316	44494388	+	Treh	protein_coding	intragenic
87845	chr9:44947132-44947378	247	SmaI[CT]-[CA]SmaI	410	639	27	59	216	291	359	9	44947132	44947378	shore	NA	NA	NA	NA	NA	NULL	NA	NA	NA	NA	87845	283.75	43	524.5	12.1977	3.60853	8.11431e-07	9.01641e-06	5.98878e-08	1.61395e-06	3.57812	http://genome.ucsc.edu/cgi-bin/hgTracks?db=mm9&position=chr9:44947132-44947378	chr9	44947131	44947378	SmaI[CT]-[CA]SmaI	+	ENSMUSG00000046480	ENSMUST00000060125	44946520	44962235	+	Scn4b	protein_coding	intragenic
87890	chr9:45354315-45355492	1178	SmaI[AT]-[CT]SmaI	61	142	1	4	43	39	91	9	45354315	45355492	NULL	NA	NA	NA	NA	NA	NULL	NA	NA	NA	NA	87890	52	2.5	101.5	40.6	5.34341	1.68225e-06	1.75342e-05	0.000306046	0.00297062	4.87213	http://genome.ucsc.edu/cgi-bin/hgTracks?db=mm9&position=chr9:45354315-45355492	chr9	45354314	45355492	SmaI[AT]-[CT]SmaI	+	ENSMUSG00000032087	ENSMUST00000034592	45238376	45561247	+	Dscaml1	protein_coding	intragenic
87932	chr9:45761146-45762677	1532	SmaI[TG]-[TG]SmaI	62	105	4	5	14	47	66	9	45761146	45762677	shore	NA	NA	NA	NA	NA	NULL	NA	NA	NA	NA	87932	44	4.5	83.5	18.5556	4.21378	1.70558e-28	1.63053e-26	1.46403e-06	2.83101e-05	3.94145	http://genome.ucsc.edu/cgi-bin/hgTracks?db=mm9&position=chr9:45761146-45762677	chr9	45761145	45762677	SmaI[TG]-[TG]SmaI	+	ENSMUSG00000034908	ENSMUST00000114573	45745958	45763060	-	Sidt2	protein_coding	intragenic
87992	chr9:46540645-46541306	662	SmaI[AT]-[TC]SmaI	614	871	52	103	425	470	802	9	46540645	46541306	NULL	1639473	9	46540401	46541127	1	repeat	L1VL2	LINE	L1	1	87992	410	77.5	742.5	9.58065	3.26012	5.84064e-08	7.88183e-07	1.80702e-10	7.92818e-09	3.24357	http://genome.ucsc.edu/cgi-bin/hgTracks?db=mm9&position=chr9:46540645-46541306	chr9	46540644	46541306	SmaI[AT]-[TC]SmaI	+	NA	NA	NA	NA	NA	NA	NA	NA
87994	chr9:46543918-46545408	1491	SmaI[CT]-[TG]SmaI	46	82	6	9	17	6	14	9	46543918	46545408	NULL	NA	NA	NA	NA	NA	NULL	NA	NA	NA	NA	87994	35.75	7.5	64	8.53333	3.09311	5.55047e-17	2.35925e-15	0.00022695	0.00229442	2.9349	http://genome.ucsc.edu/cgi-bin/hgTracks?db=mm9&position=chr9:46543918-46545408	chr9	46543917	46545408	SmaI[CT]-[TG]SmaI	+	NA	NA	NA	NA	NA	NA	NA	NA
88249	chr9:50409861-50411603	1743	SmaI[CA]-[AG]SmaI	6	8	0	1	6	2	3	9	50409861	50411603	shore	1644084	9	50409646	50410038	-1	repeat	MTD	LTR	MaLR	1	88249	3.75	0.5	7	14	3.80735	0.000976563	0.00535253	0.000976563	0.00801429	2.41504	http://genome.ucsc.edu/cgi-bin/hgTracks?db=mm9&position=chr9:50409861-50411603	chr9	50409860	50411603	SmaI[CA]-[AG]SmaI	+	ENSMUSG00000000171	ENSMUST00000000175	50404443	50411954	-	Sdhd	protein_coding	intragenic
88616	chr9:55969773-55970991	1219	SmaI[CA]-[CC]SmaI	111	222	7	21	152	113	139	9	55969773	55970991	NULL	NA	NA	NA	NA	NA	NULL	NA	NA	NA	NA	88616	90.25	14	166.5	11.8929	3.57202	0.000518103	0.00306209	0.000531011	0.00476076	3.48113	http://genome.ucsc.edu/cgi-bin/hgTracks?db=mm9&position=chr9:55969773-55970991	chr9	55969772	55970991	SmaI[CA]-[CC]SmaI	+	ENSMUSG00000032322	ENSMUST00000059206	55937769	55976695	+	Pstpip1	protein_coding	intragenic
88623	chr9:55981552-55982041	490	SmaI[GT]-[CA]SmaI	107	193	2	15	410	341	330	9	55981552	55982041	NULL	1651616	9	55981864	55982119	1	repeat	L1MC4	LINE	L1	1	88623	79.25	8.5	150	17.6471	4.14136	0.00293632	0.0140067	1.23586e-05	0.000186366	3.99048	http://genome.ucsc.edu/cgi-bin/hgTracks?db=mm9&position=chr9:55981552-55982041	chr9	55981551	55982041	SmaI[GT]-[CA]SmaI	+	ENSMUSG00000032324	ENSMUST00000098723	55983692	56008596	-	Tspan3	protein_coding	intergenic
88710	chr9:56995819-56996067	249	SmaI[CT]-[AT]SmaI	68	98	0	4	48	99	87	9	56995819	56996067	NULL	NA	NA	NA	NA	NA	NULL	NA	NA	NA	NA	88710	42.5	2	83	41.5	5.37504	4.39373e-05	0.000339319	4.27412e-13	2.91498e-11	4.80735	http://genome.ucsc.edu/cgi-bin/hgTracks?db=mm9&position=chr9:56995819-56996067	chr9	56995818	56996067	SmaI[CT]-[AT]SmaI	+	ENSMUSG00000078306	ENSMUST00000105102	56995987	56999744	+	Gm16493	protein_coding	intragenic
89192	chr9:61969834-61970063	230	SmaI[AG]-[CA]SmaI	182	333	2	33	104	248	224	9	61969834	61970063	island	NA	NA	NA	NA	NA	NULL	NA	NA	NA	NA	89192	137.5	17.5	257.5	14.7143	3.87915	0.0109015	0.0433674	3.69311e-05	0.000483762	3.80457	http://genome.ucsc.edu/cgi-bin/hgTracks?db=mm9&position=chr9:61969834-61970063	chr9	61969833	61970063	SmaI[AG]-[CA]SmaI	+	ENSMUSG00000092696	ENSMUST00000174955	61970325	61970401	-	AC123610.1	miRNA	intergenic
89317	chr9:62985234-62985728	495	SmaI[GA]-[TC]SmaI	23	31	0	1	6	24	24	9	62985234	62985728	shore	NA	NA	NA	NA	NA	NULL	NA	NA	NA	NA	89317	13.75	0.5	27	54	5.75489	8.54025e-15	2.96417e-13	1.50085e-13	1.1052e-11	4.22239	http://genome.ucsc.edu/cgi-bin/hgTracks?db=mm9&position=chr9:62985234-62985728	chr9	62985233	62985728	SmaI[GA]-[TC]SmaI	+	ENSMUSG00000064559	ENSMUST00000082625	62981090	62981196	+	U6	snRNA	intergenic
89374	chr9:63602672-63602897	226	SmaI[GG]-[AG]SmaI	94	158	11	17	129	199	202	9	63602672	63602897	NULL	NA	NA	NA	NA	NA	NULL	NA	NA	NA	NA	89374	70	14	126	9	3.16993	3.15521e-18	1.5135e-16	2.40765e-05	0.000332748	3.08179	http://genome.ucsc.edu/cgi-bin/hgTracks?db=mm9&position=chr9:63602672-63602897	chr9	63602671	63602897	SmaI[GG]-[AG]SmaI	+	ENSMUSG00000032402	ENSMUST00000034973	63494574	63605801	-	Smad3	protein_coding	intragenic
89623	chr9:66006474-66006812	339	SmaI[AG]-[GC]SmaI	169	298	11	24	258	335	430	9	66006474	66006812	shore	NA	NA	NA	NA	NA	NULL	NA	NA	NA	NA	89623	125.5	17.5	233.5	13.3429	3.738	1.01979e-06	1.11363e-05	1.40312e-05	0.000207205	3.66399	http://genome.ucsc.edu/cgi-bin/hgTracks?db=mm9&position=chr9:66006474-66006812	chr9	66006473	66006812	SmaI[AG]-[GC]SmaI	+	ENSMUSG00000032380	ENSMUST00000034944	66006030	66120049	+	Dapk2	protein_coding	intragenic
89658	chr9:66703249-66703861	613	SmaI[AA]-[TC]SmaI	395	752	24	62	1219	942	923	9	66703249	66703861	NULL	NA	NA	NA	NA	NA	NULL	NA	NA	NA	NA	89658	308.25	43	573.5	13.3372	3.73738	7.29833e-05	0.000536274	0.000101478	0.00114582	3.70673	http://genome.ucsc.edu/cgi-bin/hgTracks?db=mm9&position=chr9:66703249-66703861	chr9	66703248	66703861	SmaI[AA]-[TC]SmaI	+	ENSMUSG00000036943	ENSMUST00000041139	66691479	66767512	-	Rab8b	protein_coding	intragenic
89682	chr9:66896242-66896516	275	SmaI[AC]-[AA]SmaI	385	647	19	43	264	342	477	9	66896242	66896516	island	NA	NA	NA	NA	NA	NULL	NA	NA	NA	NA	89682	273.5	31	516	16.6452	4.05703	5.29623e-07	6.08096e-06	4.77763e-07	1.05062e-05	4.01402	http://genome.ucsc.edu/cgi-bin/hgTracks?db=mm9&position=chr9:66896242-66896516	chr9	66896241	66896516	SmaI[AC]-[AA]SmaI	+	ENSMUSG00000032366	ENSMUST00000113707	66870397	66897213	-	Tpm1	protein_coding	intragenic
89683	chr9:66896517-66896769	253	SmaI[AA]-[GT]SmaI	46	93	2	5	48	72	83	9	66896517	66896769	island	NA	NA	NA	NA	NA	NULL	NA	NA	NA	NA	89683	36.5	3.5	69.5	19.8571	4.31159	1.21815e-10	2.45849e-09	0.000201966	0.00207651	3.96963	http://genome.ucsc.edu/cgi-bin/hgTracks?db=mm9&position=chr9:66896517-66896769	chr9	66896516	66896769	SmaI[AA]-[GT]SmaI	+	ENSMUSG00000032366	ENSMUST00000113707	66870397	66897213	-	Tpm1	protein_coding	intragenic
89735	chr9:67606643-67607595	953	SmaI[AC]-[AC]SmaI	55	107	3	10	47	61	103	9	67606643	67607595	island&shore	NA	NA	NA	NA	NA	NULL	NA	NA	NA	NA	89735	43.75	6.5	81	12.4615	3.63941	0.000528867	0.00312029	0.000365355	0.0034515	3.45066	http://genome.ucsc.edu/cgi-bin/hgTracks?db=mm9&position=chr9:67606643-67607595	chr9	67606642	67607595	SmaI[AC]-[AC]SmaI	+	ENSMUSG00000091956	ENSMUST00000171652	67607244	67608736	+	C2cd4b	protein_coding	intragenic
89987	chr9:71459902-71460327	426	SmaI[CT]-[TC]SmaI	1426	2096	181	254	2143	2301	2505	9	71459902	71460327	NULL	NA	NA	NA	NA	NA	NULL	NA	NA	NA	NA	89987	989.25	217.5	1761	8.09655	3.01731	5.35693e-16	2.07322e-14	1.80307e-08	5.47675e-07	3.01151	http://genome.ucsc.edu/cgi-bin/hgTracks?db=mm9&position=chr9:71459902-71460327	chr9	71459901	71460327	SmaI[CT]-[TC]SmaI	+	ENSMUSG00000041361	ENSMUST00000093823	71352154	71440167	-	Gcom1	protein_coding	intergenic
90108	chr9:72959782-72960857	1076	SmaI[AT]-[GC]SmaI	43	53	2	7	10	16	16	9	72959782	72960857	shore	1680150	9	72959674	72959863	1	repeat	B3	SINE	B2	2	90108	26.25	4.5	48	10.6667	3.41504	1.0334e-08	1.56857e-07	5.0579e-17	6.07082e-15	3.15528	http://genome.ucsc.edu/cgi-bin/hgTracks?db=mm9&position=chr9:72959782-72960857	chr9	72959781	72960857	SmaI[AT]-[GC]SmaI	+	ENSMUSG00000032215	ENSMUST00000034738	72961255	72971140	+	Rsl24d1	protein_coding	intergenic
90230	chr9:75258174-75259107	934	SmaI[GT]-[CC]SmaI	66	139	2	7	21	47	83	9	75258174	75259107	shore	NA	NA	NA	NA	NA	NULL	NA	NA	NA	NA	90230	53.5	4.5	102.5	22.7778	4.50956	4.79245e-05	0.000366681	0.000229316	0.00231148	4.23406	http://genome.ucsc.edu/cgi-bin/hgTracks?db=mm9&position=chr9:75258174-75259107	chr9	75258173	75259107	SmaI[GT]-[CC]SmaI	+	ENSMUSG00000086295	ENSMUST00000132931	75257991	75265516	+	4933433G15Rik	lincRNA	intragenic
90349	chr9:77765757-77766105	349	SmaI[AG]-[TA]SmaI	202	358	17	26	248	407	527	9	77765757	77766105	island&shore	NA	NA	NA	NA	NA	NULL	NA	NA	NA	NA	90349	150.75	21.5	280	13.0233	3.70302	5.82773e-20	3.26042e-18	1.62933e-05	0.000235756	3.64257	http://genome.ucsc.edu/cgi-bin/hgTracks?db=mm9&position=chr9:77765757-77766105	chr9	77765756	77766105	SmaI[AG]-[TA]SmaI	+	ENSMUSG00000032349	ENSMUST00000034904	77765171	77832326	+	Elovl5	protein_coding	intragenic
90487	chr9:79641431-79642360	930	SmaI[AG]-[GC]SmaI	51	86	2	7	26	15	39	9	79641431	79642360	island&shore	NA	NA	NA	NA	NA	NULL	NA	NA	NA	NA	90487	36.5	4.5	68.5	15.2222	3.92811	6.6524e-05	0.000494007	4.57681e-06	7.80837e-05	3.65951	http://genome.ucsc.edu/cgi-bin/hgTracks?db=mm9&position=chr9:79641431-79642360	chr9	79641430	79642360	SmaI[AG]-[GC]SmaI	+	ENSMUSG00000086918	ENSMUST00000151676	79641448	79651042	+	4930429F24Rik	lincRNA	intragenic
91000	chr9:89949728-89950451	724	SmaI[GA]-[CT]SmaI	30	54	3	6	25	37	54	9	89949728	89950451	shore	NA	NA	NA	NA	NA	NULL	NA	NA	NA	NA	91000	23.25	4.5	42	9.33333	3.22239	2.38589e-12	6.21606e-11	0.000292024	0.00285178	2.96683	http://genome.ucsc.edu/cgi-bin/hgTracks?db=mm9&position=chr9:89949728-89950451	chr9	89949727	89950451	SmaI[GA]-[CT]SmaI	+	ENSMUSG00000032359	ENSMUST00000034915	89949105	89970927	+	Ctsh	protein_coding	intragenic
91465	chr9:98065186-98066798	1613	SmaI[CA]-[GC]SmaI	106	208	3	28	40	34	54	9	98065186	98066798	NULL	1710697	9	98066769	98072354	1	repeat	L1Md_A	LINE	L1	1	91465	86.25	15.5	157	10.129	3.34042	0.0215025	0.0771575	0.000840861	0.00707102	3.25939	http://genome.ucsc.edu/cgi-bin/hgTracks?db=mm9&position=chr9:98065186-98066798	chr9	98065185	98066798	SmaI[CA]-[GC]SmaI	+	NA	NA	NA	NA	NA	NA	NA	NA
91553	chr9:98862904-98863234	331	SmaI[AT]-[AT]SmaI	10	21	0	1	4	4	20	9	98862904	98863234	NULL	NA	NA	NA	NA	NA	NULL	NA	NA	NA	NA	91553	8	0.5	15.5	31	4.9542	3.76861e-07	4.41253e-06	0.00114394	0.00923767	3.45943	http://genome.ucsc.edu/cgi-bin/hgTracks?db=mm9&position=chr9:98862904-98863234	chr9	98862903	98863234	SmaI[AT]-[AT]SmaI	+	ENSMUSG00000050397	ENSMUST00000051312	98856026	98858545	+	Foxl2	protein_coding	intergenic
91559	chr9:99038311-99040039	1729	SmaI[CA]-[AT]SmaI	44	71	1	4	10	3	12	9	99038311	99040039	island&shore	NA	NA	NA	NA	NA	NULL	NA	NA	NA	NA	91559	30	2.5	57.5	23	4.52356	3.17365e-06	3.14663e-05	1.59801e-07	3.87706e-06	4.06301	http://genome.ucsc.edu/cgi-bin/hgTracks?db=mm9&position=chr9:99038311-99040039	chr9	99038310	99040039	SmaI[CA]-[AT]SmaI	+	ENSMUSG00000032462	ENSMUST00000035037	98938821	99040506	-	Pik3cb	protein_coding	intragenic
92224	chr9:107239379-107240363	985	SmaI[CC]-[AC]SmaI	84	141	3	11	42	39	70	9	107239379	107240363	shore	1723660	9	107240310	107240396	-1	repeat	MIRb	SINE	MIR	1	92224	59.75	7	112.5	16.0714	4.00643	0.000120035	0.000834728	1.65126e-06	3.15499e-05	3.82655	http://genome.ucsc.edu/cgi-bin/hgTracks?db=mm9&position=chr9:107239379-107240363	chr9	107239378	107240363	SmaI[CC]-[AC]SmaI	+	ENSMUSG00000032579	ENSMUST00000035196	107230034	107240681	-	Hemk1	protein_coding	intragenic
92235	chr9:107280739-107281177	439	SmaI[TG]-[GG]SmaI	203	442	13	24	193	336	348	9	107280739	107281177	island&shore	NA	NA	NA	NA	NA	NULL	NA	NA	NA	NA	92235	170.5	18.5	322.5	17.4324	4.1237	1.14583e-10	2.32331e-09	0.000558148	0.00496646	4.05222	http://genome.ucsc.edu/cgi-bin/hgTracks?db=mm9&position=chr9:107280739-107281177	chr9	107280738	107281177	SmaI[TG]-[GG]SmaI	+	NA	NA	NA	NA	NA	NA	NA	NA
92304	chr9:107610834-107611578	745	SmaI[CC]-[CG]SmaI	55	103	0	15	15	28	44	9	107610834	107611578	island&shore	NA	NA	NA	NA	NA	NULL	NA	NA	NA	NA	92304	43.25	7.5	79	10.5333	3.39689	0.0348671	0.115584	0.000495473	0.00449839	3.23447	http://genome.ucsc.edu/cgi-bin/hgTracks?db=mm9&position=chr9:107610834-107611578	chr9	107610833	107611578	SmaI[CC]-[CG]SmaI	+	ENSMUSG00000034684	ENSMUST00000038162	107583833	107612806	-	Sema3f	protein_coding	intragenic
92322	chr9:107790038-107790352	315	SmaI[TC]-[AA]SmaI	39	40	1	6	26	47	63	9	107790038	107790352	island&shore	NA	NA	NA	NA	NA	NULL	NA	NA	NA	NA	92322	21.5	3.5	39.5	11.2857	3.49643	4.86125e-07	5.60515e-06	1.52006e-16	1.72565e-14	3.16993	http://genome.ucsc.edu/cgi-bin/hgTracks?db=mm9&position=chr9:107790038-107790352	chr9	107790037	107790352	SmaI[TC]-[AA]SmaI	+	ENSMUSG00000032583	ENSMUST00000035202	107790460	107805456	+	Mon1a	protein_coding	intergenic
92487	chr9:108996932-108997264	333	SmaI[TG]-[AG]SmaI	132	206	9	10	100	125	147	9	108996932	108997264	shore	NA	NA	NA	NA	NA	NULL	NA	NA	NA	NA	92487	89.25	9.5	169	17.7895	4.15295	1.10445e-54	3.80909e-52	8.08304e-09	2.60628e-07	4.01707	http://genome.ucsc.edu/cgi-bin/hgTracks?db=mm9&position=chr9:108996932-108997264	chr9	108996931	108997264	SmaI[TG]-[AG]SmaI	+	ENSMUSG00000053646	ENSMUST00000072093	108997950	109022425	+	Plxnb1	protein_coding	intergenic
92627	chr9:110634592-110635058	467	SmaI[GA]-[AG]SmaI	1164	2159	132	145	536	753	787	9	110634592	110635058	NULL	NA	NA	NA	NA	NA	NULL	NA	NA	NA	NA	92627	900	138.5	1661.5	11.9964	3.58453	0	0	6.88592e-05	0.000822146	3.57502	http://genome.ucsc.edu/cgi-bin/hgTracks?db=mm9&position=chr9:110634592-110635058	chr9	110634591	110635058	SmaI[GA]-[AG]SmaI	+	ENSMUSG00000032492	ENSMUST00000170668	110624592	110649649	-	Pth1r	protein_coding	intragenic
93185	chr9:118308631-118308899	269	SmaI[CT]-[AA]SmaI	157	282	23	30	207	364	340	9	118308631	118308899	NULL	1742006	9	118308880	118308934	-1	repeat	ID2	SINE	ID	1	93185	123	26.5	219.5	8.28302	3.05016	2.14985e-51	6.89116e-49	0.000189382	0.00196793	3.00328	http://genome.ucsc.edu/cgi-bin/hgTracks?db=mm9&position=chr9:118308631-118308899	chr9	118308630	118308899	SmaI[CT]-[AA]SmaI	+	NA	NA	NA	NA	NA	NA	NA	NA
93629	chr9:121766058-121766281	224	SmaI[TA]-[AC]SmaI	117	259	4	14	112	229	226	9	121766058	121766281	island&shore	NA	NA	NA	NA	NA	NULL	NA	NA	NA	NA	93629	98.5	9	188	20.8889	4.38466	0.000243061	0.00156448	0.000504875	0.00456846	4.24031	http://genome.ucsc.edu/cgi-bin/hgTracks?db=mm9&position=chr9:121766058-121766281	chr9	121766057	121766281	SmaI[TA]-[AC]SmaI	+	ENSMUSG00000038412	ENSMUST00000060251	121757678	121767118	-	Higd1a	protein_coding	intragenic
94053	chr10:7551456-7552029	574	SmaI[TT]-[GT]SmaI	221	363	10	35	166	199	261	10	7551456	7552029	NULL	NA	NA	NA	NA	NA	NULL	NA	NA	NA	NA	94053	157.25	22.5	292	12.9778	3.69797	0.000228027	0.00147784	1.11068e-06	2.21697e-05	3.64017	http://genome.ucsc.edu/cgi-bin/hgTracks?db=mm9&position=chr10:7551456-7552029	chr10	7551455	7552029	SmaI[TT]-[GT]SmaI	+	ENSMUSG00000039981	ENSMUST00000039484	7552268	7590195	+	Zc3h12d	protein_coding	intergenic
94314	chr10:12588166-12588443	278	SmaI[AC]-[GA]SmaI	166	237	10	13	65	82	139	10	12588166	12588443	shore	NA	NA	NA	NA	NA	NULL	NA	NA	NA	NA	94314	106.5	11.5	201.5	17.5217	4.13107	2.19489e-65	1.17259e-62	1.24713e-12	7.88381e-11	4.01792	http://genome.ucsc.edu/cgi-bin/hgTracks?db=mm9&position=chr10:12588166-12588443	chr10	12588165	12588443	SmaI[AC]-[GA]SmaI	+	ENSMUSG00000019820	ENSMUST00000076817	12101986	12581533	-	Utrn	protein_coding	intergenic
94600	chr10:17776122-17776493	372	SmaI[TC]-[TT]SmaI	410	719	30	79	360	311	681	10	17776122	17776493	shore	NA	NA	NA	NA	NA	NULL	NA	NA	NA	NA	94600	309.5	54.5	564.5	10.3578	3.37265	0.000174013	0.0011612	3.66307e-05	0.000480289	3.34897	http://genome.ucsc.edu/cgi-bin/hgTracks?db=mm9&position=chr10:17776122-17776493	chr10	17776121	17776493	SmaI[TC]-[TT]SmaI	+	ENSMUSG00000019854	ENSMUST00000126390	17775746	17844938	+	Reps1	protein_coding	intragenic
94770	chr10:20671884-20672223	340	SmaI[TT]-[CA]SmaI	231	288	8	33	118	180	222	10	20671884	20672223	island&shore	NA	NA	NA	NA	NA	NULL	NA	NA	NA	NA	94770	140	20.5	259.5	12.6585	3.66204	4.17816e-10	7.67103e-09	7.30344e-22	1.49616e-19	3.59887	http://genome.ucsc.edu/cgi-bin/hgTracks?db=mm9&position=chr10:20671884-20672223	chr10	20671883	20672223	SmaI[TT]-[CA]SmaI	+	ENSMUSG00000019986	ENSMUST00000105525	20672391	20800234	+	Ahi1	protein_coding	intergenic
95465	chr10:33739852-33741217	1366	SmaI[AG]-[AC]SmaI	31	58	2	7	13	7	18	10	33739852	33741217	shore	1784308	10	33741156	33741889	1	repeat	RMER17D2	LTR	ERVK	1	95465	24.5	4.5	44.5	9.88889	3.30581	0.00116131	0.00624451	0.000564038	0.00501069	3.04836	http://genome.ucsc.edu/cgi-bin/hgTracks?db=mm9&position=chr10:33739852-33741217	chr10	33739851	33741217	SmaI[AG]-[AC]SmaI	+	ENSMUSG00000019782	ENSMUST00000019917	33716361	33739430	-	Rwdd1	protein_coding	intergenic
96023	chr10:42583460-42583772	313	SmaI[CA]-[CC]SmaI	276	529	18	40	371	404	428	10	42583460	42583772	NULL	NA	NA	NA	NA	NA	NULL	NA	NA	NA	NA	96023	215.75	29	402.5	13.8793	3.79486	3.96496e-06	3.85957e-05	0.000103875	0.00116949	3.74953	http://genome.ucsc.edu/cgi-bin/hgTracks?db=mm9&position=chr10:42583460-42583772	chr10	42583459	42583772	SmaI[CA]-[CC]SmaI	+	ENSMUSG00000044770	ENSMUST00000063063	42580176	42680586	+	Scml4	protein_coding	intragenic
96086	chr10:43296820-43298299	1480	SmaI[AG]-[CT]SmaI	6	9	1	0	2	2	1	10	43296820	43298299	island&shore	NA	NA	NA	NA	NA	NULL	NA	NA	NA	NA	96086	4	0.5	7.5	15	3.90689	0.000518799	0.00306421	0.000518799	0.00466714	2.5025	http://genome.ucsc.edu/cgi-bin/hgTracks?db=mm9&position=chr10:43296820-43298299	chr10	43296819	43298299	SmaI[AG]-[CT]SmaI	+	ENSMUSG00000047139	ENSMUST00000058714	43298975	43304068	+	Cd24a	protein_coding	intergenic
96111	chr10:43442869-43443975	1107	SmaI[CT]-[TA]SmaI	10	15	0	0	10	16	12	10	43442869	43443975	NULL	NA	NA	NA	NA	NA	NULL	NA	NA	NA	NA	96111	6.25	0	12.5	Inf	Inf	5.96047e-08	8.02374e-07	5.96047e-08	1.60791e-06	3.75489	http://genome.ucsc.edu/cgi-bin/hgTracks?db=mm9&position=chr10:43442869-43443975	chr10	43442868	43443975	SmaI[CT]-[TA]SmaI	+	NA	NA	NA	NA	NA	NA	NA	NA
96169	chr10:44165415-44166756	1342	SmaI[CA]-[CT]SmaI	46	69	3	9	35	36	46	10	44165415	44166756	NULL	NA	NA	NA	NA	NA	NULL	NA	NA	NA	NA	96169	31.75	6	57.5	9.58333	3.26053	4.51817e-05	0.000348238	4.18914e-07	9.3402e-06	3.06301	http://genome.ucsc.edu/cgi-bin/hgTracks?db=mm9&position=chr10:44165415-44166756	chr10	44165414	44166756	SmaI[CA]-[CT]SmaI	+	ENSMUSG00000038151	ENSMUST00000039174	44156983	44178554	-	Prdm1	protein_coding	intragenic
96241	chr10:45188987-45189461	475	SmaI[CA]-[AT]SmaI	115	197	2	11	122	161	151	10	45188987	45189461	NULL	NA	NA	NA	NA	NA	NULL	NA	NA	NA	NA	96241	81.25	6.5	156	24	4.58496	0.000333611	0.00207099	3.99862e-07	8.98156e-06	4.38773	http://genome.ucsc.edu/cgi-bin/hgTracks?db=mm9&position=chr10:45188987-45189461	chr10	45188986	45189461	SmaI[CA]-[AT]SmaI	+	ENSMUSG00000063804	ENSMUST00000079390	45096426	45190007	-	Lin28b	protein_coding	intragenic
96497	chr10:50615132-50615386	255	SmaI[AC]-[GA]SmaI	164	318	2	15	79	205	161	10	50615132	50615386	island&shore	NA	NA	NA	NA	NA	NULL	NA	NA	NA	NA	96497	124.75	8.5	241	28.3529	4.82543	0.00189269	0.00956011	1.17267e-05	0.000178097	4.67094	http://genome.ucsc.edu/cgi-bin/hgTracks?db=mm9&position=chr10:50615132-50615386	chr10	50615131	50615386	SmaI[AC]-[GA]SmaI	+	ENSMUSG00000019913	ENSMUST00000020071	50615457	50708958	+	Sim1	protein_coding	intergenic
97198	chr10:60876289-60876540	252	SmaI[AC]-[TG]SmaI	163	351	5	22	71	213	287	10	60876289	60876540	NULL	1818671	10	60876539	60876551	1	repeat	B1F2	SINE	Alu	1	97198	135.25	13.5	257	19.037	4.25074	0.0015663	0.00811319	0.000397156	0.00371597	4.15325	http://genome.ucsc.edu/cgi-bin/hgTracks?db=mm9&position=chr10:60876289-60876540	chr10	60876288	60876540	SmaI[AC]-[TG]SmaI	+	ENSMUSG00000037171	ENSMUST00000049339	60880720	60888086	+	Nodal	protein_coding	intergenic
97437	chr10:62487035-62487239	205	SmaI[GA]-[AA]SmaI	29	44	0	4	21	44	42	10	62487035	62487239	island&shore	NA	NA	NA	NA	NA	NULL	NA	NA	NA	NA	97437	19.25	2	36.5	18.25	4.18982	0.00135742	0.00714396	1.05243e-07	2.67735e-06	3.64386	http://genome.ucsc.edu/cgi-bin/hgTracks?db=mm9&position=chr10:62487035-62487239	chr10	62487034	62487239	SmaI[GA]-[AA]SmaI	+	ENSMUSG00000020068	ENSMUST00000020262	62487260	62521561	+	Pbld2	protein_coding	intergenic
97442	chr10:62523274-62524099	826	SmaI[GC]-[AG]SmaI	100	190	6	24	283	305	297	10	62523274	62524099	NULL	1822294	10	62523934	62524148	-1	repeat	ID_B1	SINE	B4	1	97442	80	15	145	9.66667	3.27302	0.00418336	0.0190283	0.00049575	0.0044994	3.18982	http://genome.ucsc.edu/cgi-bin/hgTracks?db=mm9&position=chr10:62523274-62524099	chr10	62523273	62524099	SmaI[GC]-[AG]SmaI	+	ENSMUSG00000020072	ENSMUST00000020266	62524330	62540710	+	Pbld1	protein_coding	intergenic
97750	chr10:67897927-67898689	763	SmaI[GC]-[AG]SmaI	100	150	2	23	495	463	390	10	67897927	67898689	NULL	NA	NA	NA	NA	NA	NULL	NA	NA	NA	NA	97750	68.75	12.5	125	10	3.32193	0.00116339	0.0062525	3.83829e-07	8.66431e-06	3.22239	http://genome.ucsc.edu/cgi-bin/hgTracks?db=mm9&position=chr10:67897927-67898689	chr10	67897926	67898689	SmaI[GC]-[AG]SmaI	+	ENSMUSG00000019945	ENSMUST00000020103	67893701	68004644	-	1700040L02Rik	protein_coding	intragenic
98614	chr10:79129767-79131737	1971	SmaI[GC]-[AA]SmaI	7	11	1	1	1	1	3	10	79129767	79131737	shore	1843166	10	79129754	79129854	-1	repeat	ID_B1	SINE	B4	1	98614	5	1	9	9	3.16993	0.000402451	0.00244322	0.000402451	0.00375151	2.32193	http://genome.ucsc.edu/cgi-bin/hgTracks?db=mm9&position=chr10:79129767-79131737	chr10	79129766	79131737	SmaI[GC]-[AA]SmaI	+	ENSMUSG00000020310	ENSMUST00000020554	79127319	79131281	+	Madcam1	protein_coding	intragenic
98626	chr10:79163480-79163923	444	SmaI[AC]-[TT]SmaI	272	521	9	50	630	716	573	10	79163480	79163923	NULL	1843241	10	79163830	79164012	-1	repeat	B3	SINE	B2	2	98626	213	29.5	396.5	13.4407	3.74853	0.00496127	0.0220924	0.000135025	0.00146686	3.70407	http://genome.ucsc.edu/cgi-bin/hgTracks?db=mm9&position=chr10:79163480-79163923	chr10	79163479	79163923	SmaI[AC]-[TT]SmaI	+	ENSMUSG00000023175	ENSMUST00000067036	79167103	79174724	+	Bsg	protein_coding	intergenic
98709	chr10:79451726-79452768	1043	SmaI[CT]-[GA]SmaI	11	21	0	2	4	16	8	10	79451726	79452768	shore	NA	NA	NA	NA	NA	NULL	NA	NA	NA	NA	98709	8.5	1	16	16	4	0.0149775	0.0567349	0.000821657	0.00692027	3.08746	http://genome.ucsc.edu/cgi-bin/hgTracks?db=mm9&position=chr10:79451726-79452768	chr10	79451725	79452768	SmaI[CT]-[GA]SmaI	+	ENSMUSG00000004665	ENSMUST00000004784	79451329	79458807	+	Cnn2	protein_coding	intragenic
98806	chr10:79810791-79811140	350	SmaI[AA]-[TC]SmaI	198	406	9	19	148	209	264	10	79810791	79811140	island&shore	NA	NA	NA	NA	NA	NULL	NA	NA	NA	NA	98806	158	14	302	21.5714	4.43105	7.49394e-09	1.16408e-07	0.000101637	0.00114715	4.33628	http://genome.ucsc.edu/cgi-bin/hgTracks?db=mm9&position=chr10:79810791-79811140	chr10	79810790	79811140	SmaI[AA]-[TC]SmaI	+	ENSMUSG00000043822	ENSMUST00000095446	79803586	79811157	-	Adamtsl5	protein_coding	intragenic
98901	chr10:80119967-80121327	1361	SmaI[GC]-[AT]SmaI	16	29	0	2	4	3	8	10	80119967	80121327	shore	1844877	10	80121312	80121349	1	repeat	MT2B2	LTR	ERVL	1	98901	11.75	1	22.5	22.5	4.49185	0.00513097	0.0227536	8.38876e-05	0.000973425	3.55459	http://genome.ucsc.edu/cgi-bin/hgTracks?db=mm9&position=chr10:80119967-80121327	chr10	80119966	80121327	SmaI[GC]-[AT]SmaI	+	ENSMUSG00000003344	ENSMUST00000003434	80105362	80119816	-	Btbd2	protein_coding	intergenic
99049	chr10:80731050-80731357	308	SmaI[CC]-[TT]SmaI	522	985	21	54	164	444	399	10	80731050	80731357	shore	NA	NA	NA	NA	NA	NULL	NA	NA	NA	NA	99049	395.5	37.5	753.5	20.0933	4.32865	7.4391e-06	6.81067e-05	1.40163e-05	0.000207097	4.29259	http://genome.ucsc.edu/cgi-bin/hgTracks?db=mm9&position=chr10:80731050-80731357	chr10	80731049	80731357	SmaI[CC]-[TT]SmaI	+	ENSMUSG00000004931	ENSMUST00000057798	80730917	80735991	+	Apba3	protein_coding	intragenic
99468	chr10:85111426-85111976	551	SmaI[GT]-[GC]SmaI	163	243	4	21	224	222	269	10	85111426	85111976	NULL	NA	NA	NA	NA	NA	NULL	NA	NA	NA	NA	99468	107.75	12.5	203	16.24	4.02148	7.46128e-05	0.000546772	6.57066e-10	2.6021e-08	3.91754	http://genome.ucsc.edu/cgi-bin/hgTracks?db=mm9&position=chr10:85111426-85111976	chr10	85111425	85111976	SmaI[GT]-[GC]SmaI	+	ENSMUSG00000020042	ENSMUST00000105307	84849559	85123037	+	Btbd11	protein_coding	intragenic
99538	chr10:86168548-86169064	517	SmaI[GA]-[CA]SmaI	141	315	3	6	131	304	171	10	86168548	86169064	island&shore	NA	NA	NA	NA	NA	NULL	NA	NA	NA	NA	99538	116.25	4.5	228	50.6667	5.66297	8.85637e-87	1.09682e-83	5.60014e-05	0.000691666	5.37977	http://genome.ucsc.edu/cgi-bin/hgTracks?db=mm9&position=chr10:86168548-86169064	chr10	86168547	86169064	SmaI[GA]-[CA]SmaI	+	ENSMUSG00000044937	ENSMUST00000075632	86168556	86239588	+	BC030307	protein_coding	intragenic
99596	chr10:87008992-87009275	284	SmaI[GC]-[CT]SmaI	228	366	8	32	396	494	500	10	87008992	87009275	NULL	NA	NA	NA	NA	NA	NULL	NA	NA	NA	NA	99596	158.5	20	297	14.85	3.89239	0.000192379	0.00127068	1.44917e-07	3.56032e-06	3.82685	http://genome.ucsc.edu/cgi-bin/hgTracks?db=mm9&position=chr10:87008992-87009275	chr10	87008991	87009275	SmaI[GC]-[CT]SmaI	+	ENSMUSG00000020051	ENSMUST00000020241	86984540	87046881	+	Pah	protein_coding	intragenic
99638	chr10:87844971-87845709	739	SmaI[CT]-[AC]SmaI	148	243	12	17	81	67	143	10	87844971	87845709	NULL	NA	NA	NA	NA	NA	NULL	NA	NA	NA	NA	99638	105	14.5	195.5	13.4828	3.75304	3.8387e-57	1.47309e-54	7.75065e-07	1.61325e-05	3.66419	http://genome.ucsc.edu/cgi-bin/hgTracks?db=mm9&position=chr10:87844971-87845709	chr10	87844970	87845709	SmaI[CT]-[AC]SmaI	+	ENSMUSG00000091432	ENSMUST00000166745	87841989	87846456	-	Gm17338	lincRNA	intragenic
100080	chr10:94405899-94406135	237	SmaI[GG]-[AC]SmaI	32	69	1	1	15	62	70	10	94405899	94406135	shore	NA	NA	NA	NA	NA	NULL	NA	NA	NA	NA	100080	25.75	1	50.5	50.5	5.65821	8.45329e-21	5.05084e-19	0.000128102	0.00140228	4.6865	http://genome.ucsc.edu/cgi-bin/hgTracks?db=mm9&position=chr10:94405899-94406135	chr10	94405898	94406135	SmaI[GG]-[AC]SmaI	+	ENSMUSG00000074785	ENSMUST00000099337	94253617	94407212	-	Plxnc1	protein_coding	intragenic
100100	chr10:94453729-94453969	241	SmaI[GA]-[AA]SmaI	74	124	1	9	57	72	48	10	94453729	94453969	NULL	1864500	10	94453611	94453828	-1	repeat	MLT1E3	LTR	MaLR	1	100100	52	5	99	19.8	4.30743	0.00131694	0.00694971	7.38655e-07	1.54811e-05	4.05889	http://genome.ucsc.edu/cgi-bin/hgTracks?db=mm9&position=chr10:94453729-94453969	chr10	94453728	94453969	SmaI[GA]-[AA]SmaI	+	NA	NA	NA	NA	NA	NA	NA	NA
100299	chr10:98214261-98214552	292	SmaI[TC]-[AG]SmaI	159	151	7	21	157	273	146	10	98214261	98214552	NULL	1869130	10	98214377	98214629	1	repeat	MLT1K	LTR	MaLR	1	100299	84.5	14	155	11.0714	3.46877	2.63342e-23	1.88816e-21	2.62934e-61	7.16389e-58	3.37851	http://genome.ucsc.edu/cgi-bin/hgTracks?db=mm9&position=chr10:98214261-98214552	chr10	98214260	98214552	SmaI[TC]-[AG]SmaI	+	NA	NA	NA	NA	NA	NA	NA	NA
100608	chr10:104968950-104970329	1380	SmaI[AC]-[AT]SmaI	39	63	1	10	24	13	31	10	104968950	104970329	NULL	NA	NA	NA	NA	NA	NULL	NA	NA	NA	NA	100608	28.25	5.5	51	9.27273	3.21299	0.00578856	0.0252479	3.18478e-05	0.000424939	3	http://genome.ucsc.edu/cgi-bin/hgTracks?db=mm9&position=chr10:104968950-104970329	chr10	104968949	104970329	SmaI[AC]-[AT]SmaI	+	ENSMUSG00000036019	ENSMUST00000061506	104624719	105011491	-	Tmtc2	protein_coding	intragenic
100964	chr10:110946005-110946774	770	SmaI[GA]-[GT]SmaI	25	31	0	7	64	47	46	10	110946005	110946774	NULL	NA	NA	NA	NA	NA	NULL	NA	NA	NA	NA	100964	15.75	3.5	28	8	3	0.000195955	0.00129211	1.84603e-08	5.59477e-07	2.68806	http://genome.ucsc.edu/cgi-bin/hgTracks?db=mm9&position=chr10:110946005-110946774	chr10	110946004	110946774	SmaI[GA]-[GT]SmaI	+	ENSMUSG00000020205	ENSMUST00000164773	110943342	110945701	+	Phlda1	protein_coding	intergenic
101127	chr10:115025034-115025277	244	SmaI[CC]-[CC]SmaI	494	746	13	52	285	414	557	10	115025034	115025277	shore	NA	NA	NA	NA	NA	NULL	NA	NA	NA	NA	101127	326.25	32.5	620	19.0769	4.25376	2.2087e-05	0.00018183	1.20848e-10	5.46946e-09	4.21236	http://genome.ucsc.edu/cgi-bin/hgTracks?db=mm9&position=chr10:115025034-115025277	chr10	115025033	115025277	SmaI[CC]-[CC]SmaI	+	ENSMUSG00000020140	ENSMUST00000020350	114887367	115024836	-	Lgr5	protein_coding	intergenic
102030	chr10:126621184-126621617	434	SmaI[AA]-[AC]SmaI	464	852	47	85	260	419	505	10	126621184	126621617	NULL	NA	NA	NA	NA	NA	NULL	NA	NA	NA	NA	102030	362	66	658	9.9697	3.31755	1.85697e-07	2.29352e-06	0.000133701	0.00145422	3.29805	http://genome.ucsc.edu/cgi-bin/hgTracks?db=mm9&position=chr10:126621184-126621617	chr10	126621183	126621617	SmaI[AA]-[AC]SmaI	+	ENSMUSG00000019467	ENSMUST00000019611	126619577	126627110	-	Arhgef25	protein_coding	intragenic
102041	chr10:126646614-126648275	1662	SmaI[TG]-[AC]SmaI	30	52	4	2	10	4	8	10	126646614	126648275	island&shore	NA	NA	NA	NA	NA	NULL	NA	NA	NA	NA	102041	22	3	41	13.6667	3.77259	5.30826e-14	1.6579e-12	3.06937e-05	0.000411151	3.39232	http://genome.ucsc.edu/cgi-bin/hgTracks?db=mm9&position=chr10:126646614-126648275	chr10	126646613	126648275	SmaI[TG]-[AC]SmaI	+	ENSMUSG00000025417	ENSMUST00000013970	126634123	126648678	-	Pip4k2c	protein_coding	intragenic
102046	chr10:126693199-126694080	882	SmaI[AA]-[GC]SmaI	347	585	17	60	213	303	402	10	126693199	126694080	NULL	NA	NA	NA	NA	NA	NULL	NA	NA	NA	NA	102046	252.25	38.5	466	12.1039	3.5974	0.000457473	0.00274303	4.52898e-06	7.73162e-05	3.5635	http://genome.ucsc.edu/cgi-bin/hgTracks?db=mm9&position=chr10:126693199-126694080	chr10	126693198	126694080	SmaI[AA]-[GC]SmaI	+	ENSMUSG00000074657	ENSMUST00000099172	126662755	126700127	-	Kif5a	protein_coding	intragenic
102272	chr10:128111232-128111372	141	SmaI[GA]-[TT]SmaI	4	7	0	0	3	4	3	10	128111232	128111372	shore	NA	NA	NA	NA	NA	NULL	NA	NA	NA	NA	102272	2.75	0	5.5	Inf	Inf	0.000976563	0.00535253	0.000976563	0.00801429	2.70044	http://genome.ucsc.edu/cgi-bin/hgTracks?db=mm9&position=chr10:128111232-128111372	chr10	128111231	128111372	SmaI[GA]-[TT]SmaI	+	ENSMUSG00000049858	ENSMUST00000054764	128106943	128110974	-	Suox	protein_coding	intergenic
102288	chr10:128215736-128216693	958	SmaI[TC]-[GT]SmaI	205	334	30	36	63	124	151	10	128215736	128216693	NULL	1905478	10	128215579	128215771	-1	repeat	B3	SINE	B2	1	102288	151.25	33	269.5	8.16667	3.02975	1.83617e-62	8.47936e-60	8.95968e-06	0.000140268	2.99202	http://genome.ucsc.edu/cgi-bin/hgTracks?db=mm9&position=chr10:128215736-128216693	chr10	128215735	128216693	SmaI[TC]-[GT]SmaI	+	ENSMUSG00000025355	ENSMUST00000026411	128228009	128237880	+	Mmp19	protein_coding	intergenic
102392	chr11:3191122-3191306	185	SmaI[CT]-[TA]SmaI	14	24	0	0	8	21	14	11	3191122	3191306	shore	NA	NA	NA	NA	NA	NULL	NA	NA	NA	NA	102392	9.5	0	19	Inf	Inf	2.23786e-10	4.2964e-09	1.835e-06	3.45757e-05	4.32193	http://genome.ucsc.edu/cgi-bin/hgTracks?db=mm9&position=chr11:3191122-3191306	chr11	3191121	3191306	SmaI[CT]-[TA]SmaI	+	ENSMUSG00000020453	ENSMUST00000057089	3190442	3209086	+	Patz1	protein_coding	intragenic
102782	chr11:6524701-6525776	1076	SmaI[CT]-[TT]SmaI	39	67	1	5	32	46	33	11	6524701	6525776	island&shore	1914680	11	6524609	6524760	1	repeat	B3A	SINE	B2	1	102782	28	3	53	17.6667	4.14296	0.00031378	0.00196354	7.32028e-06	0.00011753	3.75489	http://genome.ucsc.edu/cgi-bin/hgTracks?db=mm9&position=chr11:6524701-6525776	chr11	6524700	6525776	SmaI[CT]-[TT]SmaI	+	ENSMUSG00000000384	ENSMUST00000000394	6516426	6526046	-	Tbrg4	protein_coding	intragenic
103724	chr11:23949479-23950031	553	SmaI[TG]-[TT]SmaI	155	331	6	29	153	210	225	11	23949479	23950031	NULL	NA	NA	NA	NA	NA	NULL	NA	NA	NA	NA	103724	130.25	17.5	243	13.8857	3.79553	0.00515428	0.0228174	0.000900015	0.0075105	3.72128	http://genome.ucsc.edu/cgi-bin/hgTracks?db=mm9&position=chr11:23949479-23950031	chr11	23949478	23950031	SmaI[TG]-[TT]SmaI	+	NA	NA	NA	NA	NA	NA	NA	NA
103924	chr11:29924903-29925726	824	SmaI[GT]-[AG]SmaI	26	39	2	1	34	33	43	11	29924903	29925726	island&shore	NA	NA	NA	NA	NA	NULL	NA	NA	NA	NA	103924	17	1.5	32.5	21.6667	4.43741	7.95242e-14	2.41821e-12	1.84344e-08	5.59314e-07	3.74416	http://genome.ucsc.edu/cgi-bin/hgTracks?db=mm9&position=chr11:29924903-29925726	chr11	29924902	29925726	SmaI[GT]-[AG]SmaI	+	ENSMUSG00000044072	ENSMUST00000058902	29643048	29926033	-	Eml6	protein_coding	intragenic
103961	chr11:30672468-30672951	484	SmaI[CA]-[AT]SmaI	663	886	16	87	412	679	688	11	30672468	30672951	island&shore	NA	NA	NA	NA	NA	NULL	NA	NA	NA	NA	103961	413	51.5	774.5	15.0388	3.91062	4.53735e-07	5.25392e-06	9.46824e-17	1.0931e-14	3.88474	http://genome.ucsc.edu/cgi-bin/hgTracks?db=mm9&position=chr11:30672468-30672951	chr11	30672467	30672951	SmaI[CA]-[AT]SmaI	+	ENSMUSG00000040850	ENSMUST00000041231	30671726	30780361	+	Psme4	protein_coding	intragenic
104018	chr11:31646581-31647068	488	SmaI[TC]-[GG]SmaI	227	387	15	50	673	681	696	11	31646581	31647068	NULL	1943938	11	31646485	31646611	-1	repeat	L1MC	LINE	L1	1	104018	169.75	32.5	307	9.44615	3.23973	0.000960933	0.00529134	3.16427e-05	0.000422409	3.2007	http://genome.ucsc.edu/cgi-bin/hgTracks?db=mm9&position=chr11:31646581-31647068	chr11	31646580	31647068	SmaI[TC]-[GG]SmaI	+	NA	NA	NA	NA	NA	NA	NA	NA
104535	chr11:40507006-40507231	226	SmaI[GC]-[AG]SmaI	26	54	2	4	19	32	40	11	40507006	40507231	shore	NA	NA	NA	NA	NA	NULL	NA	NA	NA	NA	104535	21.5	3	40	13.3333	3.73697	3.98976e-13	1.13352e-11	0.00124157	0.00989114	3.35755	http://genome.ucsc.edu/cgi-bin/hgTracks?db=mm9&position=chr11:40507006-40507231	chr11	40507005	40507231	SmaI[GC]-[AG]SmaI	+	ENSMUSG00000042032	ENSMUST00000040167	40492816	40506276	-	Mat2b	protein_coding	intergenic
104677	chr11:43580667-43581881	1215	SmaI[GG]-[TG]SmaI	59	100	3	10	24	10	42	11	43580667	43581881	island&shore	NA	NA	NA	NA	NA	NULL	NA	NA	NA	NA	104677	43	6.5	79.5	12.2308	3.61244	0.000200166	0.00131542	1.27714e-05	0.000191719	3.42403	http://genome.ucsc.edu/cgi-bin/hgTracks?db=mm9&position=chr11:43580667-43581881	chr11	43580666	43581881	SmaI[GG]-[TG]SmaI	+	ENSMUSG00000041278	ENSMUST00000048578	43543511	43561484	-	Ttc1	protein_coding	intergenic
104996	chr11:48669177-48669830	654	SmaI[CA]-[GT]SmaI	166	299	9	22	128	163	265	11	48669177	48669830	island&shore	NA	NA	NA	NA	NA	NULL	NA	NA	NA	NA	104996	124	15.5	232.5	15	3.90689	6.03619e-06	5.67894e-05	1.64276e-05	0.000236943	3.82288	http://genome.ucsc.edu/cgi-bin/hgTracks?db=mm9&position=chr11:48669177-48669830	chr11	48669176	48669830	SmaI[CA]-[GT]SmaI	+	ENSMUSG00000046879	ENSMUST00000049519	48678747	48684876	-	Irgm1	protein_coding	intergenic
105205	chr11:51378197-51378721	525	SmaI[CT]-[GC]SmaI	352	695	28	87	353	613	788	11	51378197	51378721	NULL	NA	NA	NA	NA	NA	NULL	NA	NA	NA	NA	105205	290.5	57.5	523.5	9.10435	3.18656	0.00228442	0.0112471	0.000953265	0.00787524	3.16443	http://genome.ucsc.edu/cgi-bin/hgTracks?db=mm9&position=chr11:51378197-51378721	chr11	51378196	51378721	SmaI[CT]-[GC]SmaI	+	ENSMUSG00000063564	ENSMUST00000102765	51103422	51397420	+	Col23a1	protein_coding	intragenic
105553	chr11:55127656-55127998	343	SmaI[TT]-[AT]SmaI	30	58	1	6	15	43	52	11	55127656	55127998	NULL	NA	NA	NA	NA	NA	NULL	NA	NA	NA	NA	105553	23.75	3.5	44	12.5714	3.65208	0.00511964	0.0227145	0.00051286	0.00462132	3.32193	http://genome.ucsc.edu/cgi-bin/hgTracks?db=mm9&position=chr11:55127656-55127998	chr11	55127655	55127998	SmaI[TT]-[AT]SmaI	+	ENSMUSG00000055333	ENSMUST00000068853	55064111	55150066	-	Fat2	protein_coding	intragenic
105569	chr11:55282376-55282577	202	SmaI[AA]-[AA]SmaI	17	24	1	1	9	13	18	11	55282376	55282577	shore	NA	NA	NA	NA	NA	NULL	NA	NA	NA	NA	105569	10.75	1	20.5	20.5	4.35755	4.50604e-10	8.24524e-09	1.79962e-09	6.58152e-08	3.42626	http://genome.ucsc.edu/cgi-bin/hgTracks?db=mm9&position=chr11:55282376-55282577	chr11	55282375	55282577	SmaI[AA]-[AA]SmaI	+	ENSMUSG00000018583	ENSMUST00000018727	55283187	55318340	+	G3bp1	protein_coding	intergenic
105573	chr11:55283664-55284360	697	SmaI[TT]-[GG]SmaI	94	199	3	12	104	149	117	11	55283664	55284360	island&shore	1974906	11	55284356	55284435	1	repeat	ID4_	SINE	ID	1	105573	77	7.5	146.5	19.5333	4.28787	0.000617897	0.00358348	0.000324697	0.00312493	4.11711	http://genome.ucsc.edu/cgi-bin/hgTracks?db=mm9&position=chr11:55283664-55284360	chr11	55283663	55284360	SmaI[TT]-[GG]SmaI	+	ENSMUSG00000018583	ENSMUST00000018727	55283187	55318340	+	G3bp1	protein_coding	intragenic
105733	chr11:57663950-57664421	472	SmaI[AC]-[CT]SmaI	918	1393	40	136	1130	1218	1410	11	57663950	57664421	NULL	1978343	11	57663842	57663953	-1	repeat	ID_B1	SINE	B4	1	105733	621.75	88	1155.5	13.1307	3.71487	4.37379e-05	0.000337875	5.15165e-09	1.735e-07	3.69982	http://genome.ucsc.edu/cgi-bin/hgTracks?db=mm9&position=chr11:57663950-57664421	chr11	57663949	57664421	SmaI[AC]-[CT]SmaI	+	ENSMUSG00000078855	ENSMUST00000108844	57651266	57651591	+	Gm11003	protein_coding	intergenic
105743	chr11:57748110-57748629	520	SmaI[CA]-[AT]SmaI	539	1110	18	87	333	375	499	11	57748110	57748629	NULL	1978578	11	57748538	57748701	-1	repeat	RSINE1	SINE	B4	1	105743	438.5	52.5	824.5	15.7048	3.97313	0.00357014	0.0165767	0.000294397	0.00286982	3.94766	http://genome.ucsc.edu/cgi-bin/hgTracks?db=mm9&position=chr11:57748110-57748629	chr11	57748109	57748629	SmaI[CA]-[AT]SmaI	+	NA	NA	NA	NA	NA	NA	NA	NA
106090	chr11:60541380-60541832	453	SmaI[TT]-[GT]SmaI	236	502	2	26	148	194	210	11	60541380	60541832	island&shore	NA	NA	NA	NA	NA	NULL	NA	NA	NA	NA	106090	191.5	14	369	26.3571	4.72012	0.00883612	0.0363175	0.000115049	0.00128415	4.62449	http://genome.ucsc.edu/cgi-bin/hgTracks?db=mm9&position=chr11:60541380-60541832	chr11	60541379	60541832	SmaI[TT]-[GT]SmaI	+	ENSMUSG00000018599	ENSMUST00000018743	60541900	60546453	+	Smcr7	protein_coding	intergenic
106165	chr11:61220919-61221131	213	SmaI[GG]-[AG]SmaI	140	237	26	21	53	99	84	11	61220919	61221131	shore	NA	NA	NA	NA	NA	NULL	NA	NA	NA	NA	106165	106	23.5	188.5	8.02128	3.00383	5.31994e-44	1.22836e-41	4.39161e-05	0.000558608	2.95134	http://genome.ucsc.edu/cgi-bin/hgTracks?db=mm9&position=chr11:61220919-61221131	chr11	61220918	61221131	SmaI[GG]-[AG]SmaI	+	NA	NA	NA	NA	NA	NA	NA	NA
106745	chr11:68932319-68932557	239	SmaI[CC]-[CA]SmaI	113	252	0	18	87	160	166	11	68932319	68932557	shore	NA	NA	NA	NA	NA	NULL	NA	NA	NA	NA	106745	95.75	9	182.5	20.2778	4.34183	0.0337509	0.112431	0.000660319	0.00574794	4.19771	http://genome.ucsc.edu/cgi-bin/hgTracks?db=mm9&position=chr11:68932319-68932557	chr11	68932318	68932557	SmaI[CC]-[CA]SmaI	+	ENSMUSG00000023781	ENSMUST00000024543	68933906	68937557	+	Hes7	protein_coding	intergenic
106806	chr11:69231214-69231536	323	SmaI[GC]-[AT]SmaI	354	526	14	42	166	335	471	11	69231214	69231536	island&shore	NA	NA	NA	NA	NA	NULL	NA	NA	NA	NA	106806	234	28	440	15.7143	3.974	4.09427e-06	3.9745e-05	1.85267e-10	8.08939e-09	3.92665	http://genome.ucsc.edu/cgi-bin/hgTracks?db=mm9&position=chr11:69231214-69231536	chr11	69231213	69231536	SmaI[GC]-[AT]SmaI	+	ENSMUSG00000018476	ENSMUST00000094077	69212010	69227177	-	Kdm6b	protein_coding	intergenic
107019	chr11:70443742-70444191	450	SmaI[CA]-[CA]SmaI	227	331	15	53	590	689	811	11	70443742	70444191	NULL	NA	NA	NA	NA	NA	NULL	NA	NA	NA	NA	107019	156.5	34	279	8.20588	3.03666	0.000137734	0.000943665	8.13648e-08	2.12955e-06	3	http://genome.ucsc.edu/cgi-bin/hgTracks?db=mm9&position=chr11:70443742-70444191	chr11	70443741	70444191	SmaI[CA]-[CA]SmaI	+	ENSMUSG00000050675	ENSMUST00000055184	70452624	70455538	+	Gp1ba	protein_coding	intergenic
107023	chr11:70465802-70466952	1151	SmaI[GG]-[AC]SmaI	24	42	2	3	25	42	20	11	70465802	70466952	shore	NA	NA	NA	NA	NA	NULL	NA	NA	NA	NA	107023	17.75	2.5	33	13.2	3.72247	1.49212e-11	3.4106e-10	5.8533e-05	0.000716116	3.28011	http://genome.ucsc.edu/cgi-bin/hgTracks?db=mm9&position=chr11:70465802-70466952	chr11	70465801	70466952	SmaI[GG]-[AC]SmaI	+	ENSMUSG00000018293	ENSMUST00000018437	70465352	70468146	-	Pfn1	protein_coding	intragenic
107275	chr11:72990942-72991034	93	SmaI[GC]-[CT]SmaI	6	8	0	1	6	27	6	11	72990942	72991034	island	NA	NA	NA	NA	NA	NULL	NA	NA	NA	NA	107275	3.75	0.5	7	14	3.80735	0.000976563	0.00535253	0.000976563	0.00801429	2.41504	http://genome.ucsc.edu/cgi-bin/hgTracks?db=mm9&position=chr11:72990942-72991034	chr11	72990941	72991034	SmaI[GC]-[CT]SmaI	+	ENSMUSG00000040158	ENSMUST00000040687	72990585	72995654	+	Tax1bp3	protein_coding	intragenic
107366	chr11:74270742-74270923	182	SmaI[CT]-[AA]SmaI	26	36	2	1	77	114	81	11	74270742	74270923	NULL	NA	NA	NA	NA	NA	NULL	NA	NA	NA	NA	107366	16.25	1.5	31	20.6667	4.36923	4.44781e-14	1.40913e-12	3.67053e-11	1.85887e-09	3.67807	http://genome.ucsc.edu/cgi-bin/hgTracks?db=mm9&position=chr11:74270742-74270923	chr11	74270741	74270923	SmaI[CT]-[AA]SmaI	+	ENSMUSG00000038807	ENSMUST00000102521	74196858	74403688	-	Rap1gap2	protein_coding	intragenic
107464	chr11:75045437-75046025	589	SmaI[AG]-[GA]SmaI	328	577	13	57	206	196	379	11	75045437	75046025	NULL	NA	NA	NA	NA	NA	NULL	NA	NA	NA	NA	107464	243.75	35	452.5	12.9286	3.69249	0.00145678	0.00760953	1.5366e-05	0.000224004	3.65503	http://genome.ucsc.edu/cgi-bin/hgTracks?db=mm9&position=chr11:75045437-75046025	chr11	75045436	75046025	SmaI[AG]-[GA]SmaI	+	ENSMUSG00000045287	ENSMUST00000102514	75007285	75081271	+	Rtn4rl1	protein_coding	intragenic
107498	chr11:75323366-75323536	171	SmaI[TC]-[CT]SmaI	17	39	0	1	18	23	23	11	75323366	75323536	shore	NA	NA	NA	NA	NA	NULL	NA	NA	NA	NA	107498	14.25	0.5	28	56	5.80735	2.47793e-12	6.44215e-11	0.000688091	0.00596112	4.27302	http://genome.ucsc.edu/cgi-bin/hgTracks?db=mm9&position=chr11:75323366-75323536	chr11	75323365	75323536	SmaI[TC]-[CT]SmaI	+	ENSMUSG00000038195	ENSMUST00000042972	75323596	75326670	+	Rilp	protein_coding	intergenic
107506	chr11:75382652-75383185	534	SmaI[TC]-[CA]SmaI	254	385	8	35	589	383	526	11	75382652	75383185	NULL	2005872	11	75383174	75383285	1	repeat	B1F2	SINE	Alu	1	107506	170.5	21.5	319.5	14.8605	3.89341	8.4673e-05	0.000611288	3.17712e-09	1.10413e-07	3.83233	http://genome.ucsc.edu/cgi-bin/hgTracks?db=mm9&position=chr11:75382652-75383185	chr11	75382651	75383185	SmaI[TC]-[CA]SmaI	+	ENSMUSG00000038178	ENSMUST00000042561	75345200	75391077	+	Slc43a2	protein_coding	intragenic
107587	chr11:76015963-76016173	211	SmaI[AA]-[TA]SmaI	33	54	1	4	25	28	44	11	76015963	76016173	island&shore	NA	NA	NA	NA	NA	NULL	NA	NA	NA	NA	107587	23	2.5	43.5	17.4	4.12102	2.01029e-05	0.000166938	1.81439e-06	3.42822e-05	3.66838	http://genome.ucsc.edu/cgi-bin/hgTracks?db=mm9&position=chr11:76015963-76016173	chr11	76015962	76016173	SmaI[AA]-[TA]SmaI	+	ENSMUSG00000069808	ENSMUST00000094014	76015517	76022918	+	Fam57a	protein_coding	intragenic
107671	chr11:76811219-76811572	354	SmaI[TC]-[CT]SmaI	106	175	5	9	112	85	176	11	76811219	76811572	island&shore	NA	NA	NA	NA	NA	NULL	NA	NA	NA	NA	107671	73.75	7	140.5	20.0714	4.32707	3.16526e-27	2.87469e-25	1.61436e-07	3.91325e-06	4.14466	http://genome.ucsc.edu/cgi-bin/hgTracks?db=mm9&position=chr11:76811219-76811572	chr11	76811218	76811572	SmaI[TC]-[CT]SmaI	+	ENSMUSG00000020838	ENSMUST00000021195	76812118	76845842	+	Slc6a4	protein_coding	intergenic
107800	chr11:77850827-77851251	425	SmaI[AT]-[AG]SmaI	477	778	18	43	254	287	458	11	77850827	77851251	shore	NA	NA	NA	NA	NA	NULL	NA	NA	NA	NA	107800	329	30.5	627.5	20.5738	4.36273	2.78777e-07	3.34018e-06	2.224e-08	6.56503e-07	4.31849	http://genome.ucsc.edu/cgi-bin/hgTracks?db=mm9&position=chr11:77850827-77851251	chr11	77850826	77851251	SmaI[AT]-[AG]SmaI	+	ENSMUSG00000020834	ENSMUST00000021187	77845782	77851368	+	Dhrs13	protein_coding	intragenic
108018	chr11:79787988-79788357	370	SmaI[CT]-[TT]SmaI	860	1067	50	164	308	569	621	11	79787988	79788357	island&shore	NA	NA	NA	NA	NA	NULL	NA	NA	NA	NA	108018	535.25	107	963.5	9.00467	3.17067	3.69462e-10	6.86187e-09	2.18523e-19	3.44155e-17	3.15875	http://genome.ucsc.edu/cgi-bin/hgTracks?db=mm9&position=chr11:79787988-79788357	chr11	79787987	79788357	SmaI[CT]-[TT]SmaI	+	ENSMUSG00000035575	ENSMUST00000043152	79747455	79775892	-	Utp6	protein_coding	intergenic
108025	chr11:79903252-79903567	316	SmaI[TT]-[TT]SmaI	324	435	3	42	200	287	344	11	79903252	79903567	shore	NA	NA	NA	NA	NA	NULL	NA	NA	NA	NA	108025	201	22.5	379.5	16.8667	4.0761	1.80509e-06	1.86931e-05	3.36573e-16	3.6535e-14	4.01716	http://genome.ucsc.edu/cgi-bin/hgTracks?db=mm9&position=chr11:79903252-79903567	chr11	79903251	79903567	SmaI[TT]-[TT]SmaI	+	ENSMUSG00000017550	ENSMUST00000017694	79902902	79949293	+	Atad5	protein_coding	intragenic
108031	chr11:79953689-79955391	1703	SmaI[CT]-[GG]SmaI	40	53	2	8	6	24	10	11	79953689	79955391	NULL	NA	NA	NA	NA	NA	NULL	NA	NA	NA	NA	108031	25.75	5	46.5	9.3	3.21723	6.85104e-06	6.32972e-05	1.2943e-10	5.81921e-09	2.98489	http://genome.ucsc.edu/cgi-bin/hgTracks?db=mm9&position=chr11:79953689-79955391	chr11	79953688	79955391	SmaI[CT]-[GG]SmaI	+	ENSMUSG00000046909	ENSMUST00000050207	79950180	79955677	-	1110002N22Rik	protein_coding	intragenic
108365	chr11:84337545-84337860	316	SmaI[AG]-[GT]SmaI	176	279	13	43	115	219	312	11	84337545	84337860	shore	NA	NA	NA	NA	NA	NULL	NA	NA	NA	NA	108365	127.75	28	227.5	8.125	3.02237	0.000659912	0.00379164	6.9882e-06	0.00011293	2.97807	http://genome.ucsc.edu/cgi-bin/hgTracks?db=mm9&position=chr11:84337545-84337860	chr11	84337544	84337860	SmaI[AG]-[GT]SmaI	+	ENSMUSG00000018698	ENSMUST00000018842	84331479	84338923	-	Lhx1	protein_coding	intragenic
108828	chr11:88885828-88886384	557	SmaI[AG]-[AG]SmaI	303	429	16	42	256	335	362	11	88885828	88886384	NULL	2031022	11	88886206	88886384	-1	repeat	B2_Mm2	SINE	B2	1	108828	197.5	29	366	12.6207	3.65772	6.23792e-07	7.06101e-06	1.14465e-11	6.26246e-10	3.61275	http://genome.ucsc.edu/cgi-bin/hgTracks?db=mm9&position=chr11:88885828-88886384	chr11	88885827	88886384	SmaI[AG]-[AG]SmaI	+	ENSMUSG00000000275	ENSMUST00000107896	88860690	88881607	+	Trim25	protein_coding	intergenic
108919	chr11:90111173-90111731	559	SmaI[AC]-[CT]SmaI	145	254	9	29	113	199	248	11	90111173	90111731	shore	NA	NA	NA	NA	NA	NULL	NA	NA	NA	NA	108919	109.25	19	199.5	10.5	3.39232	0.000650816	0.00374491	4.44647e-05	0.000564795	3.32553	http://genome.ucsc.edu/cgi-bin/hgTracks?db=mm9&position=chr11:90111173-90111731	chr11	90111172	90111731	SmaI[AC]-[CT]SmaI	+	ENSMUSG00000003948	ENSMUST00000004050	90110790	90139903	+	Mmd	protein_coding	intragenic
108946	chr11:90549125-90549420	296	SmaI[CC]-[AG]SmaI	46	57	5	5	35	105	168	11	90549125	90549420	island&shore	NA	NA	NA	NA	NA	NULL	NA	NA	NA	NA	108946	28.25	5	51.5	10.3	3.36457	6.45034e-20	3.58665e-18	1.62751e-19	2.65031e-17	3.12928	http://genome.ucsc.edu/cgi-bin/hgTracks?db=mm9&position=chr11:90549125-90549420	chr11	90549124	90549420	SmaI[CC]-[AG]SmaI	+	ENSMUSG00000020541	ENSMUST00000020849	90504779	90548921	-	Tom1l1	protein_coding	intergenic
109123	chr11:94203886-94204674	789	SmaI[GC]-[TT]SmaI	222	427	7	40	360	325	460	11	94203886	94204674	NULL	NA	NA	NA	NA	NA	NULL	NA	NA	NA	NA	109123	174	23.5	324.5	13.8085	3.78749	0.00505025	0.0224395	0.000137622	0.0014921	3.7318	http://genome.ucsc.edu/cgi-bin/hgTracks?db=mm9&position=chr11:94203886-94204674	chr11	94203885	94204674	SmaI[GC]-[TT]SmaI	+	ENSMUSG00000020865	ENSMUST00000021231	94204612	94254290	-	Abcc3	protein_coding	intragenic
109150	chr11:94335900-94336811	912	SmaI[TT]-[GA]SmaI	45	106	1	5	24	15	43	11	94335900	94336811	island&shore	NA	NA	NA	NA	NA	NULL	NA	NA	NA	NA	109150	39.25	3	75.5	25.1667	4.65344	0.000505421	0.00299363	0.00110858	0.00897905	4.25739	http://genome.ucsc.edu/cgi-bin/hgTracks?db=mm9&position=chr11:94335900-94336811	chr11	94335899	94336811	SmaI[TT]-[GA]SmaI	+	ENSMUSG00000020866	ENSMUST00000100561	94269705	94335414	-	Cacna1g	protein_coding	intergenic
109275	chr11:95009657-95010317	661	SmaI[TG]-[AT]SmaI	113	199	15	12	71	71	98	11	95009657	95010317	NULL	2039129	11	95009552	95009698	-1	repeat	B1_Mur4	SINE	Alu	1	109275	84.75	13.5	156	11.5556	3.53051	2.38753e-43	5.16275e-41	2.8062e-05	0.000379255	3.43664	http://genome.ucsc.edu/cgi-bin/hgTracks?db=mm9&position=chr11:95009657-95010317	chr11	95009656	95010317	SmaI[TG]-[AT]SmaI	+	ENSMUSG00000086552	ENSMUST00000156477	95006367	95020361	+	A730090H04Rik	lincRNA	intragenic
109347	chr11:95639469-95641137	1669	SmaI[AA]-[TA]SmaI	49	89	0	9	35	17	27	11	95639469	95641137	NULL	2040266	11	95641108	95641376	1	repeat	L1Md_F2	LINE	L1	2	109347	36.75	4.5	69	15.3333	3.9386	0.0165112	0.0616507	5.83384e-05	0.000714698	3.66985	http://genome.ucsc.edu/cgi-bin/hgTracks?db=mm9&position=chr11:95639469-95641137	chr11	95639468	95641137	SmaI[AA]-[TA]SmaI	+	ENSMUSG00000075595	ENSMUST00000107717	95573987	95633667	+	Zfp652	protein_coding	intergenic
109391	chr11:95935591-95936403	813	SmaI[GG]-[AG]SmaI	53	96	0	7	63	66	65	11	95935591	95936403	shore	NA	NA	NA	NA	NA	NULL	NA	NA	NA	NA	109391	39	3.5	74.5	21.2857	4.41181	0.00984357	0.0397095	1.37799e-05	0.000204159	4.06848	http://genome.ucsc.edu/cgi-bin/hgTracks?db=mm9&position=chr11:95935591-95936403	chr11	95935590	95936403	SmaI[GG]-[AG]SmaI	+	ENSMUSG00000006057	ENSMUST00000090541	95930166	95936984	-	Atp5g1	protein_coding	intragenic
109392	chr11:95936404-95936640	237	SmaI[TG]-[CT]SmaI	95	141	1	11	54	139	117	11	95936404	95936640	shore	NA	NA	NA	NA	NA	NULL	NA	NA	NA	NA	109392	62	6	118	19.6667	4.29768	0.000165091	0.00110731	3.30208e-10	1.38413e-08	4.08746	http://genome.ucsc.edu/cgi-bin/hgTracks?db=mm9&position=chr11:95936404-95936640	chr11	95936403	95936640	SmaI[TG]-[CT]SmaI	+	ENSMUSG00000006057	ENSMUST00000090541	95930166	95936984	-	Atp5g1	protein_coding	intragenic
109408	chr11:96055174-96055586	413	SmaI[TT]-[TG]SmaI	343	578	8	37	183	286	284	11	96055174	96055586	NULL	NA	NA	NA	NA	NA	NULL	NA	NA	NA	NA	109408	241.5	22.5	460.5	20.4667	4.3552	0.00028675	0.00180935	1.91549e-07	4.59011e-06	4.2956	http://genome.ucsc.edu/cgi-bin/hgTracks?db=mm9&position=chr11:96055174-96055586	chr11	96055173	96055586	SmaI[TT]-[TG]SmaI	+	ENSMUSG00000049604	ENSMUST00000062709	96055630	96058761	+	Hoxb13	protein_coding	intergenic
109411	chr11:96064963-96065191	229	SmaI[CG]-[GC]SmaI	149	234	1	25	61	102	116	11	96064963	96065191	island&shore	NA	NA	NA	NA	NA	NULL	NA	NA	NA	NA	109411	102.25	13	191.5	14.7308	3.88076	0.00187549	0.00948219	1.12471e-07	2.85325e-06	3.78136	http://genome.ucsc.edu/cgi-bin/hgTracks?db=mm9&position=chr11:96064963-96065191	chr11	96064962	96065191	SmaI[CG]-[GC]SmaI	+	ENSMUSG00000085983	ENSMUST00000126958	96064768	96066794	+	Gm11538	lincRNA	intragenic
109432	chr11:96173138-96173557	420	SmaI[CC]-[GA]SmaI	128	224	15	12	144	137	155	11	96173138	96173557	NULL	NA	NA	NA	NA	NA	NULL	NA	NA	NA	NA	109432	94.75	13.5	176	13.037	3.70454	8.17166e-51	2.53006e-48	1.25124e-05	0.00018835	3.60962	http://genome.ucsc.edu/cgi-bin/hgTracks?db=mm9&position=chr11:96173138-96173557	chr11	96173137	96173557	SmaI[CC]-[GA]SmaI	+	ENSMUSG00000038692	ENSMUST00000049241	96177998	96182952	+	Hoxb4	protein_coding	intergenic
109571	chr11:97170720-97170917	198	SmaI[AG]-[AC]SmaI	17	32	0	3	12	27	27	11	97170720	97170917	NULL	NA	NA	NA	NA	NA	NULL	NA	NA	NA	NA	109571	13	1.5	24.5	16.3333	4.02975	0.0169621	0.0630663	0.000333443	0.00319669	3.3505	http://genome.ucsc.edu/cgi-bin/hgTracks?db=mm9&position=chr11:97170720-97170917	chr11	97170719	97170917	SmaI[AG]-[AC]SmaI	+	ENSMUSG00000018882	ENSMUST00000019026	97177030	97191234	+	Mrpl45	protein_coding	intergenic
109593	chr11:97269052-97269669	618	SmaI[GG]-[AG]SmaI	180	351	14	22	106	154	289	11	97269052	97269669	NULL	NA	NA	NA	NA	NA	NULL	NA	NA	NA	NA	109593	141.75	18	265.5	14.75	3.88264	5.09239e-20	2.85488e-18	0.000127728	0.00139931	3.81006	http://genome.ucsc.edu/cgi-bin/hgTracks?db=mm9&position=chr11:97269052-97269669	chr11	97269051	97269669	SmaI[GG]-[AG]SmaI	+	ENSMUSG00000049807	ENSMUST00000121799	97276847	97363716	+	Arhgap23	protein_coding	intergenic
109681	chr11:97559908-97560164	257	SmaI[TT]-[GC]SmaI	100	179	1	12	52	107	104	11	97559908	97560164	shore	NA	NA	NA	NA	NA	NULL	NA	NA	NA	NA	109681	73	6.5	139.5	21.4615	4.42368	0.00351982	0.0163849	4.47364e-06	7.64861e-05	4.22754	http://genome.ucsc.edu/cgi-bin/hgTracks?db=mm9&position=chr11:97559908-97560164	chr11	97559907	97560164	SmaI[TT]-[GC]SmaI	+	ENSMUSG00000018537	ENSMUST00000018681	97551134	97561811	-	Pcgf2	protein_coding	intragenic
109683	chr11:97561922-97562363	442	SmaI[CA]-[GC]SmaI	334	565	6	27	199	332	398	11	97561922	97562363	island&shore	NA	NA	NA	NA	NA	NULL	NA	NA	NA	NA	109683	233	16.5	449.5	27.2424	4.76778	0.000112114	0.000783848	4.25525e-08	1.18425e-06	4.6861	http://genome.ucsc.edu/cgi-bin/hgTracks?db=mm9&position=chr11:97561922-97562363	chr11	97561921	97562363	SmaI[CA]-[GC]SmaI	+	ENSMUSG00000018537	ENSMUST00000018681	97551134	97561811	-	Pcgf2	protein_coding	intergenic
109825	chr11:98463773-98464047	275	SmaI[CT]-[AA]SmaI	251	470	8	39	190	331	365	11	98463773	98464047	NULL	NA	NA	NA	NA	NA	NULL	NA	NA	NA	NA	109825	192	23.5	360.5	15.3404	3.93927	0.00214033	0.0106396	4.45847e-05	0.000565792	3.88314	http://genome.ucsc.edu/cgi-bin/hgTracks?db=mm9&position=chr11:98463773-98464047	chr11	98463772	98464047	SmaI[CT]-[AA]SmaI	+	ENSMUSG00000038150	ENSMUST00000052919	98442570	98448682	-	Ormdl3	protein_coding	intergenic
109936	chr11:98977358-98977940	583	SmaI[TC]-[CC]SmaI	159	271	5	29	123	210	334	11	98977358	98977940	NULL	2046908	11	98977350	98977499	1	repeat	MLT1J	LTR	MaLR	1	109936	116	17	215	12.6471	3.66073	0.00229521	0.0112921	8.09692e-06	0.000127987	3.58496	http://genome.ucsc.edu/cgi-bin/hgTracks?db=mm9&position=chr11:98977358-98977940	chr11	98977357	98977940	SmaI[TC]-[CC]SmaI	+	NA	NA	NA	NA	NA	NA	NA	NA
109952	chr11:99091006-99091282	277	SmaI[CT]-[AC]SmaI	214	348	9	20	263	357	456	11	99091006	99091282	shore	NA	NA	NA	NA	NA	NULL	NA	NA	NA	NA	109952	147.75	14.5	281	19.3793	4.27645	2.0435e-08	2.94589e-07	4.3661e-08	1.21263e-06	4.18536	http://genome.ucsc.edu/cgi-bin/hgTracks?db=mm9&position=chr11:99091006-99091282	chr11	99091005	99091282	SmaI[CT]-[AC]SmaI	+	ENSMUSG00000037935	ENSMUST00000103133	99070361	99092331	-	Smarce1	protein_coding	intragenic
110034	chr11:100014213-100015364	1152	SmaI[AA]-[CC]SmaI	15	27	0	2	19	16	21	11	100014213	100015364	NULL	NA	NA	NA	NA	NA	NULL	NA	NA	NA	NA	110034	11	1	21	21	4.39232	0.0057732	0.0252037	9.68928e-05	0.00110043	3.45943	http://genome.ucsc.edu/cgi-bin/hgTracks?db=mm9&position=chr11:100014213-100015364	chr11	100014212	100015364	SmaI[AA]-[CC]SmaI	+	ENSMUSG00000020911	ENSMUST00000007317	100002124	100007434	-	Krt19	protein_coding	intergenic
110101	chr11:100484318-100484606	289	SmaI[AG]-[TC]SmaI	188	402	6	34	178	248	288	11	100484318	100484606	island&shore	NA	NA	NA	NA	NA	NULL	NA	NA	NA	NA	110101	157.5	20	295	14.75	3.88264	0.00706291	0.0299511	0.000753336	0.00643965	3.81714	http://genome.ucsc.edu/cgi-bin/hgTracks?db=mm9&position=chr11:100484318-100484606	chr11	100484317	100484606	SmaI[AG]-[TC]SmaI	+	ENSMUSG00000017837	ENSMUST00000017981	100484190	100488921	+	Nkiras2	protein_coding	intragenic
110236	chr11:101329817-101330012	196	SmaI[GG]-[GT]SmaI	105	229	6	7	51	113	84	11	101329817	101330012	shore	NA	NA	NA	NA	NA	NULL	NA	NA	NA	NA	110236	86.75	6.5	167	25.6923	4.68326	1.53622e-57	5.9794e-55	0.000234183	0.00235184	4.48543	http://genome.ucsc.edu/cgi-bin/hgTracks?db=mm9&position=chr11:101329817-101330012	chr11	101329816	101330012	SmaI[GG]-[GT]SmaI	+	ENSMUSG00000001313	ENSMUST00000001347	101329489	101333167	+	Rnd2	protein_coding	intragenic
110238	chr11:101330053-101331710	1658	SmaI[AA]-[GT]SmaI	19	21	0	3	1	2	9	11	101330053	101331710	shore	NA	NA	NA	NA	NA	NULL	NA	NA	NA	NA	110238	10.75	1.5	20	13.3333	3.73697	0.000561073	0.00328753	3.02135e-09	1.05673e-07	3.07039	http://genome.ucsc.edu/cgi-bin/hgTracks?db=mm9&position=chr11:101330053-101331710	chr11	101330052	101331710	SmaI[AA]-[GT]SmaI	+	ENSMUSG00000001313	ENSMUST00000001347	101329489	101333167	+	Rnd2	protein_coding	intragenic
110246	chr11:101411285-101412911	1627	SmaI[GG]-[CC]SmaI	7	9	0	1	1	0	8	11	101411285	101412911	shore	NA	NA	NA	NA	NA	NULL	NA	NA	NA	NA	110246	4.25	0.5	8	16	4	0.000274658	0.00174153	0.000274658	0.00269962	2.58496	http://genome.ucsc.edu/cgi-bin/hgTracks?db=mm9&position=chr11:101411285-101412911	chr11	101411284	101412911	SmaI[GG]-[CC]SmaI	+	ENSMUSG00000017146	ENSMUST00000017290	101350078	101413193	-	Brca1	protein_coding	intragenic
110268	chr11:101645394-101645572	179	SmaI[TT]-[AG]SmaI	30	50	2	5	17	25	29	11	101645394	101645572	shore	NA	NA	NA	NA	NA	NULL	NA	NA	NA	NA	110268	21.75	3.5	40	11.4286	3.51457	1.13093e-07	1.45552e-06	2.03381e-05	0.000286521	3.18763	http://genome.ucsc.edu/cgi-bin/hgTracks?db=mm9&position=chr11:101645394-101645572	chr11	101645393	101645572	SmaI[TT]-[AG]SmaI	+	ENSMUSG00000017724	ENSMUST00000017868	101631061	101646685	-	Etv4	protein_coding	intragenic
110327	chr11:102007230-102007490	261	SmaI[GG]-[AG]SmaI	252	492	3	33	164	228	394	11	102007230	102007490	island&shore	NA	NA	NA	NA	NA	NULL	NA	NA	NA	NA	110327	195	18	372	20.6667	4.36923	0.00717346	0.0303396	4.05614e-05	0.000524009	4.2951	http://genome.ucsc.edu/cgi-bin/hgTracks?db=mm9&position=chr11:102007230-102007490	chr11	102007229	102007490	SmaI[GG]-[AG]SmaI	+	ENSMUSG00000048217	ENSMUST00000055409	102006863	102010791	+	Nags	protein_coding	intragenic
110476	chr11:102806320-102806526	207	SmaI[GT]-[TT]SmaI	31	75	1	2	27	38	34	11	102806320	102806526	shore	NA	NA	NA	NA	NA	NULL	NA	NA	NA	NA	110476	27.25	1.5	53	35.3333	5.14296	1.38252e-20	8.15223e-19	0.00105374	0.00857785	4.43296	http://genome.ucsc.edu/cgi-bin/hgTracks?db=mm9&position=chr11:102806320-102806526	chr11	102806319	102806526	SmaI[GT]-[TT]SmaI	+	ENSMUSG00000045532	ENSMUST00000057849	102800578	102808002	-	C1ql1	protein_coding	intragenic
110484	chr11:102818473-102818635	163	SmaI[GA]-[GT]SmaI	24	38	4	2	10	22	14	11	102818473	102818635	NULL	NA	NA	NA	NA	NA	NULL	NA	NA	NA	NA	110484	17	3	31	10.3333	3.36923	1.4638e-10	2.91431e-09	7.19309e-06	0.000115829	3	http://genome.ucsc.edu/cgi-bin/hgTracks?db=mm9&position=chr11:102818473-102818635	chr11	102818472	102818635	SmaI[GA]-[GT]SmaI	+	ENSMUSG00000091056	ENSMUST00000164768	102724651	102937217	+	Gm17536	lincRNA	intragenic
110560	chr11:103206313-103207075	763	SmaI[CT]-[CT]SmaI	452	808	30	123	540	394	885	11	103206313	103207075	NULL	NA	NA	NA	NA	NA	NULL	NA	NA	NA	NA	110560	353.25	76.5	630	8.23529	3.04182	0.00515785	0.0228174	0.000242493	0.00242547	3.02537	http://genome.ucsc.edu/cgi-bin/hgTracks?db=mm9&position=chr11:103206313-103207075	chr11	103206312	103207075	SmaI[CT]-[CT]SmaI	+	ENSMUSG00000034255	ENSMUST00000107024	103192811	103222214	-	Arhgap27	protein_coding	intragenic
110822	chr11:105867764-105867958	195	SmaI[AA]-[TG]SmaI	175	265	12	24	226	203	235	11	105867764	105867958	NULL	NA	NA	NA	NA	NA	NULL	NA	NA	NA	NA	110822	119	18	220	12.2222	3.61143	1.4772e-08	2.18381e-07	1.26388e-08	3.95814e-07	3.53998	http://genome.ucsc.edu/cgi-bin/hgTracks?db=mm9&position=chr11:105867764-105867958	chr11	105867763	105867958	SmaI[AA]-[TG]SmaI	+	ENSMUSG00000001901	ENSMUST00000001965	105869487	105895863	+	Kcnh6	protein_coding	intergenic
111084	chr11:108779303-108779506	204	SmaI[CG]-[TC]SmaI	82	132	4	11	74	82	130	11	108779303	108779506	shore	NA	NA	NA	NA	NA	NULL	NA	NA	NA	NA	111084	57.25	7.5	107	14.2667	3.83458	6.10211e-06	5.73304e-05	4.60714e-07	1.01888e-05	3.66742	http://genome.ucsc.edu/cgi-bin/hgTracks?db=mm9&position=chr11:108779303-108779506	chr11	108779302	108779506	SmaI[CG]-[TC]SmaI	+	ENSMUSG00000000142	ENSMUST00000052915	108781663	108812097	+	Axin2	protein_coding	intergenic
111307	chr11:112640160-112641250	1091	SmaI[GT]-[CA]SmaI	120	188	4	24	47	26	72	11	112640160	112641250	shore	NA	NA	NA	NA	NA	NULL	NA	NA	NA	NA	111307	84	14	154	11	3.45943	0.00105674	0.00574114	7.72936e-07	1.61005e-05	3.36923	http://genome.ucsc.edu/cgi-bin/hgTracks?db=mm9&position=chr11:112640160-112641250	chr11	112640159	112641250	SmaI[GT]-[CA]SmaI	+	ENSMUSG00000000567	ENSMUST00000000579	112643538	112649074	+	Sox9	protein_coding	intergenic
111309	chr11:112643066-112643282	217	SmaI[TA]-[GT]SmaI	126	258	2	12	53	104	130	11	112643066	112643282	island	NA	NA	NA	NA	NA	NULL	NA	NA	NA	NA	111309	99.5	7	192	27.4286	4.77761	0.00136909	0.00719565	5.64806e-05	0.000696322	4.59246	http://genome.ucsc.edu/cgi-bin/hgTracks?db=mm9&position=chr11:112643066-112643282	chr11	112643065	112643282	SmaI[TA]-[GT]SmaI	+	ENSMUSG00000000567	ENSMUST00000000579	112643538	112649074	+	Sox9	protein_coding	intergenic
111361	chr11:113125441-113125707	267	SmaI[GC]-[GG]SmaI	102	132	9	15	229	277	329	11	113125441	113125707	NULL	NA	NA	NA	NA	NA	NULL	NA	NA	NA	NA	111361	64.5	12	117	9.75	3.2854	4.03171e-17	1.74086e-15	9.63534e-16	9.65164e-14	3.1822	http://genome.ucsc.edu/cgi-bin/hgTracks?db=mm9&position=chr11:113125441-113125707	chr11	113125440	113125707	SmaI[GC]-[GG]SmaI	+	ENSMUSG00000041654	ENSMUST00000042657	113106167	113427082	-	Slc39a11	protein_coding	intragenic
111461	chr11:113660521-113661262	742	SmaI[GA]-[GC]SmaI	120	190	9	24	665	506	495	11	113660521	113661262	NULL	NA	NA	NA	NA	NA	NULL	NA	NA	NA	NA	111461	85.75	16.5	155	9.39394	3.23173	7.26202e-05	0.000534615	2.1906e-06	4.05708e-05	3.15612	http://genome.ucsc.edu/cgi-bin/hgTracks?db=mm9&position=chr11:113660521-113661262	chr11	113660520	113661262	SmaI[GA]-[GC]SmaI	+	ENSMUSG00000041592	ENSMUST00000041627	113637688	113927532	-	Sdk2	protein_coding	intragenic
111754	chr11:115697642-115698363	722	SmaI[GC]-[AA]SmaI	53	51	2	3	754	601	398	11	115697642	115698363	NULL	NA	NA	NA	NA	NA	NULL	NA	NA	NA	NA	111754	27.25	2.5	52	20.8	4.37851	3.77818e-25	3.02766e-23	3.77818e-25	1.0398e-22	3.92057	http://genome.ucsc.edu/cgi-bin/hgTracks?db=mm9&position=chr11:115697642-115698363	chr11	115697641	115698363	SmaI[GC]-[AA]SmaI	+	ENSMUSG00000020782	ENSMUST00000103032	115685363	115717094	+	Llgl2	protein_coding	intragenic
111876	chr11:116273243-116273680	438	SmaI[GG]-[AG]SmaI	328	508	6	29	200	318	265	11	116273243	116273680	island&shore	NA	NA	NA	NA	NA	NULL	NA	NA	NA	NA	111876	217.75	17.5	418	23.8857	4.57808	4.72438e-05	0.000361981	2.44008e-10	1.05027e-08	4.50135	http://genome.ucsc.edu/cgi-bin/hgTracks?db=mm9&position=chr11:116273243-116273680	chr11	116273242	116273680	SmaI[GG]-[AG]SmaI	+	ENSMUSG00000052949	ENSMUST00000100202	116197667	116274318	-	Rnf157	protein_coding	intragenic
112026	chr11:116997504-116998387	884	SmaI[TG]-[TC]SmaI	34	62	3	3	147	62	109	11	116997504	116998387	NULL	NA	NA	NA	NA	NA	NULL	NA	NA	NA	NA	112026	25.5	3	48	16	4	1.5067e-16	6.12711e-15	5.53358e-05	0.000684376	3.61471	http://genome.ucsc.edu/cgi-bin/hgTracks?db=mm9&position=chr11:116997504-116998387	chr11	116997503	116998387	SmaI[TG]-[TC]SmaI	+	ENSMUSG00000020823	ENSMUST00000021177	116976486	117020579	+	Sec14l1	protein_coding	intragenic
112049	chr11:117094559-117095214	656	SmaI[CT]-[AA]SmaI	157	319	7	20	452	345	254	11	117094559	117095214	NULL	NA	NA	NA	NA	NA	NULL	NA	NA	NA	NA	112049	125.75	13.5	238	17.6296	4.13993	5.57396e-05	0.000421856	0.000176187	0.00184773	4.04289	http://genome.ucsc.edu/cgi-bin/hgTracks?db=mm9&position=chr11:117094559-117095214	chr11	117094558	117095214	SmaI[CT]-[AA]SmaI	+	ENSMUSG00000059248	ENSMUST00000093907	117060975	117223639	+	septin9	protein_coding	intragenic
112089	chr11:117247132-117248493	1362	SmaI[AG]-[CT]SmaI	20	26	1	1	24	21	41	11	117247132	117248493	NULL	2077714	11	117248452	117248534	1	repeat	RLTR16	LTR	ERVK	1	112089	12	1	23	23	4.52356	8.36311e-12	1.99637e-10	8.36311e-12	4.65974e-10	3.58496	http://genome.ucsc.edu/cgi-bin/hgTracks?db=mm9&position=chr11:117247132-117248493	chr11	117247131	117248493	SmaI[AG]-[CT]SmaI	+	NA	NA	NA	NA	NA	NA	NA	NA
112162	chr11:117733944-117734437	494	SmaI[TG]-[GT]SmaI	249	510	18	51	96	197	243	11	117733944	117734437	island&shore	NA	NA	NA	NA	NA	NULL	NA	NA	NA	NA	112162	207	34.5	379.5	11	3.45943	0.000647411	0.00372963	0.000887602	0.00742056	3.42201	http://genome.ucsc.edu/cgi-bin/hgTracks?db=mm9&position=chr11:117733944-117734437	chr11	117733943	117734437	SmaI[TG]-[GT]SmaI	+	ENSMUSG00000017713	ENSMUST00000033230	117729266	117734773	-	Tha1	protein_coding	intragenic
112182	chr11:117797563-117797953	391	SmaI[GG]-[GC]SmaI	93	153	0	9	251	358	346	11	117797563	117797953	NULL	NA	NA	NA	NA	NA	NULL	NA	NA	NA	NA	112182	63.75	4.5	123	27.3333	4.77259	0.00232153	0.011403	4.6747e-08	1.28914e-06	4.49476	http://genome.ucsc.edu/cgi-bin/hgTracks?db=mm9&position=chr11:117797563-117797953	chr11	117797562	117797953	SmaI[GG]-[GC]SmaI	+	NA	NA	NA	NA	NA	NA	NA	NA
112371	chr11:118917397-118917668	272	SmaI[AT]-[CA]SmaI	7	6	0	0	1	3	6	11	118917397	118917668	shore	NA	NA	NA	NA	NA	NULL	NA	NA	NA	NA	112371	3.25	0	6.5	Inf	Inf	0.000244141	0.00156745	0.000244141	0.00243658	2.90689	http://genome.ucsc.edu/cgi-bin/hgTracks?db=mm9&position=chr11:118917397-118917668	chr11	118917396	118917668	SmaI[AT]-[CA]SmaI	+	ENSMUSG00000025578	ENSMUST00000026663	118897619	118902283	-	Cbx8	protein_coding	intergenic
112397	chr11:118998321-118998989	669	SmaI[CT]-[TC]SmaI	599	988	44	76	1773	1509	1963	11	118998321	118998989	NULL	NA	NA	NA	NA	NA	NULL	NA	NA	NA	NA	112397	426.75	60	793.5	13.225	3.7252	1.64899e-10	3.24862e-09	6.68148e-07	1.41558e-05	3.70317	http://genome.ucsc.edu/cgi-bin/hgTracks?db=mm9&position=chr11:118998321-118998989	chr11	118998320	118998989	SmaI[CT]-[TC]SmaI	+	ENSMUSG00000091759	ENSMUST00000170330	119012965	119018308	+	Gm17433	lincRNA	intergenic
112417	chr11:119074080-119074633	554	SmaI[GC]-[GG]SmaI	568	978	39	73	1027	1039	935	11	119074080	119074633	shore	2080094	11	119074027	119074234	1	repeat	ID_B1	SINE	B4	2	112417	414.5	56	773	13.8036	3.78697	1.22092e-08	1.82676e-07	3.55926e-06	6.25648e-05	3.7633	http://genome.ucsc.edu/cgi-bin/hgTracks?db=mm9&position=chr11:119074080-119074633	chr11	119074079	119074633	SmaI[GC]-[GG]SmaI	+	ENSMUSG00000039976	ENSMUST00000036113	119004359	119089813	-	Tbc1d16	protein_coding	intragenic
112447	chr11:119217193-119217742	550	SmaI[AT]-[TC]SmaI	225	426	4	51	103	156	298	11	119217193	119217742	island&shore	NA	NA	NA	NA	NA	NULL	NA	NA	NA	NA	112447	176.5	27.5	325.5	11.8364	3.56515	0.0170551	0.0633601	0.000210312	0.00215177	3.51805	http://genome.ucsc.edu/cgi-bin/hgTracks?db=mm9&position=chr11:119217193-119217742	chr11	119217192	119217742	SmaI[AT]-[TC]SmaI	+	ENSMUSG00000039908	ENSMUST00000050880	119216871	119242393	+	Slc26a11	protein_coding	intragenic
112535	chr11:119889706-119890181	476	SmaI[CT]-[CT]SmaI	455	750	23	102	1286	1943	1469	11	119889706	119890181	NULL	NA	NA	NA	NA	NA	NULL	NA	NA	NA	NA	112535	332.5	62.5	602.5	9.64	3.26903	0.00172424	0.0088223	9.23492e-06	0.000144192	3.24853	http://genome.ucsc.edu/cgi-bin/hgTracks?db=mm9&position=chr11:119889706-119890181	chr11	119889705	119890181	SmaI[CT]-[CT]SmaI	+	ENSMUSG00000025375	ENSMUST00000103020	119868634	119908459	-	Aatk	protein_coding	intragenic
112557	chr11:120031230-120033086	1857	SmaI[AC]-[AC]SmaI	12	10	0	0	0	0	1	11	120031230	120033086	NULL	NA	NA	NA	NA	NA	NULL	NA	NA	NA	NA	112557	5.5	0	11	Inf	Inf	4.76837e-07	5.50738e-06	4.76837e-07	1.04943e-05	3.58496	http://genome.ucsc.edu/cgi-bin/hgTracks?db=mm9&position=chr11:120031230-120033086	chr11	120031229	120033086	SmaI[AC]-[AC]SmaI	+	ENSMUSG00000075389	ENSMUST00000155681	120046714	120050065	-	2810410L24Rik	lincRNA	intergenic
112577	chr11:120096431-120096966	536	SmaI[GA]-[CG]SmaI	202	297	6	15	74	125	156	11	120096431	120096966	island	NA	NA	NA	NA	NA	NULL	NA	NA	NA	NA	112577	130	10.5	249.5	23.7619	4.57058	6.02771e-09	9.49311e-08	2.2537e-12	1.37987e-10	4.4451	http://genome.ucsc.edu/cgi-bin/hgTracks?db=mm9&position=chr11:120096431-120096966	chr11	120096430	120096966	SmaI[GA]-[CG]SmaI	+	ENSMUSG00000039741	ENSMUST00000122148	120094261	120153596	+	Bahcc1	protein_coding	intragenic
112578	chr11:120096967-120097175	209	SmaI[AG]-[AT]SmaI	14	28	1	2	6	16	25	11	120096967	120097175	island	NA	NA	NA	NA	NA	NULL	NA	NA	NA	NA	112578	11.25	1.5	21	14	3.80735	6.78448e-08	9.03911e-07	0.00120297	0.00962874	3.1375	http://genome.ucsc.edu/cgi-bin/hgTracks?db=mm9&position=chr11:120096967-120097175	chr11	120096966	120097175	SmaI[AG]-[AT]SmaI	+	ENSMUSG00000039741	ENSMUST00000122148	120094261	120153596	+	Bahcc1	protein_coding	intragenic
112656	chr11:120410334-120410640	307	SmaI[AC]-[GC]SmaI	332	581	7	40	167	256	250	11	120410334	120410640	shore	NA	NA	NA	NA	NA	NULL	NA	NA	NA	NA	112656	240	23.5	456.5	19.4255	4.27988	0.00106168	0.00576224	1.48933e-06	2.87381e-05	4.22292	http://genome.ucsc.edu/cgi-bin/hgTracks?db=mm9&position=chr11:120410334-120410640	chr11	120410333	120410640	SmaI[AC]-[GC]SmaI	+	ENSMUSG00000061111	ENSMUST00000034913	120404202	120411041	-	Fam195b	protein_coding	intragenic
112851	chr12:3310150-3310534	385	SmaI[AA]-[AC]SmaI	310	475	23	40	183	268	437	12	3310150	3310534	island&shore	NA	NA	NA	NA	NA	NULL	NA	NA	NA	NA	112851	212	31.5	392.5	12.4603	3.63927	4.3108e-11	9.2264e-10	1.53451e-08	4.71889e-07	3.59785	http://genome.ucsc.edu/cgi-bin/hgTracks?db=mm9&position=chr12:3310150-3310534	chr12	3310149	3310534	SmaI[AA]-[AC]SmaI	+	ENSMUSG00000020671	ENSMUST00000021001	3247430	3309969	-	Rab10	protein_coding	intergenic
112897	chr12:3819797-3819994	198	SmaI[AG]-[CA]SmaI	36	54	1	9	78	80	78	12	3819797	3819994	NULL	NA	NA	NA	NA	NA	NULL	NA	NA	NA	NA	112897	25	5	45	9	3.16993	0.00184308	0.00934782	3.19246e-06	5.65919e-05	2.9386	http://genome.ucsc.edu/cgi-bin/hgTracks?db=mm9&position=chr12:3819797-3819994	chr12	3819796	3819994	SmaI[AG]-[CA]SmaI	+	ENSMUSG00000020661	ENSMUST00000020991	3807030	3914443	+	Dnmt3a	protein_coding	intragenic
113152	chr12:7983912-7984373	462	SmaI[AG]-[GG]SmaI	1127	1694	34	242	2316	2189	2454	12	7983912	7984373	NULL	NA	NA	NA	NA	NA	NULL	NA	NA	NA	NA	113152	774.25	138	1410.5	10.221	3.35347	0.000600264	0.00349686	7.90529e-08	2.07502e-06	3.34407	http://genome.ucsc.edu/cgi-bin/hgTracks?db=mm9&position=chr12:7983912-7984373	chr12	7983911	7984373	SmaI[AG]-[GG]SmaI	+	ENSMUSG00000020609	ENSMUST00000037811	7984454	8023641	+	Apob	protein_coding	intergenic
113248	chr12:9587607-9588069	463	SmaI[CC]-[CT]SmaI	557	975	14	81	323	445	453	12	9587607	9588069	island&shore	NA	NA	NA	NA	NA	NULL	NA	NA	NA	NA	113248	406.75	47.5	766	16.1263	4.01134	0.0017502	0.00893666	3.73354e-06	6.54175e-05	3.98317	http://genome.ucsc.edu/cgi-bin/hgTracks?db=mm9&position=chr12:9587607-9588069	chr12	9587606	9588069	SmaI[CC]-[CT]SmaI	+	ENSMUSG00000048387	ENSMUST00000057021	9581248	9588305	+	Osr1	protein_coding	intragenic
113401	chr12:12817420-12817703	284	SmaI[AG]-[TC]SmaI	363	599	20	48	466	551	676	12	12817420	12817703	NULL	NA	NA	NA	NA	NA	NULL	NA	NA	NA	NA	113401	257.5	34	481	14.1471	3.82243	4.14126e-06	4.01404e-05	5.60235e-07	1.21144e-05	3.78361	http://genome.ucsc.edu/cgi-bin/hgTracks?db=mm9&position=chr12:12817420-12817703	chr12	12817419	12817703	SmaI[AG]-[TC]SmaI	+	ENSMUSG00000091430	ENSMUST00000171380	12794791	12801091	+	Gm17337	lincRNA	intergenic
113410	chr12:12927425-12927622	198	SmaI[GG]-[TA]SmaI	66	95	5	10	62	113	124	12	12927425	12927622	NULL	NA	NA	NA	NA	NA	NULL	NA	NA	NA	NA	113410	44	7.5	80.5	10.7333	3.42403	3.89433e-10	7.20332e-09	3.09413e-09	1.07897e-07	3.26127	http://genome.ucsc.edu/cgi-bin/hgTracks?db=mm9&position=chr12:12927425-12927622	chr12	12927424	12927622	SmaI[GG]-[TA]SmaI	+	ENSMUSG00000066629	ENSMUST00000085720	12918792	12919175	+	Rpl36-ps3	protein_coding	intergenic
113650	chr12:17273616-17274462	847	SmaI[GA]-[AC]SmaI	32	47	0	4	12	44	41	12	17273616	17274462	island&shore	NA	NA	NA	NA	NA	NULL	NA	NA	NA	NA	113650	20.75	2	39.5	19.75	4.30378	0.000539434	0.00317165	6.99975e-09	2.28128e-07	3.75489	http://genome.ucsc.edu/cgi-bin/hgTracks?db=mm9&position=chr12:17273616-17274462	chr12	17273615	17274462	SmaI[GA]-[AC]SmaI	+	ENSMUSG00000020571	ENSMUST00000057288	17273351	17291576	+	Pdia6	protein_coding	intragenic
114857	chr12:33831912-33832321	410	SmaI[AA]-[TT]SmaI	141	264	0	21	69	99	133	12	33831912	33832321	island&shore	NA	NA	NA	NA	NA	NULL	NA	NA	NA	NA	114857	106.5	10.5	202.5	19.2857	4.26946	0.0152634	0.0576952	2.39358e-05	0.000331211	4.14532	http://genome.ucsc.edu/cgi-bin/hgTracks?db=mm9&position=chr12:33831912-33832321	chr12	33831911	33832321	SmaI[AA]-[TT]SmaI	+	ENSMUSG00000052125	ENSMUST00000148740	33817919	33832451	-	F730043M19Rik	lincRNA	intragenic
115167	chr12:40970753-40972751	1999	SmaI[AA]-[TC]SmaI	13	19	0	4	6	1	7	12	40970753	40972751	NULL	2129486	12	40972397	40972921	1	repeat	RLTR28	LTR	ERVL	1	115167	9	2	16	8	3	0.00809551	0.0337109	5.34676e-05	0.000664588	2.5025	http://genome.ucsc.edu/cgi-bin/hgTracks?db=mm9&position=chr12:40970753-40972751	chr12	40970752	40972751	SmaI[AA]-[TC]SmaI	+	ENSMUSG00000001627	ENSMUST00000001672	40928154	40949776	-	Ifrd1	protein_coding	intergenic
115350	chr12:46167842-46168507	666	SmaI[GT]-[AG]SmaI	160	300	13	32	253	289	331	12	46167842	46168507	NULL	NA	NA	NA	NA	NA	NULL	NA	NA	NA	NA	115350	126.25	22.5	230	10.2222	3.35364	0.000118234	0.000822628	0.000240919	0.00241198	3.29716	http://genome.ucsc.edu/cgi-bin/hgTracks?db=mm9&position=chr12:46167842-46168507	chr12	46167841	46168507	SmaI[GT]-[AG]SmaI	+	ENSMUSG00000046314	ENSMUST00000120531	45953475	46175099	-	Stxbp6	protein_coding	intragenic
115731	chr12:55304909-55305385	477	SmaI[AC]-[GC]SmaI	91	167	2	22	55	87	108	12	55304909	55305385	island&shore	NA	NA	NA	NA	NA	NULL	NA	NA	NA	NA	115731	70.5	12	129	10.75	3.42626	0.0147205	0.0559378	0.000206968	0.00212234	3.32193	http://genome.ucsc.edu/cgi-bin/hgTracks?db=mm9&position=chr12:55304909-55305385	chr12	55304908	55305385	SmaI[AC]-[GC]SmaI	+	ENSMUSG00000035105	ENSMUST00000039516	55279968	55304847	-	Egln3	protein_coding	intergenic
116674	chr12:71927072-71927450	379	SmaI[TG]-[AC]SmaI	46	66	0	4	30	52	74	12	71927072	71927450	shore	NA	NA	NA	NA	NA	NULL	NA	NA	NA	NA	116674	29	2	56	28	4.80735	0.000103963	0.000731744	2.44793e-11	1.27283e-09	4.24793	http://genome.ucsc.edu/cgi-bin/hgTracks?db=mm9&position=chr12:71927072-71927450	chr12	71927071	71927450	SmaI[TG]-[AC]SmaI	+	ENSMUSG00000048285	ENSMUST00000057859	71926501	72003219	+	Frmd6	protein_coding	intragenic
116697	chr12:72118083-72118979	897	SmaI[AA]-[TA]SmaI	80	101	5	10	24	27	62	12	72118083	72118979	shore	2167011	12	72118943	72119094	-1	repeat	B1F2	SINE	Alu	1	116697	49	7.5	90.5	12.0667	3.59296	3.23098e-14	1.04303e-12	6.24625e-19	9.10082e-17	3.42824	http://genome.ucsc.edu/cgi-bin/hgTracks?db=mm9&position=chr12:72118083-72118979	chr12	72118082	72118979	SmaI[AA]-[TA]SmaI	+	ENSMUSG00000048118	ENSMUST00000046305	72116977	72199579	+	Arid4a	protein_coding	intragenic
116960	chr12:76409098-76409535	438	SmaI[TT]-[GT]SmaI	126	191	6	14	77	157	160	12	76409098	76409535	NULL	NA	NA	NA	NA	NA	NULL	NA	NA	NA	NA	116960	84.25	10	158.5	15.85	3.98641	4.8417e-08	6.61569e-07	2.83008e-09	9.96234e-08	3.85798	http://genome.ucsc.edu/cgi-bin/hgTracks?db=mm9&position=chr12:76409098-76409535	chr12	76409097	76409535	SmaI[TT]-[GT]SmaI	+	ENSMUSG00000046768	ENSMUST00000055390	76409309	76502443	+	Rhoj	protein_coding	intragenic
117068	chr12:77649185-77650338	1154	SmaI[CA]-[GT]SmaI	143	270	11	28	112	86	133	12	77649185	77650338	NULL	2174913	12	77650180	77650512	1	repeat	L2c	LINE	L2	1	117068	113	19.5	206.5	10.5897	3.4046	0.000144799	0.000986789	0.000250079	0.00248946	3.33942	http://genome.ucsc.edu/cgi-bin/hgTracks?db=mm9&position=chr12:77649185-77650338	chr12	77649184	77650338	SmaI[CA]-[GT]SmaI	+	ENSMUSG00000052609	ENSMUST00000075249	77634547	77680026	+	Plekhg3	protein_coding	intragenic
117109	chr12:77897567-77897851	285	SmaI[AG]-[CA]SmaI	153	273	12	13	502	599	671	12	77897567	77897851	NULL	NA	NA	NA	NA	NA	NULL	NA	NA	NA	NA	117109	112.75	12.5	213	17.04	4.09085	2.70475e-66	1.53529e-63	6.5103e-06	0.000106088	3.98658	http://genome.ucsc.edu/cgi-bin/hgTracks?db=mm9&position=chr12:77897567-77897851	chr12	77897566	77897851	SmaI[AG]-[CA]SmaI	+	ENSMUSG00000042808	ENSMUST00000082431	77893322	77896541	-	Gpx2	protein_coding	intergenic
117196	chr12:79328673-79329048	376	SmaI[TC]-[TG]SmaI	186	297	15	35	171	328	282	12	79328673	79329048	shore	NA	NA	NA	NA	NA	NULL	NA	NA	NA	NA	117196	133.25	25	241.5	9.66	3.27202	1.65196e-05	0.000139305	1.88765e-06	3.54695e-05	3.2214	http://genome.ucsc.edu/cgi-bin/hgTracks?db=mm9&position=chr12:79328673-79329048	chr12	79328672	79329048	SmaI[TC]-[TG]SmaI	+	ENSMUSG00000047454	ENSMUST00000110388	79327642	79785754	+	Gphn	protein_coding	intragenic
117614	chr12:85103759-85104452	694	SmaI[GC]-[TA]SmaI	79	152	0	15	64	72	98	12	85103759	85104452	NULL	NA	NA	NA	NA	NA	NULL	NA	NA	NA	NA	117614	61.5	7.5	115.5	15.4	3.94486	0.0243712	0.0856097	0.000149075	0.00160161	3.77672	http://genome.ucsc.edu/cgi-bin/hgTracks?db=mm9&position=chr12:85103759-85104452	chr12	85103758	85104452	SmaI[GC]-[TA]SmaI	+	ENSMUSG00000021223	ENSMUST00000121733	85104584	85133332	+	Papln	protein_coding	intergenic
117667	chr12:85530302-85530902	601	SmaI[CT]-[TC]SmaI	460	800	20	81	365	392	409	12	85530302	85530902	NULL	NA	NA	NA	NA	NA	NULL	NA	NA	NA	NA	117667	340.25	50.5	630	12.4752	3.641	0.00109778	0.00593456	1.17896e-05	0.000178852	3.615	http://genome.ucsc.edu/cgi-bin/hgTracks?db=mm9&position=chr12:85530302-85530902	chr12	85530301	85530902	SmaI[CT]-[TC]SmaI	+	ENSMUSG00000042507	ENSMUST00000110294	85490228	85534965	-	C130039O16Rik	protein_coding	intragenic
117679	chr12:85552340-85552734	395	SmaI[GG]-[CT]SmaI	236	328	15	37	721	906	757	12	85552340	85552734	NULL	NA	NA	NA	NA	NA	NULL	NA	NA	NA	NA	117679	154	26	282	10.8462	3.43911	3.54107e-07	4.16221e-06	1.02454e-11	5.63063e-10	3.38977	http://genome.ucsc.edu/cgi-bin/hgTracks?db=mm9&position=chr12:85552340-85552734	chr12	85552339	85552734	SmaI[GG]-[CT]SmaI	+	ENSMUSG00000042507	ENSMUST00000110294	85490228	85534965	-	C130039O16Rik	protein_coding	intergenic
117680	chr12:85552735-85553124	390	SmaI[GA]-[CA]SmaI	216	385	4	29	333	382	526	12	85552735	85553124	NULL	2186756	12	85553032	85553159	1	repeat	B1_Mur4	SINE	Alu	1	117680	158.5	16.5	300.5	18.2121	4.18683	0.00246904	0.0120235	5.01355e-06	8.43205e-05	4.10673	http://genome.ucsc.edu/cgi-bin/hgTracks?db=mm9&position=chr12:85552735-85553124	chr12	85552734	85553124	SmaI[GA]-[CA]SmaI	+	ENSMUSG00000042507	ENSMUST00000110294	85490228	85534965	-	C130039O16Rik	protein_coding	intergenic
117756	chr12:86112902-86113704	803	SmaI[CC]-[CC]SmaI	47	102	1	4	29	56	42	12	86112902	86113704	shore	NA	NA	NA	NA	NA	NULL	NA	NA	NA	NA	117756	38.5	2.5	74.5	29.8	4.89724	7.56462e-06	6.90934e-05	0.000250473	0.00249065	4.43105	http://genome.ucsc.edu/cgi-bin/hgTracks?db=mm9&position=chr12:86112902-86113704	chr12	86112901	86113704	SmaI[CC]-[CC]SmaI	+	ENSMUSG00000021242	ENSMUST00000021668	86095510	86114062	-	Npc2	protein_coding	intragenic
117797	chr12:86451283-86451588	306	SmaI[CC]-[AA]SmaI	156	301	8	35	143	234	274	12	86451283	86451588	island&shore	NA	NA	NA	NA	NA	NULL	NA	NA	NA	NA	117797	125	21.5	228.5	10.6279	3.40979	0.00483375	0.0215938	0.000421161	0.00390836	3.3505	http://genome.ucsc.edu/cgi-bin/hgTracks?db=mm9&position=chr12:86451283-86451588	chr12	86451282	86451588	SmaI[CC]-[AA]SmaI	+	ENSMUSG00000004789	ENSMUST00000053811	86451783	86475041	+	Dlst	protein_coding	intergenic
117890	chr12:87423765-87424379	615	SmaI[AA]-[TA]SmaI	207	309	16	40	168	140	256	12	87423765	87424379	island&shore	NA	NA	NA	NA	NA	NULL	NA	NA	NA	NA	117890	143	28	258	9.21429	3.20387	1.47615e-05	0.000126555	6.41001e-08	1.71728e-06	3.15883	http://genome.ucsc.edu/cgi-bin/hgTracks?db=mm9&position=chr12:87423765-87424379	chr12	87423764	87424379	SmaI[AA]-[TA]SmaI	+	ENSMUSG00000007867	ENSMUST00000054565	87423513	87503406	+	1700019E19Rik	protein_coding	intragenic
118026	chr12:88728358-88728574	217	SmaI[CA]-[GC]SmaI	111	245	4	16	56	164	121	12	88728358	88728574	shore	NA	NA	NA	NA	NA	NULL	NA	NA	NA	NA	118026	94	10	178	17.8	4.15381	0.00114707	0.0061692	0.000753963	0.00643965	4.02438	http://genome.ucsc.edu/cgi-bin/hgTracks?db=mm9&position=chr12:88728358-88728574	chr12	88728357	88728574	SmaI[CA]-[GC]SmaI	+	ENSMUSG00000021036	ENSMUST00000021424	88646008	88729305	-	Sptlc2	protein_coding	intragenic
118764	chr12:103677596-103677825	230	SmaI[AC]-[TC]SmaI	101	210	4	17	42	83	102	12	103677596	103677825	island&shore	NA	NA	NA	NA	NA	NULL	NA	NA	NA	NA	118764	83	10.5	155.5	14.8095	3.88845	0.00218753	0.0108366	0.000534914	0.00478597	3.76646	http://genome.ucsc.edu/cgi-bin/hgTracks?db=mm9&position=chr12:103677596-103677825	chr12	103677595	103677825	SmaI[AC]-[TC]SmaI	+	ENSMUSG00000021190	ENSMUST00000021607	103632308	103678023	-	Lgmn	protein_coding	intragenic
119000	chr12:106269634-106269907	274	SmaI[GC]-[GG]SmaI	182	367	4	33	112	139	210	12	106269634	106269907	shore	2212814	12	106269880	106270011	-1	repeat	PB1	SINE	Alu	1	119000	146.5	18.5	274.5	14.8378	3.89121	0.0107007	0.0426744	0.000291335	0.00284608	3.82051	http://genome.ucsc.edu/cgi-bin/hgTracks?db=mm9&position=chr12:106269634-106269907	chr12	106269633	106269907	SmaI[GC]-[GG]SmaI	+	ENSMUSG00000088789	ENSMUST00000158164	106269285	106269559	-	Scarna13	snoRNA	intergenic
119001	chr12:106269908-106270369	462	SmaI[CT]-[GC]SmaI	270	440	12	41	190	192	423	12	106269908	106270369	island&shore	2212814	12	106269880	106270011	-1	repeat	PB1	SINE	Alu	1	119001	190.75	26.5	355	13.3962	3.74375	0.000159252	0.00107269	5.60857e-07	1.21182e-05	3.69437	http://genome.ucsc.edu/cgi-bin/hgTracks?db=mm9&position=chr12:106269908-106270369	chr12	106269907	106270369	SmaI[CT]-[GC]SmaI	+	ENSMUSG00000088789	ENSMUST00000158164	106269285	106269559	-	Scarna13	snoRNA	intergenic
119360	chr12:109514874-109515693	820	SmaI[GG]-[GC]SmaI	69	116	6	11	23	34	64	12	109514874	109515693	shore	NA	NA	NA	NA	NA	NULL	NA	NA	NA	NA	119360	50.5	8.5	92.5	10.8824	3.44392	1.21768e-11	2.82597e-10	1.20522e-05	0.000182227	3.29897	http://genome.ucsc.edu/cgi-bin/hgTracks?db=mm9&position=chr12:109514874-109515693	chr12	109514873	109515693	SmaI[GG]-[GC]SmaI	+	ENSMUSG00000084883	ENSMUST00000136175	109444555	109513627	-	Ccdc85c	protein_coding	intergenic
119370	chr12:109571578-109571924	347	SmaI[GG]-[TT]SmaI	177	396	2	26	113	202	219	12	109571578	109571924	shore	NA	NA	NA	NA	NA	NULL	NA	NA	NA	NA	119370	150.25	14	286.5	20.4643	4.35504	0.0155807	0.0586991	0.000594172	0.00524589	4.26053	http://genome.ucsc.edu/cgi-bin/hgTracks?db=mm9&position=chr12:109571578-109571924	chr12	109571577	109571924	SmaI[GG]-[TT]SmaI	+	ENSMUSG00000021259	ENSMUST00000021684	109572587	109600441	+	Cyp46a1	protein_coding	intergenic
119375	chr12:109590253-109590942	690	SmaI[GA]-[GA]SmaI	35	63	1	8	33	19	26	12	109590253	109590942	shore	NA	NA	NA	NA	NA	NULL	NA	NA	NA	NA	119375	26.75	4.5	49	10.8889	3.44478	0.00883347	0.0363121	0.000210938	0.00215656	3.18442	http://genome.ucsc.edu/cgi-bin/hgTracks?db=mm9&position=chr12:109590253-109590942	chr12	109590252	109590942	SmaI[GA]-[GA]SmaI	+	ENSMUSG00000021259	ENSMUST00000021684	109572587	109600441	+	Cyp46a1	protein_coding	intragenic
119398	chr12:109661742-109662631	890	SmaI[CA]-[CT]SmaI	243	377	12	33	98	102	115	12	109661742	109662631	island&shore	NA	NA	NA	NA	NA	NULL	NA	NA	NA	NA	119398	166.25	22.5	310	13.7778	3.78427	9.27324e-06	8.29542e-05	2.51011e-08	7.31449e-07	3.72618	http://genome.ucsc.edu/cgi-bin/hgTracks?db=mm9&position=chr12:109661742-109662631	chr12	109661741	109662631	SmaI[CA]-[CT]SmaI	+	ENSMUSG00000058070	ENSMUST00000109860	109661026	109777774	+	Eml1	protein_coding	intragenic
119482	chr12:110306660-110307182	523	SmaI[CC]-[GC]SmaI	315	572	7	51	231	250	489	12	110306660	110307182	NULL	NA	NA	NA	NA	NA	NULL	NA	NA	NA	NA	119482	236.25	29	443.5	15.2931	3.93481	0.0043195	0.0195789	1.949e-05	0.000275427	3.88915	http://genome.ucsc.edu/cgi-bin/hgTracks?db=mm9&position=chr12:110306660-110307182	chr12	110306659	110307182	SmaI[CC]-[GC]SmaI	+	ENSMUSG00000040867	ENSMUST00000073156	110270397	110291589	-	Begain	protein_coding	intergenic
119601	chr12:111611289-111611688	400	SmaI[AC]-[TC]SmaI	316	534	38	50	114	213	214	12	111611289	111611688	island&shore	NA	NA	NA	NA	NA	NULL	NA	NA	NA	NA	119601	234.5	44	425	9.65909	3.27189	2.49561e-36	3.79863e-34	1.27357e-05	0.000191288	3.24286	http://genome.ucsc.edu/cgi-bin/hgTracks?db=mm9&position=chr12:111611289-111611688	chr12	111611288	111611688	SmaI[AC]-[TC]SmaI	+	NA	NA	NA	NA	NA	NA	NA	NA
119608	chr12:111655600-111656259	660	SmaI[CC]-[GT]SmaI	252	454	14	39	152	223	259	12	111655600	111656259	NULL	2219383	12	111655343	111655604	-1	repeat	B4A	SINE	B4	1	119608	189.75	26.5	353	13.3208	3.7356	0.000100946	0.000713086	2.59156e-05	0.000354644	3.68625	http://genome.ucsc.edu/cgi-bin/hgTracks?db=mm9&position=chr12:111655600-111656259	chr12	111655599	111656259	SmaI[CC]-[GT]SmaI	+	NA	NA	NA	NA	NA	NA	NA	NA
119815	chr12:113189337-113190114	778	SmaI[TC]-[CT]SmaI	227	416	13	35	373	319	394	12	113189337	113190114	NULL	NA	NA	NA	NA	NA	NULL	NA	NA	NA	NA	119815	172.75	24	321.5	13.3958	3.74371	7.48667e-05	0.000548265	4.17497e-05	0.00053631	3.6893	http://genome.ucsc.edu/cgi-bin/hgTracks?db=mm9&position=chr12:113189337-113190114	chr12	113189336	113190114	SmaI[TC]-[CT]SmaI	+	ENSMUSG00000021290	ENSMUST00000021719	113199587	113205188	-	2010107E04Rik	protein_coding	intergenic
119843	chr12:113382626-113382844	219	SmaI[CG]-[AT]SmaI	253	542	3	24	105	196	211	12	113382626	113382844	island	NA	NA	NA	NA	NA	NULL	NA	NA	NA	NA	119843	205.5	13.5	397.5	29.4444	4.87992	0.00373229	0.0172093	9.14843e-05	0.00105039	4.78045	http://genome.ucsc.edu/cgi-bin/hgTracks?db=mm9&position=chr12:113382626-113382844	chr12	113382625	113382844	SmaI[CG]-[AT]SmaI	+	ENSMUSG00000021294	ENSMUST00000128402	113384446	113419957	+	Kif26a	protein_coding	intergenic
120396	chr13:3359290-3359581	292	SmaI[AG]-[TA]SmaI	28	44	3	1	34	61	57	13	3359290	3359581	island	NA	NA	NA	NA	NA	NULL	NA	NA	NA	NA	120396	19	2	36	18	4.16993	4.72829e-14	1.48761e-12	3.95433e-07	8.91146e-06	3.62449	http://genome.ucsc.edu/cgi-bin/hgTracks?db=mm9&position=chr13:3359290-3359581	chr13	3359289	3359581	SmaI[AG]-[TA]SmaI	+	NA	NA	NA	NA	NA	NA	NA	NA
121275	chr13:21252677-21253335	659	SmaI[CC]-[AT]SmaI	218	351	17	37	151	318	375	13	21252677	21253335	NULL	NA	NA	NA	NA	NA	NULL	NA	NA	NA	NA	121275	155.75	27	284.5	10.537	3.3974	3.14181e-06	3.11847e-05	1.36603e-06	2.6547e-05	3.34999	http://genome.ucsc.edu/cgi-bin/hgTracks?db=mm9&position=chr13:21252677-21253335	chr13	21252676	21253335	SmaI[CC]-[AT]SmaI	+	ENSMUSG00000045474	ENSMUST00000055298	21233895	21234950	-	Olfr1368	protein_coding	intergenic
121308	chr13:21801627-21802182	556	SmaI[CA]-[TC]SmaI	294	428	9	29	195	265	350	13	21801627	21802182	NULL	NA	NA	NA	NA	NA	NULL	NA	NA	NA	NA	121308	190	19	361	19	4.24793	1.48752e-06	1.56725e-05	3.63444e-12	2.13875e-10	4.17792	http://genome.ucsc.edu/cgi-bin/hgTracks?db=mm9&position=chr13:21801627-21802182	chr13	21801626	21802182	SmaI[CA]-[TC]SmaI	+	ENSMUSG00000069314	ENSMUST00000091756	21807632	21808012	-	Hist1h2bl	protein_coding	intergenic
121309	chr13:21802183-21802496	314	SmaI[TC]-[GG]SmaI	37	52	0	4	19	24	55	13	21802183	21802496	NULL	NA	NA	NA	NA	NA	NULL	NA	NA	NA	NA	121309	23.25	2	44.5	22.25	4.47573	0.000102307	0.000722137	5.08161e-11	2.49916e-09	3.92283	http://genome.ucsc.edu/cgi-bin/hgTracks?db=mm9&position=chr13:21802183-21802496	chr13	21802182	21802496	SmaI[TC]-[GG]SmaI	+	ENSMUSG00000069314	ENSMUST00000091756	21807632	21808012	-	Hist1h2bl	protein_coding	intergenic
121339	chr13:21974351-21974764	414	SmaI[AA]-[AA]SmaI	70	118	12	7	30	53	38	13	21974351	21974764	NULL	NA	NA	NA	NA	NA	NULL	NA	NA	NA	NA	121339	51.75	9.5	94	9.89474	3.30666	6.66406e-14	2.04931e-12	2.03789e-05	0.000286947	3.17754	http://genome.ucsc.edu/cgi-bin/hgTracks?db=mm9&position=chr13:21974351-21974764	chr13	21974350	21974764	SmaI[AA]-[AA]SmaI	+	ENSMUSG00000088148	ENSMUST00000157523	21988787	21988918	-	Mir1983	miRNA	intergenic
121808	chr13:30077834-30078108	275	SmaI[TG]-[GA]SmaI	135	242	9	23	78	228	321	13	30077834	30078108	island&shore	NA	NA	NA	NA	NA	NULL	NA	NA	NA	NA	121808	102.25	16	188.5	11.7812	3.55842	5.19498e-05	0.00039537	4.64646e-05	0.000585557	3.47859	http://genome.ucsc.edu/cgi-bin/hgTracks?db=mm9&position=chr13:30077834-30078108	chr13	30077833	30078108	SmaI[TG]-[GA]SmaI	+	ENSMUSG00000016477	ENSMUST00000102948	29998444	30077537	-	E2f3	protein_coding	intergenic
122093	chr13:35084980-35085623	644	SmaI[TC]-[GT]SmaI	145	245	4	37	131	192	213	13	35084980	35085623	island&shore	NA	NA	NA	NA	NA	NULL	NA	NA	NA	NA	122093	107.75	20.5	195	9.5122	3.24978	0.00767344	0.0322093	4.2959e-05	0.000548483	3.18845	http://genome.ucsc.edu/cgi-bin/hgTracks?db=mm9&position=chr13:35084980-35085623	chr13	35084979	35085623	SmaI[TC]-[GT]SmaI	+	ENSMUSG00000021417	ENSMUST00000021854	35069618	35085996	-	Eci2	protein_coding	intragenic
122096	chr13:35086086-35086890	805	SmaI[GA]-[AG]SmaI	48	95	3	9	76	108	100	13	35086086	35086890	shore	2268177	13	35086835	35087023	1	repeat	B3	SINE	B2	1	122096	38.75	6	71.5	11.9167	3.57491	0.000237291	0.00152987	0.000596603	0.00526344	3.37255	http://genome.ucsc.edu/cgi-bin/hgTracks?db=mm9&position=chr13:35086086-35086890	chr13	35086085	35086890	SmaI[GA]-[AG]SmaI	+	ENSMUSG00000021417	ENSMUST00000021854	35069618	35085996	-	Eci2	protein_coding	intergenic
122149	chr13:36061358-36061564	207	SmaI[TC]-[TC]SmaI	45	51	4	4	35	45	53	13	36061358	36061564	island&shore	NA	NA	NA	NA	NA	NULL	NA	NA	NA	NA	122149	26	4	48	12	3.58496	2.76531e-20	1.58618e-18	2.76531e-20	4.79896e-18	3.29278	http://genome.ucsc.edu/cgi-bin/hgTracks?db=mm9&position=chr13:36061358-36061564	chr13	36061357	36061564	SmaI[TC]-[TC]SmaI	+	ENSMUSG00000050423	ENSMUST00000132661	36059722	36062257	+	Ppp1r3g	protein_coding	intragenic
122231	chr13:37605699-37606068	370	SmaI[AC]-[CG]SmaI	410	761	34	85	526	858	672	13	37605699	37606068	NULL	NA	NA	NA	NA	NA	NULL	NA	NA	NA	NA	122231	322.5	59.5	585.5	9.84034	3.29871	0.000209607	0.00137118	0.000200861	0.00206672	3.27712	http://genome.ucsc.edu/cgi-bin/hgTracks?db=mm9&position=chr13:37605699-37606068	chr13	37605698	37606068	SmaI[AC]-[CG]SmaI	+	NA	NA	NA	NA	NA	NA	NA	NA
122684	chr13:43881643-43882372	730	SmaI[GG]-[AG]SmaI	121	181	0	23	283	202	291	13	43881643	43882372	shore	NA	NA	NA	NA	NA	NULL	NA	NA	NA	NA	122684	81.25	11.5	151	13.1304	3.71484	0.00106478	0.00577679	2.92538e-08	8.42547e-07	3.60407	http://genome.ucsc.edu/cgi-bin/hgTracks?db=mm9&position=chr13:43881643-43882372	chr13	43881642	43882372	SmaI[GG]-[AG]SmaI	+	ENSMUSG00000015396	ENSMUST00000015540	43880476	43898499	+	Cd83	protein_coding	intragenic
122690	chr13:43926521-43926704	184	SmaI[GA]-[TG]SmaI	35	67	1	4	39	82	12	13	43926521	43926704	NULL	NA	NA	NA	NA	NA	NULL	NA	NA	NA	NA	122690	26.75	2.5	51	20.4	4.3505	3.32238e-05	0.000262915	8.67794e-05	0.00100399	3.89308	http://genome.ucsc.edu/cgi-bin/hgTracks?db=mm9&position=chr13:43926521-43926704	chr13	43926520	43926704	SmaI[GA]-[TG]SmaI	+	NA	NA	NA	NA	NA	NA	NA	NA
122883	chr13:46045946-46046617	672	SmaI[CC]-[TC]SmaI	341	646	19	50	1223	1127	1205	13	46045946	46046617	NULL	NA	NA	NA	NA	NA	NULL	NA	NA	NA	NA	122883	264	34.5	493.5	14.3043	3.83838	5.91275e-05	0.00044392	6.91429e-05	0.000824811	3.80008	http://genome.ucsc.edu/cgi-bin/hgTracks?db=mm9&position=chr13:46045946-46046617	chr13	46045945	46046617	SmaI[CC]-[TC]SmaI	+	ENSMUSG00000046876	ENSMUST00000091628	45650262	46060345	-	Atxn1	protein_coding	intragenic
122943	chr13:46821463-46822315	853	SmaI[CT]-[AA]SmaI	42	63	2	7	46	26	38	13	46821463	46822315	island&shore	NA	NA	NA	NA	NA	NULL	NA	NA	NA	NA	122943	28.5	4.5	52.5	11.6667	3.54432	4.27998e-05	0.000331285	1.40722e-07	3.47608e-06	3.28204	http://genome.ucsc.edu/cgi-bin/hgTracks?db=mm9&position=chr13:46821463-46822315	chr13	46821462	46822315	SmaI[CT]-[AA]SmaI	+	ENSMUSG00000021374	ENSMUST00000021803	46775271	46823218	-	Nup153	protein_coding	intragenic
123107	chr13:48754918-48755259	342	SmaI[GT]-[GC]SmaI	58	88	1	6	30	53	40	13	48754918	48755259	island&shore	NA	NA	NA	NA	NA	NULL	NA	NA	NA	NA	123107	38.25	3.5	73	20.8571	4.38247	6.64264e-05	0.000493552	3.81751e-09	1.30997e-07	4.03953	http://genome.ucsc.edu/cgi-bin/hgTracks?db=mm9&position=chr13:48754918-48755259	chr13	48754917	48755259	SmaI[GT]-[GC]SmaI	+	ENSMUSG00000021381	ENSMUST00000021813	48758367	48761876	+	Barx1	protein_coding	intergenic
123223	chr13:49516947-49517124	178	SmaI[TG]-[CC]SmaI	6	11	0	0	5	8	7	13	49516947	49517124	island	NA	NA	NA	NA	NA	NULL	NA	NA	NA	NA	123223	4.25	0	8.5	Inf	Inf	2.84831e-05	0.000228587	0.000211299	0.00215782	3.24793	http://genome.ucsc.edu/cgi-bin/hgTracks?db=mm9&position=chr13:49516947-49517124	chr13	49516946	49517124	SmaI[TG]-[CC]SmaI	+	ENSMUSG00000021385	ENSMUST00000021817	49516680	49558359	+	Ippk	protein_coding	intragenic
123456	chr13:51966873-51968185	1313	SmaI[AG]-[TT]SmaI	50	97	5	10	66	45	57	13	51966873	51968185	NULL	NA	NA	NA	NA	NA	NULL	NA	NA	NA	NA	123456	40.5	7.5	73.5	9.8	3.29278	7.50977e-08	9.91813e-07	0.000727815	0.00624766	3.13171	http://genome.ucsc.edu/cgi-bin/hgTracks?db=mm9&position=chr13:51966873-51968185	chr13	51966872	51968185	SmaI[AG]-[TT]SmaI	+	NA	NA	NA	NA	NA	NA	NA	NA
123457	chr13:51968186-51968874	689	SmaI[AA]-[AT]SmaI	207	417	20	48	551	571	549	13	51968186	51968874	NULL	NA	NA	NA	NA	NA	NULL	NA	NA	NA	NA	123457	173	34	312	9.17647	3.19794	0.000265596	0.00169036	0.00124371	0.00990536	3.16074	http://genome.ucsc.edu/cgi-bin/hgTracks?db=mm9&position=chr13:51968186-51968874	chr13	51968185	51968874	SmaI[AA]-[AT]SmaI	+	NA	NA	NA	NA	NA	NA	NA	NA
123896	chr13:55724605-55725660	1056	SmaI[AG]-[TG]SmaI	91	160	3	18	26	52	45	13	55724605	55725660	island&shore	NA	NA	NA	NA	NA	NULL	NA	NA	NA	NA	123896	68	10.5	125.5	11.9524	3.57923	0.00382031	0.0175558	3.85108e-05	0.000502521	3.45943	http://genome.ucsc.edu/cgi-bin/hgTracks?db=mm9&position=chr13:55724605-55725660	chr13	55724604	55725660	SmaI[AG]-[TG]SmaI	+	ENSMUSG00000021501	ENSMUST00000021963	55724366	55733772	+	Caml	protein_coding	intragenic
123959	chr13:56097993-56099317	1325	SmaI[GG]-[TC]SmaI	39	76	1	7	40	39	31	13	56097993	56099317	NULL	NA	NA	NA	NA	NA	NULL	NA	NA	NA	NA	123959	30.75	4	57.5	14.375	3.84549	0.00578323	0.0252395	0.00032418	0.00312217	3.54844	http://genome.ucsc.edu/cgi-bin/hgTracks?db=mm9&position=chr13:56097993-56099317	chr13	56097992	56099317	SmaI[GG]-[TC]SmaI	+	NA	NA	NA	NA	NA	NA	NA	NA
124164	chr13:58214033-58214564	532	SmaI[TT]-[CA]SmaI	79	156	4	3	73	147	90	13	58214033	58214564	NULL	NA	NA	NA	NA	NA	NULL	NA	NA	NA	NA	124164	60.5	3.5	117.5	33.5714	5.06916	1.92993e-43	4.20662e-41	1.75349e-05	0.000251054	4.71882	http://genome.ucsc.edu/cgi-bin/hgTracks?db=mm9&position=chr13:58214033-58214564	chr13	58214032	58214564	SmaI[TT]-[CA]SmaI	+	ENSMUSG00000007836	ENSMUST00000007980	58227240	58229917	-	Hnrnpa0	protein_coding	intergenic
124331	chr13:59993336-59993973	638	SmaI[TC]-[CT]SmaI	106	193	4	10	282	259	335	13	59993336	59993973	NULL	NA	NA	NA	NA	NA	NULL	NA	NA	NA	NA	124331	78.25	7	149.5	21.3571	4.41665	1.37661e-07	1.73404e-06	6.5673e-06	0.000106762	4.23362	http://genome.ucsc.edu/cgi-bin/hgTracks?db=mm9&position=chr13:59993336-59993973	chr13	59993335	59993973	SmaI[TC]-[CT]SmaI	+	NA	NA	NA	NA	NA	NA	NA	NA
125117	chr13:72776976-72777142	167	SmaI[AA]-[TC]SmaI	10	14	0	2	1	5	12	13	72776976	72777142	NULL	NA	NA	NA	NA	NA	NULL	NA	NA	NA	NA	125117	6.5	1	12	12	3.58496	0.00628694	0.0270949	1.04904e-05	0.000161664	2.70044	http://genome.ucsc.edu/cgi-bin/hgTracks?db=mm9&position=chr13:72776976-72777142	chr13	72776975	72777142	SmaI[AA]-[TC]SmaI	+	ENSMUSG00000001504	ENSMUST00000074372	72766268	72771644	+	Irx2	protein_coding	intergenic
126111	chr13:94847180-94847484	305	SmaI[AA]-[TT]SmaI	39	54	2	9	39	62	70	13	94847180	94847484	NULL	NA	NA	NA	NA	NA	NULL	NA	NA	NA	NA	126111	26	5.5	46.5	8.45455	3.07973	9.52861e-05	0.000677673	2.92002e-08	8.41892e-07	2.86942	http://genome.ucsc.edu/cgi-bin/hgTracks?db=mm9&position=chr13:94847180-94847484	chr13	94847179	94847484	SmaI[AA]-[TT]SmaI	+	ENSMUSG00000045312	ENSMUST00000054274	94827751	94965364	+	Lhfpl2	protein_coding	intragenic
126161	chr13:95479582-95479820	239	SmaI[TG]-[AT]SmaI	95	198	0	12	101	153	113	13	95479582	95479820	shore	NA	NA	NA	NA	NA	NULL	NA	NA	NA	NA	126161	76.25	6	146.5	24.4167	4.60979	0.0203565	0.0737938	0.000138489	0.00149911	4.39722	http://genome.ucsc.edu/cgi-bin/hgTracks?db=mm9&position=chr13:95479582-95479820	chr13	95479581	95479820	SmaI[TG]-[AT]SmaI	+	NA	NA	NA	NA	NA	NA	NA	NA
126260	chr13:96660816-96660966	151	SmaI[AG]-[AG]SmaI	10	19	0	1	5	11	7	13	96660816	96660966	shore	NA	NA	NA	NA	NA	NULL	NA	NA	NA	NA	126260	7.5	0.5	14.5	29	4.85798	6.64092e-07	7.47989e-06	0.000334466	0.00320537	3.36923	http://genome.ucsc.edu/cgi-bin/hgTracks?db=mm9&position=chr13:96660816-96660966	chr13	96660815	96660966	SmaI[AG]-[AG]SmaI	+	ENSMUSG00000021676	ENSMUST00000068603	96397132	96661877	-	Iqgap2	protein_coding	intragenic
126357	chr13:98004856-98005050	195	SmaI[CC]-[CA]SmaI	70	115	8	5	24	73	72	13	98004856	98005050	NULL	NA	NA	NA	NA	NA	NULL	NA	NA	NA	NA	126357	49.5	6.5	92.5	14.2308	3.83094	3.82779e-29	3.80627e-27	1.22506e-06	2.41344e-05	3.64	http://genome.ucsc.edu/cgi-bin/hgTracks?db=mm9&position=chr13:98004856-98005050	chr13	98004855	98005050	SmaI[CC]-[CA]SmaI	+	ENSMUSG00000041773	ENSMUST00000041623	98011060	98022994	+	Enc1	protein_coding	intergenic
126382	chr13:98225981-98226409	429	SmaI[GT]-[GT]SmaI	332	419	13	47	377	585	616	13	98225981	98226409	NULL	NA	NA	NA	NA	NA	NULL	NA	NA	NA	NA	126382	202.75	30	375.5	12.5167	3.64578	1.02318e-09	1.79277e-08	4.31169e-21	8.21512e-19	3.60231	http://genome.ucsc.edu/cgi-bin/hgTracks?db=mm9&position=chr13:98225981-98226409	chr13	98225980	98226409	SmaI[GT]-[GT]SmaI	+	ENSMUSG00000078952	ENSMUST00000109431	98204925	98266960	+	Gm11019	lincRNA	intragenic
126435	chr13:98863687-98864491	805	SmaI[AA]-[GC]SmaI	69	103	7	14	326	205	236	13	98863687	98864491	NULL	NA	NA	NA	NA	NA	NULL	NA	NA	NA	NA	126435	48.25	10.5	86	8.19048	3.03395	2.5035e-07	3.02753e-06	3.56327e-07	8.09714e-06	2.91938	http://genome.ucsc.edu/cgi-bin/hgTracks?db=mm9&position=chr13:98863687-98864491	chr13	98863686	98864491	SmaI[AA]-[GC]SmaI	+	ENSMUSG00000021662	ENSMUST00000109426	98668550	98976120	-	Rgnef	protein_coding	intragenic
126965	chr13:106232876-106233916	1041	SmaI[TG]-[GA]SmaI	30	54	6	4	8	23	16	13	106232876	106233916	shore	NA	NA	NA	NA	NA	NULL	NA	NA	NA	NA	126965	23.5	5	42	8.4	3.07039	8.46769e-12	2.01494e-10	0.000393523	0.00368831	2.8413	http://genome.ucsc.edu/cgi-bin/hgTracks?db=mm9&position=chr13:106232876-106233916	chr13	106232875	106233916	SmaI[TG]-[GA]SmaI	+	ENSMUSG00000021721	ENSMUST00000022235	106233773	106238213	+	Htr1a	protein_coding	intragenic
127335	chr13:112860799-112861911	1113	SmaI[TC]-[TC]SmaI	112	176	9	27	177	138	200	13	112860799	112861911	NULL	2361047	13	112860559	112860811	-1	repeat	MLT2C1	LTR	ERVL	1	127335	81	18	144	8	3	0.000368969	0.00226061	6.02642e-06	9.90324e-05	2.93198	http://genome.ucsc.edu/cgi-bin/hgTracks?db=mm9&position=chr13:112860799-112861911	chr13	112860798	112861911	SmaI[TC]-[TC]SmaI	+	NA	NA	NA	NA	NA	NA	NA	NA
127344	chr13:112979468-112980133	666	SmaI[CA]-[GC]SmaI	17	31	2	4	55	42	78	13	112979468	112980133	NULL	NA	NA	NA	NA	NA	NULL	NA	NA	NA	NA	127344	13.5	3	24	8	3	2.08665e-07	2.55749e-06	0.00100764	0.00824697	2.64386	http://genome.ucsc.edu/cgi-bin/hgTracks?db=mm9&position=chr13:112979468-112980133	chr13	112979467	112980133	SmaI[CA]-[GC]SmaI	+	NA	NA	NA	NA	NA	NA	NA	NA
128276	chr14:12385200-12385525	326	SmaI[TG]-[AG]SmaI	158	266	4	39	186	374	378	14	12385200	12385525	shore	NA	NA	NA	NA	NA	NULL	NA	NA	NA	NA	128276	116.75	21.5	212	9.86047	3.30166	0.00710357	0.0300908	3.03022e-05	0.000406506	3.24286	http://genome.ucsc.edu/cgi-bin/hgTracks?db=mm9&position=chr14:12385200-12385525	chr14	12385199	12385525	SmaI[TG]-[AG]SmaI	+	ENSMUSG00000021745	ENSMUST00000022264	12386046	13074555	+	Ptprg	protein_coding	intergenic
128848	chr14:22418985-22419730	746	SmaI[GA]-[CT]SmaI	133	176	11	21	424	262	353	14	22418985	22419730	NULL	NA	NA	NA	NA	NA	NULL	NA	NA	NA	NA	128848	85.25	16	154.5	9.65625	3.27146	1.4181e-10	2.83473e-09	5.63246e-14	4.4122e-12	3.19331	http://genome.ucsc.edu/cgi-bin/hgTracks?db=mm9&position=chr14:22418985-22419730	chr14	22418984	22419730	SmaI[GA]-[CT]SmaI	+	ENSMUSG00000021767	ENSMUST00000069648	22319076	22491354	+	Myst4	protein_coding	intragenic
128881	chr14:22808371-22808608	238	SmaI[AA]-[CT]SmaI	64	138	0	10	55	56	65	14	22808371	22808608	island	NA	NA	NA	NA	NA	NULL	NA	NA	NA	NA	128881	53	5	101	20.2	4.33628	0.0288919	0.098806	0.000504474	0.00456641	4.08746	http://genome.ucsc.edu/cgi-bin/hgTracks?db=mm9&position=chr14:22808371-22808608	chr14	22808370	22808608	SmaI[AA]-[CT]SmaI	+	ENSMUSG00000039081	ENSMUST00000043409	22803184	22808823	-	Zfp503	protein_coding	intragenic
128885	chr14:22812779-22813439	661	SmaI[TG]-[AG]SmaI	93	144	8	13	173	245	279	14	22812779	22813439	shore	NA	NA	NA	NA	NA	NULL	NA	NA	NA	NA	128885	64.5	10.5	118.5	11.2857	3.49643	2.72644e-21	1.69213e-19	1.69642e-07	4.10121e-06	3.3773	http://genome.ucsc.edu/cgi-bin/hgTracks?db=mm9&position=chr14:22812779-22813439	chr14	22812778	22813439	SmaI[TG]-[AG]SmaI	+	ENSMUSG00000039081	ENSMUST00000043409	22803184	22808823	-	Zfp503	protein_coding	intergenic
129047	chr14:25927942-25928529	588	SmaI[GA]-[AC]SmaI	47	96	2	3	55	68	86	14	25927942	25928529	NULL	NA	NA	NA	NA	NA	NULL	NA	NA	NA	NA	129047	37	2.5	71.5	28.6	4.83794	1.67773e-26	1.45578e-24	9.39432e-05	0.0010741	4.37255	http://genome.ucsc.edu/cgi-bin/hgTracks?db=mm9&position=chr14:25927942-25928529	chr14	25927941	25928529	SmaI[GA]-[AC]SmaI	+	NA	NA	NA	NA	NA	NA	NA	NA
129060	chr14:26130832-26131747	916	SmaI[AC]-[GC]SmaI	107	167	3	8	156	120	185	14	26130832	26131747	NULL	NA	NA	NA	NA	NA	NULL	NA	NA	NA	NA	129060	71.25	5.5	137	24.9091	4.6386	1.0908e-08	1.64654e-07	1.64245e-09	6.07194e-08	4.40808	http://genome.ucsc.edu/cgi-bin/hgTracks?db=mm9&position=chr14:26130832-26131747	chr14	26130831	26131747	SmaI[AC]-[GC]SmaI	+	NA	NA	NA	NA	NA	NA	NA	NA
129713	chr14:34183207-34183537	331	SmaI[TG]-[AG]SmaI	171	330	16	31	132	290	265	14	34183207	34183537	NULL	NA	NA	NA	NA	NA	NULL	NA	NA	NA	NA	129713	137	23.5	250.5	10.6596	3.41408	5.68776e-07	6.49035e-06	0.0003459	0.00329639	3.3597	http://genome.ucsc.edu/cgi-bin/hgTracks?db=mm9&position=chr14:34183207-34183537	chr14	34183206	34183537	SmaI[TG]-[AG]SmaI	+	ENSMUSG00000021936	ENSMUST00000111945	34191084	34260344	-	Mapk8	protein_coding	intergenic
129741	chr14:34621804-34622216	413	SmaI[GG]-[GG]SmaI	1030	1614	86	165	690	763	899	14	34621804	34622216	NULL	NA	NA	NA	NA	NA	NULL	NA	NA	NA	NA	129741	723.75	125.5	1322	10.5339	3.39696	1.67166e-07	2.07594e-06	2.03905e-07	4.86478e-06	3.3866	http://genome.ucsc.edu/cgi-bin/hgTracks?db=mm9&position=chr14:34621804-34622216	chr14	34621803	34622216	SmaI[GG]-[GG]SmaI	+	NA	NA	NA	NA	NA	NA	NA	NA
129814	chr14:35361978-35362116	139	SmaI[CA]-[GC]SmaI	9	11	0	1	18	29	38	14	35361978	35362116	island	NA	NA	NA	NA	NA	NULL	NA	NA	NA	NA	129814	5.25	0.5	10	20	4.32193	2.09808e-05	0.000173594	2.09808e-05	0.000294662	2.87447	http://genome.ucsc.edu/cgi-bin/hgTracks?db=mm9&position=chr14:35361978-35362116	chr14	35361977	35362116	SmaI[CA]-[GC]SmaI	+	ENSMUSG00000021798	ENSMUST00000022327	35339885	35401867	-	Ldb3	protein_coding	intragenic
129815	chr14:35362117-35362224	108	SmaI[CT]-[GC]SmaI	9	16	0	1	11	25	35	14	35362117	35362224	island	NA	NA	NA	NA	NA	NULL	NA	NA	NA	NA	129815	6.5	0.5	12.5	25	4.64386	3.47696e-06	3.41997e-05	0.000169371	0.00178863	3.16993	http://genome.ucsc.edu/cgi-bin/hgTracks?db=mm9&position=chr14:35362117-35362224	chr14	35362116	35362224	SmaI[CT]-[GC]SmaI	+	ENSMUSG00000021798	ENSMUST00000022327	35339885	35401867	-	Ldb3	protein_coding	intragenic
130499	chr14:49288981-49289385	405	SmaI[CT]-[GG]SmaI	23	49	2	1	17	24	28	14	49288981	49289385	NULL	NA	NA	NA	NA	NA	NULL	NA	NA	NA	NA	130499	18.75	1.5	36	24	4.58496	8.30833e-14	2.52362e-12	0.000579046	0.0051323	3.88753	http://genome.ucsc.edu/cgi-bin/hgTracks?db=mm9&position=chr14:49288981-49289385	chr14	49288980	49289385	SmaI[CT]-[GG]SmaI	+	ENSMUSG00000021848	ENSMUST00000119070	49277846	49287188	-	Otx2	protein_coding	intergenic
130982	chr14:56140057-56140952	896	SmaI[AG]-[CT]SmaI	108	201	9	11	46	45	58	14	56140057	56140952	shore	NA	NA	NA	NA	NA	NULL	NA	NA	NA	NA	130982	82.25	10	154.5	15.45	3.94953	2.68813e-47	7.24125e-45	4.11735e-05	0.000530658	3.82134	http://genome.ucsc.edu/cgi-bin/hgTracks?db=mm9&position=chr14:56140057-56140952	chr14	56140056	56140952	SmaI[AG]-[CT]SmaI	+	ENSMUSG00000040632	ENSMUST00000111404	56137815	56143028	-	Nrl	protein_coding	intragenic
131114	chr14:57287823-57287970	148	SmaI[AC]-[TC]SmaI	6	9	0	1	1	3	6	14	57287823	57287970	shore	NA	NA	NA	NA	NA	NULL	NA	NA	NA	NA	131114	4	0.5	7.5	15	3.90689	0.000518799	0.00306421	0.000518799	0.00466714	2.5025	http://genome.ucsc.edu/cgi-bin/hgTracks?db=mm9&position=chr14:57287823-57287970	chr14	57287822	57287970	SmaI[AC]-[TC]SmaI	+	ENSMUSG00000079184	ENSMUST00000116468	57287085	57316267	+	Mphosph8	protein_coding	intragenic
131123	chr14:57429754-57430002	249	SmaI[AG]-[CC]SmaI	162	268	3	15	134	215	224	14	57429754	57430002	island&shore	NA	NA	NA	NA	NA	NULL	NA	NA	NA	NA	131123	112	9	215	23.8889	4.57827	0.000163542	0.00109886	4.97384e-08	1.35517e-06	4.43296	http://genome.ucsc.edu/cgi-bin/hgTracks?db=mm9&position=chr14:57429754-57430002	chr14	57429753	57430002	SmaI[AG]-[CC]SmaI	+	ENSMUSG00000040123	ENSMUST00000111285	57409425	57430553	-	Zmym5	protein_coding	intragenic
131325	chr14:60705354-60705512	159	SmaI[TG]-[GG]SmaI	20	38	3	1	7	12	20	14	60705354	60705512	island&shore	NA	NA	NA	NA	NA	NULL	NA	NA	NA	NA	131325	15.5	2	29	14.5	3.85798	1.89736e-10	3.69518e-09	0.000350205	0.0033316	3.32193	http://genome.ucsc.edu/cgi-bin/hgTracks?db=mm9&position=chr14:60705354-60705512	chr14	60705353	60705512	SmaI[TG]-[GG]SmaI	+	ENSMUSG00000021983	ENSMUST00000080368	60266368	60705671	-	Atp8a2	protein_coding	intragenic
131534	chr14:63812753-63812955	203	SmaI[CC]-[TT]SmaI	140	245	3	18	51	185	132	14	63812753	63812955	NULL	NA	NA	NA	NA	NA	NULL	NA	NA	NA	NA	131534	101.5	10.5	192.5	18.3333	4.1964	0.00127327	0.00674671	3.0626e-06	5.4574e-05	4.07263	http://genome.ucsc.edu/cgi-bin/hgTracks?db=mm9&position=chr14:63812753-63812955	chr14	63812752	63812955	SmaI[CC]-[TT]SmaI	+	ENSMUSG00000035121	ENSMUST00000038229	63801280	63812378	-	Neil2	protein_coding	intergenic
131732	chr14:66211917-66212275	359	SmaI[AC]-[CA]SmaI	227	262	5	44	150	246	446	14	66211917	66212275	NULL	NA	NA	NA	NA	NA	NULL	NA	NA	NA	NA	131732	134.5	24.5	244.5	9.97959	3.31898	3.39297e-17	1.47912e-15	6.94485e-24	1.64539e-21	3.26715	http://genome.ucsc.edu/cgi-bin/hgTracks?db=mm9&position=chr14:66211917-66212275	chr14	66211916	66212275	SmaI[AC]-[CA]SmaI	+	ENSMUSG00000022031	ENSMUST00000022609	66149292	66211837	-	Elp3	protein_coding	intergenic
131840	chr14:67852814-67853068	255	SmaI[GC]-[AC]SmaI	24	42	0	3	14	13	29	14	67852814	67853068	shore	NA	NA	NA	NA	NA	NULL	NA	NA	NA	NA	131840	17.25	1.5	33	22	4.45943	0.00579708	0.0252715	1.7049e-05	0.000245128	3.76553	http://genome.ucsc.edu/cgi-bin/hgTracks?db=mm9&position=chr14:67852814-67853068	chr14	67852813	67853068	SmaI[GC]-[AC]SmaI	+	ENSMUSG00000022053	ENSMUST00000022637	67852129	68048604	+	Ebf2	protein_coding	intragenic
132079	chr14:70409308-70409454	147	SmaI[CA]-[TC]SmaI	7	11	0	2	5	4	10	14	70409308	70409454	NULL	NA	NA	NA	NA	NA	NULL	NA	NA	NA	NA	132079	5	1	9	9	3.16993	0.0263221	0.0912317	0.000402451	0.00375151	2.32193	http://genome.ucsc.edu/cgi-bin/hgTracks?db=mm9&position=chr14:70409308-70409454	chr14	70409307	70409454	SmaI[CA]-[TC]SmaI	+	ENSMUSG00000022085	ENSMUST00000022678	70240227	70459693	+	Pebp4	protein_coding	intragenic
132492	chr14:76206549-76207786	1238	SmaI[AG]-[GA]SmaI	115	177	4	19	84	47	66	14	76206549	76207786	NULL	2458973	14	76206491	76206882	1	repeat	MLT1A1	LTR	MaLR	1	132492	78.75	11.5	146	12.6957	3.66626	0.000273804	0.00173692	8.25275e-08	2.15584e-06	3.55582	http://genome.ucsc.edu/cgi-bin/hgTracks?db=mm9&position=chr14:76206549-76207786	chr14	76206548	76207786	SmaI[AG]-[GA]SmaI	+	ENSMUSG00000022003	ENSMUST00000022580	76161806	76186844	-	Slc25a30	protein_coding	intergenic
133506	chr14:99703263-99703941	679	SmaI[CC]-[AA]SmaI	47	79	1	12	145	187	157	14	99703263	99703941	NULL	NA	NA	NA	NA	NA	NULL	NA	NA	NA	NA	133506	34.75	6.5	63	9.69231	3.27684	0.00921331	0.037652	6.57482e-05	0.000792644	3.09311	http://genome.ucsc.edu/cgi-bin/hgTracks?db=mm9&position=chr14:99703263-99703941	chr14	99703262	99703941	SmaI[CC]-[AA]SmaI	+	ENSMUSG00000005148	ENSMUST00000005279	99697910	99712624	+	Klf5	protein_coding	intragenic
133538	chr14:100495445-100497180	1736	SmaI[GA]-[GG]SmaI	14	19	0	3	4	5	12	14	100495445	100497180	NULL	2485524	14	100497123	100497528	-1	repeat	RMER5	LTR	ERV1	1	133538	9	1.5	16.5	11	3.45943	0.00245839	0.0119802	2.27214e-07	5.36918e-06	2.80735	http://genome.ucsc.edu/cgi-bin/hgTracks?db=mm9&position=chr14:100495445-100497180	chr14	100495444	100497180	SmaI[GA]-[GG]SmaI	+	ENSMUSG00000072294	ENSMUST00000097079	100269869	100549015	-	Klf12	protein_coding	intragenic
133859	chr14:105901388-105901777	390	SmaI[GC]-[TT]SmaI	264	489	16	56	650	791	652	14	105901388	105901777	NULL	NA	NA	NA	NA	NA	NULL	NA	NA	NA	NA	133859	206.25	36	376.5	10.4583	3.38658	0.00173287	0.00885643	0.000169984	0.00179303	3.35088	http://genome.ucsc.edu/cgi-bin/hgTracks?db=mm9&position=chr14:105901388-105901777	chr14	105901387	105901777	SmaI[GC]-[TT]SmaI	+	ENSMUSG00000022116	ENSMUST00000022711	105898005	105904839	+	4930449E01Rik	protein_coding	intragenic
134349	chr14:118630990-118631513	524	SmaI[AT]-[GC]SmaI	93	206	1	11	81	121	119	14	118630990	118631513	NULL	NA	NA	NA	NA	NA	NULL	NA	NA	NA	NA	134349	77.75	6	149.5	24.9167	4.63904	0.00813912	0.0338769	0.00036003	0.00341077	4.42626	http://genome.ucsc.edu/cgi-bin/hgTracks?db=mm9&position=chr14:118630990-118631513	chr14	118630989	118631513	SmaI[AT]-[GC]SmaI	+	ENSMUSG00000061517	ENSMUST00000071156	118633788	118635310	-	Sox21	protein_coding	intergenic
135022	chr15:6188404-6189161	758	SmaI[CC]-[GA]SmaI	217	299	5	41	81	63	181	15	6188404	6189161	NULL	NA	NA	NA	NA	NA	NULL	NA	NA	NA	NA	135022	140.5	23	258	11.2174	3.48767	2.43251e-05	0.000198194	3.59455e-11	1.82378e-09	3.43185	http://genome.ucsc.edu/cgi-bin/hgTracks?db=mm9&position=chr15:6188404-6189161	chr15	6188403	6189161	SmaI[CC]-[GA]SmaI	+	NA	NA	NA	NA	NA	NA	NA	NA
135480	chr15:13103764-13104076	313	SmaI[GA]-[GC]SmaI	92	176	1	24	73	102	147	15	13103764	13104076	shore	NA	NA	NA	NA	NA	NULL	NA	NA	NA	NA	135480	73.25	12.5	134	10.72	3.42223	0.0285311	0.0977562	0.000506413	0.00457788	3.32193	http://genome.ucsc.edu/cgi-bin/hgTracks?db=mm9&position=chr15:13103764-13104076	chr15	13103763	13104076	SmaI[GA]-[GC]SmaI	+	ENSMUSG00000039385	ENSMUST00000036439	12963955	13103394	-	Cdh6	protein_coding	intergenic
135941	chr15:25518538-25519198	661	SmaI[GC]-[TG]SmaI	180	306	13	37	742	634	885	15	25518538	25519198	NULL	2537504	15	25519111	25519368	-1	repeat	MTD	LTR	MaLR	1	135941	134	25	243	9.72	3.28096	0.000301398	0.00189388	2.38655e-05	0.000330407	3.2303	http://genome.ucsc.edu/cgi-bin/hgTracks?db=mm9&position=chr15:25518538-25519198	chr15	25518537	25519198	SmaI[GC]-[TG]SmaI	+	NA	NA	NA	NA	NA	NA	NA	NA
135985	chr15:25863048-25863272	225	SmaI[AA]-[CC]SmaI	200	333	16	18	141	228	297	15	25863048	25863272	NULL	NA	NA	NA	NA	NA	NULL	NA	NA	NA	NA	135985	141.75	17	266.5	15.6765	3.97053	1.52875e-80	1.48759e-77	5.15592e-07	1.12382e-05	3.89347	http://genome.ucsc.edu/cgi-bin/hgTracks?db=mm9&position=chr15:25863048-25863272	chr15	25863047	25863272	SmaI[AA]-[CC]SmaI	+	ENSMUSG00000022270	ENSMUST00000022881	25773019	25903442	+	Fam134b	protein_coding	intragenic
136562	chr15:36424923-36426201	1279	SmaI[AA]-[CG]SmaI	89	135	2	16	27	24	44	15	36424923	36426201	island&shore	NA	NA	NA	NA	NA	NULL	NA	NA	NA	NA	136562	60.5	9	112	12.4444	3.63743	0.000628783	0.00364119	7.95845e-08	2.08697e-06	3.49825	http://genome.ucsc.edu/cgi-bin/hgTracks?db=mm9&position=chr15:36424923-36426201	chr15	36424922	36426201	SmaI[AA]-[CG]SmaI	+	ENSMUSG00000048307	ENSMUST00000057486	36407423	36426546	-	Ankrd46	protein_coding	intragenic
136617	chr15:37122716-37122992	277	SmaI[GA]-[CT]SmaI	253	311	16	38	353	456	522	15	37122716	37122992	NULL	NA	NA	NA	NA	NA	NULL	NA	NA	NA	NA	136617	154.5	27	282	10.4444	3.38466	3.59658e-12	9.03156e-11	1.29399e-23	2.938e-21	3.3373	http://genome.ucsc.edu/cgi-bin/hgTracks?db=mm9&position=chr15:37122716-37122992	chr15	37122715	37122992	SmaI[GA]-[CT]SmaI	+	NA	NA	NA	NA	NA	NA	NA	NA
137438	chr15:54784735-54785794	1060	SmaI[AC]-[GC]SmaI	128	248	9	20	123	87	108	15	54784735	54785794	shore	NA	NA	NA	NA	NA	NULL	NA	NA	NA	NA	137438	101.25	14.5	188	12.9655	3.69661	3.07565e-06	3.05725e-05	0.000200069	0.00206012	3.60805	http://genome.ucsc.edu/cgi-bin/hgTracks?db=mm9&position=chr15:54784735-54785794	chr15	54784734	54785794	SmaI[AC]-[GC]SmaI	+	ENSMUSG00000086024	ENSMUST00000155817	54784503	54796197	+	Gm16639	lincRNA	intragenic
137524	chr15:56524170-56524893	724	SmaI[AG]-[GG]SmaI	8	5	0	0	0	0	0	15	56524170	56524893	NULL	NA	NA	NA	NA	NA	NULL	NA	NA	NA	NA	137524	3.25	0	6.5	Inf	Inf	0.000244141	0.00156745	0.000244141	0.00243658	2.90689	http://genome.ucsc.edu/cgi-bin/hgTracks?db=mm9&position=chr15:56524170-56524893	chr15	56524169	56524893	SmaI[AG]-[GG]SmaI	+	ENSMUSG00000022367	ENSMUST00000050544	56497182	56526094	-	Has2	protein_coding	intragenic
137525	chr15:56524894-56525240	347	SmaI[AA]-[AC]SmaI	176	351	3	22	176	202	237	15	56524894	56525240	NULL	NA	NA	NA	NA	NA	NULL	NA	NA	NA	NA	137525	138	12.5	263.5	21.08	4.3978	0.00412608	0.0187992	6.70859e-05	0.000805563	4.29224	http://genome.ucsc.edu/cgi-bin/hgTracks?db=mm9&position=chr15:56524894-56525240	chr15	56524893	56525240	SmaI[AA]-[AC]SmaI	+	ENSMUSG00000022367	ENSMUST00000050544	56497182	56526094	-	Has2	protein_coding	intragenic
137629	chr15:57973248-57973709	462	SmaI[TT]-[GC]SmaI	249	349	4	46	161	241	321	15	57973248	57973709	shore	NA	NA	NA	NA	NA	NULL	NA	NA	NA	NA	137629	162	25	299	11.96	3.58015	5.85943e-05	0.000440403	9.90176e-11	4.59836e-09	3.52838	http://genome.ucsc.edu/cgi-bin/hgTracks?db=mm9&position=chr15:57973248-57973709	chr15	57973247	57973709	SmaI[TT]-[GC]SmaI	+	ENSMUSG00000022359	ENSMUST00000067563	57972991	57990207	+	Wdyhv1	protein_coding	intragenic
137686	chr15:58764773-58765058	286	SmaI[AC]-[TG]SmaI	283	469	8	30	262	479	488	15	58764773	58765058	shore	NA	NA	NA	NA	NA	NULL	NA	NA	NA	NA	137686	197.5	19	376	19.7895	4.30666	8.28912e-05	0.000599855	1.04251e-07	2.65857e-06	4.23649	http://genome.ucsc.edu/cgi-bin/hgTracks?db=mm9&position=chr15:58764773-58765058	chr15	58764772	58765058	SmaI[AC]-[TG]SmaI	+	ENSMUSG00000050891	ENSMUST00000089937	58732529	58765282	-	Tatdn1	protein_coding	intragenic
138512	chr15:74577895-74579887	1993	SmaI[GG]-[TT]SmaI	11	18	0	1	2	2	3	15	74577895	74579887	NULL	NA	NA	NA	NA	NA	NULL	NA	NA	NA	NA	138512	7.5	0.5	14.5	29	4.85798	2.38578e-07	2.89417e-06	1.06175e-05	0.000163437	3.36923	http://genome.ucsc.edu/cgi-bin/hgTracks?db=mm9&position=chr15:74577895-74579887	chr15	74577894	74579887	SmaI[GG]-[TT]SmaI	+	ENSMUSG00000022594	ENSMUST00000023259	74578286	74583409	-	Lynx1	protein_coding	intragenic
138788	chr15:76448128-76448960	833	SmaI[TC]-[CA]SmaI	44	84	2	3	69	59	106	15	76448128	76448960	NULL	NA	NA	NA	NA	NA	NULL	NA	NA	NA	NA	138788	33.25	2.5	64	25.6	4.67807	1.24591e-23	9.05226e-22	3.16188e-05	0.000422297	4.21501	http://genome.ucsc.edu/cgi-bin/hgTracks?db=mm9&position=chr15:76448128-76448960	chr15	76448127	76448960	SmaI[TC]-[CA]SmaI	+	ENSMUSG00000063354	ENSMUST00000073428	76442815	76447322	-	Slc39a4	protein_coding	intergenic
138814	chr15:76550410-76551266	857	SmaI[CA]-[TT]SmaI	116	221	13	28	407	273	338	15	76550410	76551266	shore	NA	NA	NA	NA	NA	NULL	NA	NA	NA	NA	138814	94.5	20.5	168.5	8.21951	3.03905	6.36908e-05	0.00047491	0.000785787	0.00667588	2.97888	http://genome.ucsc.edu/cgi-bin/hgTracks?db=mm9&position=chr15:76550410-76551266	chr15	76550409	76551266	SmaI[CA]-[TT]SmaI	+	ENSMUSG00000033707	ENSMUST00000049956	76545706	76552603	-	Lrrc24	protein_coding	intragenic
138837	chr15:76709706-76709953	248	SmaI[TG]-[CT]SmaI	132	268	5	17	118	233	254	15	76709706	76709953	island&shore	NA	NA	NA	NA	NA	NULL	NA	NA	NA	NA	138837	105.5	11	200	18.1818	4.18442	0.000257669	0.00164259	0.000167239	0.00176955	4.06609	http://genome.ucsc.edu/cgi-bin/hgTracks?db=mm9&position=chr15:76709706-76709953	chr15	76709705	76709953	SmaI[TG]-[CT]SmaI	+	ENSMUSG00000033669	ENSMUST00000023179	76709689	76722822	+	Zfp7	protein_coding	intragenic
138942	chr15:77746695-77747845	1151	SmaI[GG]-[CA]SmaI	91	156	10	16	42	43	66	15	77746695	77747845	NULL	NA	NA	NA	NA	NA	NULL	NA	NA	NA	NA	138942	68.25	13	123.5	9.5	3.24793	7.28103e-16	2.79801e-14	3.55146e-05	0.000468359	3.15265	http://genome.ucsc.edu/cgi-bin/hgTracks?db=mm9&position=chr15:77746695-77747845	chr15	77746694	77747845	SmaI[GG]-[CA]SmaI	+	ENSMUSG00000005354	ENSMUST00000005487	77745477	77759436	-	Txn2	protein_coding	intragenic
138944	chr15:77750006-77751401	1396	SmaI[AC]-[AC]SmaI	44	80	2	8	42	25	32	15	77750006	77751401	NULL	NA	NA	NA	NA	NA	NULL	NA	NA	NA	NA	138944	33.5	5	62	12.4	3.63227	0.000958082	0.00528205	0.000112235	0.0012548	3.39232	http://genome.ucsc.edu/cgi-bin/hgTracks?db=mm9&position=chr15:77750006-77751401	chr15	77750005	77751401	SmaI[AC]-[AC]SmaI	+	ENSMUSG00000005354	ENSMUST00000005487	77745477	77759436	-	Txn2	protein_coding	intragenic
139000	chr15:78239789-78240184	396	SmaI[CT]-[GG]SmaI	29	53	3	4	152	138	162	15	78239789	78240184	shore	2597738	15	78239753	78239869	-1	repeat	B1F1	SINE	Alu	1	139000	22.25	3.5	41	11.7143	3.5502	3.84035e-13	1.0945e-11	0.000182449	0.0019046	3.22239	http://genome.ucsc.edu/cgi-bin/hgTracks?db=mm9&position=chr15:78239789-78240184	chr15	78239788	78240184	SmaI[CT]-[GG]SmaI	+	ENSMUSG00000071711	ENSMUST00000100475	78237534	78244432	+	Mpst	protein_coding	intragenic
139071	chr15:78617994-78618256	263	SmaI[AG]-[TC]SmaI	145	271	2	43	658	856	792	15	78617994	78618256	NULL	NA	NA	NA	NA	NA	NULL	NA	NA	NA	NA	139071	115.25	22.5	208	9.24444	3.20859	0.029892	0.101754	0.000583385	0.00516739	3.15277	http://genome.ucsc.edu/cgi-bin/hgTracks?db=mm9&position=chr15:78617994-78618256	chr15	78617993	78618256	SmaI[AG]-[TC]SmaI	+	ENSMUSG00000033170	ENSMUST00000164826	78605568	78633472	-	Card10	protein_coding	intragenic
139108	chr15:78755621-78756451	831	SmaI[TG]-[GC]SmaI	288	517	9	61	236	166	295	15	78755621	78756451	shore	NA	NA	NA	NA	NA	NULL	NA	NA	NA	NA	139108	218.75	35	402.5	11.5	3.52356	0.00639053	0.0274588	5.95009e-05	0.000726327	3.4865	http://genome.ucsc.edu/cgi-bin/hgTracks?db=mm9&position=chr15:78755621-78756451	chr15	78755620	78756451	SmaI[TG]-[GC]SmaI	+	ENSMUSG00000068220	ENSMUST00000089377	78757155	78760895	+	Lgals1	protein_coding	intergenic
139153	chr15:78906039-78906226	188	SmaI[GT]-[TA]SmaI	39	89	1	4	30	60	50	15	78906039	78906226	shore	NA	NA	NA	NA	NA	NULL	NA	NA	NA	NA	139153	33.25	2.5	64	25.6	4.67807	2.07904e-05	0.000172227	0.000798074	0.00675289	4.21501	http://genome.ucsc.edu/cgi-bin/hgTracks?db=mm9&position=chr15:78906039-78906226	chr15	78906038	78906226	SmaI[GT]-[TA]SmaI	+	ENSMUSG00000033047	ENSMUST00000040518	78905653	78924830	+	Eif3l	protein_coding	intragenic
139215	chr15:79241684-79242368	685	SmaI[GA]-[AG]SmaI	352	641	38	79	977	883	959	15	79241684	79242368	NULL	NA	NA	NA	NA	NA	NULL	NA	NA	NA	NA	139215	277.5	58.5	496.5	8.48718	3.08529	3.27113e-05	0.000259236	0.000239549	0.00239954	3.06373	http://genome.ucsc.edu/cgi-bin/hgTracks?db=mm9&position=chr15:79241684-79242368	chr15	79241683	79242368	SmaI[GA]-[AG]SmaI	+	ENSMUSG00000009035	ENSMUST00000074991	79191114	79233733	-	Tmem184b	protein_coding	intergenic
139231	chr15:79309931-79311795	1865	SmaI[CT]-[TC]SmaI	17	30	2	1	6	1	9	15	79309931	79311795	NULL	NA	NA	NA	NA	NA	NULL	NA	NA	NA	NA	139231	12.5	1.5	23.5	15.6667	3.96963	3.32577e-09	5.43576e-08	8.01026e-05	0.000935881	3.29278	http://genome.ucsc.edu/cgi-bin/hgTracks?db=mm9&position=chr15:79309931-79311795	chr15	79309930	79311795	SmaI[CT]-[TC]SmaI	+	ENSMUSG00000044216	ENSMUST00000057801	79314148	79335671	-	Kcnj4	protein_coding	intergenic
139269	chr15:79559746-79560415	670	SmaI[GT]-[CC]SmaI	176	244	12	39	321	198	288	15	79559746	79560415	NULL	NA	NA	NA	NA	NA	NULL	NA	NA	NA	NA	139269	117.75	25.5	210	8.23529	3.04182	1.67109e-05	0.000140743	1.38296e-09	5.18298e-08	2.99318	http://genome.ucsc.edu/cgi-bin/hgTracks?db=mm9&position=chr15:79559746-79560415	chr15	79559745	79560415	SmaI[GT]-[CC]SmaI	+	ENSMUSG00000042524	ENSMUST00000046259	79554503	79572966	-	Sun2	protein_coding	intragenic
139510	chr15:81353127-81353476	350	SmaI[CT]-[CC]SmaI	406	914	19	60	322	668	746	15	81353127	81353476	island&shore	2603512	15	81353063	81353200	-1	repeat	B1F	SINE	Alu	1	139510	349.75	39.5	660	16.7089	4.06254	0.000452829	0.00271817	0.000973128	0.00801265	4.02866	http://genome.ucsc.edu/cgi-bin/hgTracks?db=mm9&position=chr15:81353127-81353476	chr15	81353126	81353476	SmaI[CT]-[CC]SmaI	+	NA	NA	NA	NA	NA	NA	NA	NA
139570	chr15:81689682-81690343	662	SmaI[CC]-[AG]SmaI	41	92	1	6	42	53	44	15	81689682	81690343	island&shore	NA	NA	NA	NA	NA	NULL	NA	NA	NA	NA	139570	35	3.5	66.5	19	4.24793	0.00308038	0.0146114	0.00118664	0.00953162	3.90689	http://genome.ucsc.edu/cgi-bin/hgTracks?db=mm9&position=chr15:81689682-81690343	chr15	81689681	81690343	SmaI[CC]-[AG]SmaI	+	ENSMUSG00000078960	ENSMUST00000039199	81688104	81689226	-	Tob2	protein_coding	intergenic
139898	chr15:84276203-84276476	274	SmaI[GA]-[GC]SmaI	23	45	0	3	15	16	18	15	84276203	84276476	island&shore	NA	NA	NA	NA	NA	NULL	NA	NA	NA	NA	139898	17.75	1.5	34	22.6667	4.5025	0.0115616	0.0455278	0.000190864	0.00198033	3.80735	http://genome.ucsc.edu/cgi-bin/hgTracks?db=mm9&position=chr15:84276203-84276476	chr15	84276202	84276476	SmaI[GA]-[GC]SmaI	+	ENSMUSG00000062760	ENSMUST00000080751	84209635	84277527	-	1810041L15Rik	protein_coding	intragenic
140173	chr15:85921928-85922259	332	SmaI[AC]-[AG]SmaI	518	957	41	136	1653	1601	1772	15	85921928	85922259	NULL	NA	NA	NA	NA	NA	NULL	NA	NA	NA	NA	140173	413	88.5	737.5	8.33333	3.05889	0.0030145	0.0143214	0.000415	0.00385776	3.04464	http://genome.ucsc.edu/cgi-bin/hgTracks?db=mm9&position=chr15:85921928-85922259	chr15	85921927	85922259	SmaI[AC]-[AG]SmaI	+	ENSMUSG00000035900	ENSMUST00000088931	85888125	85968064	+	Gramd4	protein_coding	intragenic
140562	chr15:89422437-89423018	582	SmaI[GA]-[CC]SmaI	23	46	0	1	18	16	37	15	89422437	89423018	shore	2615286	15	89422910	89423071	-1	repeat	Lx4B	LINE	L1	1	140562	17.5	0.5	34.5	69	6.10852	2.32561e-15	8.53956e-14	4.23706e-05	0.00054224	4.56478	http://genome.ucsc.edu/cgi-bin/hgTracks?db=mm9&position=chr15:89422437-89423018	chr15	89422436	89423018	SmaI[GA]-[CC]SmaI	+	ENSMUSG00000022621	ENSMUST00000023294	89412964	89422354	-	Rabl2	protein_coding	intergenic
141142	chr15:97206829-97207001	173	SmaI[TA]-[AT]SmaI	20	36	1	0	35	59	46	15	97206829	97207001	NULL	NA	NA	NA	NA	NA	NULL	NA	NA	NA	NA	141142	14.25	0.5	28	56	5.80735	6.9148e-13	1.90996e-11	7.88834e-06	0.000125365	4.27302	http://genome.ucsc.edu/cgi-bin/hgTracks?db=mm9&position=chr15:97206829-97207001	chr15	97206828	97207001	SmaI[TA]-[AT]SmaI	+	ENSMUSG00000044250	ENSMUST00000059433	97077538	97216120	+	Fam113b	protein_coding	intragenic
141232	chr15:97684740-97685649	910	SmaI[TC]-[AG]SmaI	88	162	2	15	64	55	98	15	97684740	97685649	NULL	NA	NA	NA	NA	NA	NULL	NA	NA	NA	NA	141232	66.75	8.5	125	14.7059	3.87832	0.00511827	0.0227127	5.36321e-05	0.000666315	3.72935	http://genome.ucsc.edu/cgi-bin/hgTracks?db=mm9&position=chr15:97684740-97685649	chr15	97684739	97685649	SmaI[TC]-[AG]SmaI	+	ENSMUSG00000022479	ENSMUST00000023119	97684856	97738741	-	Vdr	protein_coding	intragenic
141310	chr15:98322922-98323290	369	SmaI[AG]-[CA]SmaI	551	738	38	82	790	806	1063	15	98322922	98323290	NULL	NA	NA	NA	NA	NA	NULL	NA	NA	NA	NA	141310	352.25	60	644.5	10.7417	3.42515	6.18386e-09	9.71658e-08	9.22885e-15	8.05927e-13	3.40354	http://genome.ucsc.edu/cgi-bin/hgTracks?db=mm9&position=chr15:98322922-98323290	chr15	98322921	98323290	SmaI[AG]-[CA]SmaI	+	ENSMUSG00000054036	ENSMUST00000050451	98327905	98328837	+	Olfr279	protein_coding	intergenic
141347	chr15:98492566-98493095	530	SmaI[CT]-[CT]SmaI	243	483	12	43	203	335	284	15	98492566	98493095	island&shore	2626038	15	98492433	98492578	1	repeat	ID_B1	SINE	B4	1	141347	195.25	27.5	363	13.2	3.72247	0.00134323	0.00707612	0.000293627	0.00286436	3.6749	http://genome.ucsc.edu/cgi-bin/hgTracks?db=mm9&position=chr15:98492566-98493095	chr15	98492565	98493095	SmaI[CT]-[CT]SmaI	+	ENSMUSG00000003360	ENSMUST00000003450	98475565	98493320	-	Ddx23	protein_coding	intragenic
141463	chr15:99054659-99054846	188	SmaI[GG]-[GG]SmaI	59	119	0	7	15	89	88	15	99054659	99054846	island	NA	NA	NA	NA	NA	NULL	NA	NA	NA	NA	141463	46.25	3.5	89	25.4286	4.66838	0.0153689	0.0580618	8.86267e-05	0.00102319	4.32193	http://genome.ucsc.edu/cgi-bin/hgTracks?db=mm9&position=chr15:99054659-99054846	chr15	99054658	99054846	SmaI[GG]-[GG]SmaI	+	ENSMUSG00000037579	ENSMUST00000041415	99055407	99073248	+	Kcnh3	protein_coding	intergenic
141490	chr15:99226438-99227439	1002	SmaI[GT]-[GG]SmaI	64	109	1	10	60	39	78	15	99226438	99227439	NULL	2627639	15	99227359	99227439	-1	repeat	ID4	SINE	ID	1	141490	46	5.5	86.5	15.7273	3.9752	0.0031334	0.0147883	5.29442e-06	8.83355e-05	3.75077	http://genome.ucsc.edu/cgi-bin/hgTracks?db=mm9&position=chr15:99226438-99227439	chr15	99226437	99227439	SmaI[GT]-[GG]SmaI	+	ENSMUSG00000023010	ENSMUST00000023749	99223313	99240480	+	Tmbim6	protein_coding	intragenic
141616	chr15:100274133-100274737	605	SmaI[AT]-[CC]SmaI	254	453	11	20	150	270	346	15	100274133	100274737	NULL	2630010	15	100274070	100274282	-1	repeat	B4	SINE	B4	1	141616	184.5	15.5	353.5	22.8065	4.51137	3.27678e-14	1.05531e-12	1.34978e-06	2.6325e-05	4.42525	http://genome.ucsc.edu/cgi-bin/hgTracks?db=mm9&position=chr15:100274133-100274737	chr15	100274132	100274737	SmaI[AT]-[CC]SmaI	+	ENSMUSG00000084688	ENSMUST00000122739	100280115	100280224	+	n-R5s43	rRNA	intergenic
141667	chr15:100584661-100585492	832	SmaI[AT]-[AT]SmaI	73	68	2	15	54	78	85	15	100584661	100585492	NULL	2630691	15	100584550	100584804	-1	repeat	MTD	LTR	MaLR	1	141667	39.5	8.5	70.5	8.29412	3.05209	4.64163e-10	8.46456e-09	1.4046e-21	2.83479e-19	2.91194	http://genome.ucsc.edu/cgi-bin/hgTracks?db=mm9&position=chr15:100584661-100585492	chr15	100584660	100585492	SmaI[AT]-[AT]SmaI	+	ENSMUSG00000023032	ENSMUST00000023776	100592178	100654399	+	Slc4a8	protein_coding	intergenic
141755	chr15:101071461-101071620	160	SmaI[CC]-[CT]SmaI	27	33	0	3	12	18	29	15	101071461	101071620	NULL	NA	NA	NA	NA	NA	NULL	NA	NA	NA	NA	141755	15.75	1.5	30	20	4.32193	8.78241e-06	7.9155e-05	9.04835e-15	7.97836e-13	3.63227	http://genome.ucsc.edu/cgi-bin/hgTracks?db=mm9&position=chr15:101071461-101071620	chr15	101071460	101071620	SmaI[CC]-[CT]SmaI	+	ENSMUSG00000000531	ENSMUST00000000543	101054638	101063186	+	Grasp	protein_coding	intergenic
141847	chr15:101834619-101834910	292	SmaI[GA]-[CA]SmaI	183	404	5	29	475	647	651	15	101834619	101834910	NULL	NA	NA	NA	NA	NA	NULL	NA	NA	NA	NA	141847	155.25	17	293.5	17.2647	4.10975	0.0058787	0.0255695	0.000760371	0.00648184	4.0322	http://genome.ucsc.edu/cgi-bin/hgTracks?db=mm9&position=chr15:101834619-101834910	chr15	101834618	101834910	SmaI[GA]-[CA]SmaI	+	ENSMUSG00000049382	ENSMUST00000023952	101827142	101834773	-	Krt8	protein_coding	intragenic
141884	chr15:102086530-102086786	257	SmaI[GT]-[GC]SmaI	35	60	2	6	35	42	61	15	102086530	102086786	shore	NA	NA	NA	NA	NA	NULL	NA	NA	NA	NA	141884	25.75	4	47.5	11.875	3.56986	3.79751e-05	0.000297319	3.47369e-05	0.000458326	3.27798	http://genome.ucsc.edu/cgi-bin/hgTracks?db=mm9&position=chr15:102086530-102086786	chr15	102086529	102086786	SmaI[GT]-[GC]SmaI	+	ENSMUSG00000001288	ENSMUST00000043172	102065369	102087948	-	Rarg	protein_coding	intragenic
141938	chr15:102454887-102455457	571	SmaI[CC]-[CC]SmaI	224	291	20	38	173	207	230	15	102454887	102455457	shore	NA	NA	NA	NA	NA	NULL	NA	NA	NA	NA	141938	143.25	29	257.5	8.87931	3.15045	1.88844e-10	3.68043e-09	1.90662e-15	1.84868e-13	3.10713	http://genome.ucsc.edu/cgi-bin/hgTracks?db=mm9&position=chr15:102454887-102455457	chr15	102454886	102455457	SmaI[CC]-[CC]SmaI	+	ENSMUSG00000052414	ENSMUST00000064254	102364008	102455881	-	Atf7	protein_coding	intragenic
141987	chr15:102844246-102844714	469	SmaI[CT]-[CC]SmaI	223	369	6	35	173	299	253	15	102844246	102844714	island&shore	NA	NA	NA	NA	NA	NULL	NA	NA	NA	NA	141987	158.25	20.5	296	14.439	3.8519	0.00114699	0.0061692	9.39988e-07	1.9213e-05	3.78805	http://genome.ucsc.edu/cgi-bin/hgTracks?db=mm9&position=chr15:102844246-102844714	chr15	102844245	102844714	SmaI[CT]-[CC]SmaI	+	ENSMUSG00000022485	ENSMUST00000001709	102844246	102847860	+	Hoxc5	protein_coding	intragenic
142011	chr15:102995970-102997840	1871	SmaI[TG]-[GC]SmaI	19	34	2	1	6	4	8	15	102995970	102997840	shore	NA	NA	NA	NA	NA	NULL	NA	NA	NA	NA	142011	14	1.5	26.5	17.6667	4.14296	2.23919e-10	4.2964e-09	6.68567e-05	0.000803165	3.45943	http://genome.ucsc.edu/cgi-bin/hgTracks?db=mm9&position=chr15:102995970-102997840	chr15	102995969	102997840	SmaI[TG]-[GC]SmaI	+	ENSMUSG00000036061	ENSMUST00000064067	102983738	102988383	-	Smug1	protein_coding	intergenic
142031	chr15:103154153-103154427	275	SmaI[GC]-[AG]SmaI	368	682	11	46	265	442	400	15	103154153	103154427	shore	NA	NA	NA	NA	NA	NULL	NA	NA	NA	NA	142031	276.75	28.5	525	18.4211	4.20328	0.000678583	0.00388826	1.3414e-05	0.000199601	4.15628	http://genome.ucsc.edu/cgi-bin/hgTracks?db=mm9&position=chr15:103154153-103154427	chr15	103154152	103154427	SmaI[GC]-[AG]SmaI	+	ENSMUSG00000000552	ENSMUST00000168828	103144326	103170517	-	Zfp385a	protein_coding	intragenic
142038	chr15:103170899-103171243	345	SmaI[TT]-[AT]SmaI	123	260	6	9	92	148	252	15	103170899	103171243	NULL	NA	NA	NA	NA	NA	NULL	NA	NA	NA	NA	142038	99.5	7.5	191.5	25.5333	4.67431	1.2492e-65	6.80713e-63	0.000128553	0.00140608	4.50125	http://genome.ucsc.edu/cgi-bin/hgTracks?db=mm9&position=chr15:103170899-103171243	chr15	103170898	103171243	SmaI[TT]-[AT]SmaI	+	ENSMUSG00000000552	ENSMUST00000168828	103144326	103170517	-	Zfp385a	protein_coding	intergenic
142791	chr16:13667798-13668018	221	SmaI[GC]-[GT]SmaI	118	193	0	12	52	83	125	16	13667798	13668018	island&shore	NA	NA	NA	NA	NA	NULL	NA	NA	NA	NA	142791	80.75	6	155.5	25.9167	4.69581	0.00230269	0.0113268	3.08813e-08	8.82888e-07	4.48266	http://genome.ucsc.edu/cgi-bin/hgTracks?db=mm9&position=chr16:13667798-13668018	chr16	13667797	13668018	SmaI[GC]-[GT]SmaI	+	ENSMUSG00000022685	ENSMUST00000058884	13538057	13668263	-	Parn	protein_coding	intragenic
142876	chr16:15085340-15085600	261	SmaI[AA]-[GC]SmaI	140	154	2	27	56	159	119	16	15085340	15085600	island&shore	NA	NA	NA	NA	NA	NULL	NA	NA	NA	NA	142876	80.75	14.5	147	10.1379	3.34169	1.80401e-20	1.04802e-18	1.94812e-26	6.03166e-24	3.25526	http://genome.ucsc.edu/cgi-bin/hgTracks?db=mm9&position=chr16:15085340-15085600	chr16	15085339	15085600	SmaI[AA]-[GC]SmaI	+	NA	NA	NA	NA	NA	NA	NA	NA
143050	chr16:17801857-17803377	1521	SmaI[AA]-[GG]SmaI	7	6	0	0	1	0	0	16	17801857	17803377	island&shore	NA	NA	NA	NA	NA	NULL	NA	NA	NA	NA	143050	3.25	0	6.5	Inf	Inf	0.000244141	0.00156745	0.000244141	0.00243658	2.90689	http://genome.ucsc.edu/cgi-bin/hgTracks?db=mm9&position=chr16:17801857-17803377	chr16	17801856	17803377	SmaI[AA]-[GG]SmaI	+	ENSMUSG00000012017	ENSMUST00000012161	17797375	17808380	+	Scarf2	protein_coding	intragenic
143118	chr16:18348999-18349600	602	SmaI[GT]-[GA]SmaI	292	416	13	57	188	144	193	16	18348999	18349600	island&shore	NA	NA	NA	NA	NA	NULL	NA	NA	NA	NA	143118	194.5	35	354	10.1143	3.33832	5.03105e-05	0.000383644	1.1802e-09	4.50361e-08	3.30175	http://genome.ucsc.edu/cgi-bin/hgTracks?db=mm9&position=chr16:18348999-18349600	chr16	18348998	18349600	SmaI[GT]-[GA]SmaI	+	ENSMUSG00000000325	ENSMUST00000115614	18348275	18407169	+	Arvcf	protein_coding	intragenic
143309	chr16:20535977-20536146	170	SmaI[GT]-[CT]SmaI	13	18	0	3	1	1	4	16	20535977	20536146	shore	NA	NA	NA	NA	NA	NULL	NA	NA	NA	NA	143309	8.5	1.5	15.5	10.3333	3.36923	0.00375969	0.0173122	7.66014e-07	1.59685e-05	2.72247	http://genome.ucsc.edu/cgi-bin/hgTracks?db=mm9&position=chr16:20535977-20536146	chr16	20535976	20536146	SmaI[GT]-[CT]SmaI	+	ENSMUSG00000022841	ENSMUST00000007216	20535553	20544982	+	Ap2m1	protein_coding	intragenic
144149	chr16:31946331-31947325	995	SmaI[AG]-[GC]SmaI	97	147	7	20	191	193	228	16	31946331	31947325	shore	2676696	16	31946329	31946473	1	repeat	B1_Mm	SINE	Alu	2	144149	67.75	13.5	122	9.03704	3.17585	7.02951e-05	0.000519181	4.17153e-07	9.32382e-06	3.08453	http://genome.ucsc.edu/cgi-bin/hgTracks?db=mm9&position=chr16:31946331-31947325	chr16	31946330	31947325	SmaI[AG]-[GC]SmaI	+	ENSMUSG00000022774	ENSMUST00000023460	31948599	31958558	+	Ncbp2	protein_coding	intergenic
144150	chr16:31947326-31948227	902	SmaI[AT]-[GG]SmaI	143	278	8	20	144	151	227	16	31947326	31948227	island&shore	2676698	16	31947083	31947484	-1	repeat	MTB	LTR	MaLR	1	144150	112.25	14	210.5	15.0357	3.91032	1.38632e-05	0.000119417	0.00012405	0.00136615	3.81762	http://genome.ucsc.edu/cgi-bin/hgTracks?db=mm9&position=chr16:31947326-31948227	chr16	31947325	31948227	SmaI[AT]-[GG]SmaI	+	ENSMUSG00000022774	ENSMUST00000023460	31948599	31958558	+	Ncbp2	protein_coding	intergenic
144522	chr16:35769547-35770259	713	SmaI[AC]-[GC]SmaI	294	537	12	69	256	223	304	16	35769547	35770259	island	NA	NA	NA	NA	NA	NULL	NA	NA	NA	NA	144522	228	40.5	415.5	10.2593	3.35885	0.00723639	0.0305631	0.000154449	0.00165349	3.32713	http://genome.ucsc.edu/cgi-bin/hgTracks?db=mm9&position=chr16:35769547-35770259	chr16	35769546	35770259	SmaI[AC]-[GC]SmaI	+	ENSMUSG00000022848	ENSMUST00000023554	35694148	35769442	-	Dirc2	protein_coding	intergenic
144922	chr16:44138717-44139080	364	SmaI[CC]-[TG]SmaI	56	115	3	6	26	110	64	16	44138717	44139080	shore	NA	NA	NA	NA	NA	NULL	NA	NA	NA	NA	144922	45	4.5	85.5	19	4.24793	1.30491e-28	1.25189e-26	0.00025853	0.00255864	3.9752	http://genome.ucsc.edu/cgi-bin/hgTracks?db=mm9&position=chr16:44138717-44139080	chr16	44138716	44139080	SmaI[CC]-[TG]SmaI	+	ENSMUSG00000052459	ENSMUST00000114666	44085515	44139418	-	Atp6v1a	protein_coding	intragenic
145199	chr16:49856185-49856384	200	SmaI[GA]-[GG]SmaI	62	116	7	7	47	57	59	16	49856185	49856384	shore	NA	NA	NA	NA	NA	NULL	NA	NA	NA	NA	145199	48	7	89	12.7143	3.66838	1.46046e-26	1.27537e-24	0.000127276	0.00139547	3.49185	http://genome.ucsc.edu/cgi-bin/hgTracks?db=mm9&position=chr16:49856185-49856384	chr16	49856184	49856384	SmaI[GA]-[GG]SmaI	+	ENSMUSG00000055447	ENSMUST00000084838	49855731	49915123	+	Cd47	protein_coding	intragenic
145555	chr16:57230831-57231238	408	SmaI[AG]-[TC]SmaI	69	124	3	10	46	116	121	16	57230831	57231238	shore	NA	NA	NA	NA	NA	NULL	NA	NA	NA	NA	145555	51.5	6.5	96.5	14.8462	3.89202	0.000144719	0.000986496	2.78376e-05	0.00037697	3.70044	http://genome.ucsc.edu/cgi-bin/hgTracks?db=mm9&position=chr16:57230831-57231238	chr16	57230830	57231238	SmaI[AG]-[TC]SmaI	+	ENSMUSG00000022749	ENSMUST00000023431	57168979	57231579	-	Tbc1d23	protein_coding	intragenic
146440	chr16:78238526-78238809	284	SmaI[TT]-[GT]SmaI	245	335	25	42	174	251	377	16	78238526	78238809	NULL	NA	NA	NA	NA	NA	NULL	NA	NA	NA	NA	146440	161.75	33.5	290	8.65672	3.11382	3.44288e-11	7.45963e-10	9.89956e-12	5.47106e-10	3.07635	http://genome.ucsc.edu/cgi-bin/hgTracks?db=mm9&position=chr16:78238526-78238809	chr16	78238525	78238809	SmaI[TT]-[GT]SmaI	+	NA	NA	NA	NA	NA	NA	NA	NA
147221	chr16:91931919-91932148	230	SmaI[AG]-[TA]SmaI	106	202	4	20	30	95	120	16	91931919	91932148	island&shore	NA	NA	NA	NA	NA	NULL	NA	NA	NA	NA	147221	83	12	154	12.8333	3.68182	0.00381444	0.0175317	0.000178363	0.00186624	3.57568	http://genome.ucsc.edu/cgi-bin/hgTracks?db=mm9&position=chr16:91931919-91932148	chr16	91931918	91932148	SmaI[AG]-[TA]SmaI	+	ENSMUSG00000022956	ENSMUST00000023677	91925459	91931932	-	Atp5o	protein_coding	intragenic
147415	chr16:93912771-93914180	1410	SmaI[GC]-[CT]SmaI	48	89	0	7	23	15	41	16	93912771	93914180	NULL	NA	NA	NA	NA	NA	NULL	NA	NA	NA	NA	147415	36	3.5	68.5	19.5714	4.29068	0.0133221	0.0514856	3.86208e-05	0.000503716	3.94902	http://genome.ucsc.edu/cgi-bin/hgTracks?db=mm9&position=chr16:93912771-93914180	chr16	93912770	93914180	SmaI[GC]-[CT]SmaI	+	ENSMUSG00000022945	ENSMUST00000023666	93884146	93906360	+	Chaf1b	protein_coding	intergenic
148455	chr17:12397955-12398274	320	SmaI[AT]-[CC]SmaI	316	381	16	56	1135	1375	1843	17	12397955	12398274	NULL	NA	NA	NA	NA	NA	NULL	NA	NA	NA	NA	148455	192.25	36	348.5	9.68056	3.27509	2.32694e-12	6.08442e-11	2.02548e-23	4.52347e-21	3.2397	http://genome.ucsc.edu/cgi-bin/hgTracks?db=mm9&position=chr17:12397955-12398274	chr17	12397954	12398274	SmaI[AT]-[CC]SmaI	+	ENSMUSG00000023827	ENSMUST00000024594	12312150	12412511	+	Agpat4	protein_coding	intragenic
148719	chr17:15664100-15665698	1599	SmaI[CC]-[TT]SmaI	52	28	6	0	23	35	12	17	15664100	15665698	island&shore	2764403	17	15665273	15665777	1	repeat	RMER5	LTR	ERV1	1	148719	21.5	3	40	13.3333	3.73697	0.0240095	0.084517	0.00026906	0.00265224	3.35755	http://genome.ucsc.edu/cgi-bin/hgTracks?db=mm9&position=chr17:15664100-15665698	chr17	15664099	15665698	SmaI[CC]-[TT]SmaI	+	ENSMUSG00000014771	ENSMUST00000054450	15658539	15664265	-	Pdcd2	protein_coding	intragenic
149044	chr17:22876735-22877051	317	SmaI[GT]-[GC]SmaI	63	102	2	8	60	114	82	17	22876735	22877051	NULL	NA	NA	NA	NA	NA	NULL	NA	NA	NA	NA	149044	43.75	5	82.5	16.5	4.04439	9.18164e-05	0.000655936	4.43322e-07	9.83612e-06	3.79874	http://genome.ucsc.edu/cgi-bin/hgTracks?db=mm9&position=chr17:22876735-22877051	chr17	22876734	22877051	SmaI[GT]-[GC]SmaI	+	NA	NA	NA	NA	NA	NA	NA	NA
149137	chr17:23938576-23939901	1326	SmaI[GA]-[CT]SmaI	41	61	2	9	21	12	22	17	23938576	23939901	island&shore	NA	NA	NA	NA	NA	NULL	NA	NA	NA	NA	149137	28.25	5.5	51	9.27273	3.21299	0.000404283	0.0024538	7.04135e-07	1.48031e-05	3	http://genome.ucsc.edu/cgi-bin/hgTracks?db=mm9&position=chr17:23938576-23939901	chr17	23938575	23939901	SmaI[GA]-[CT]SmaI	+	ENSMUSG00000039218	ENSMUST00000073292	23940166	23961192	+	Srrm2	protein_coding	intergenic
149207	chr17:24609178-24609825	648	SmaI[AG]-[TT]SmaI	144	256	4	26	427	366	525	17	24609178	24609825	shore	NA	NA	NA	NA	NA	NULL	NA	NA	NA	NA	149207	107.5	15	200	13.3333	3.73697	0.00386645	0.0177259	2.52972e-05	0.000347753	3.65105	http://genome.ucsc.edu/cgi-bin/hgTracks?db=mm9&position=chr17:24609178-24609825	chr17	24609177	24609825	SmaI[AG]-[TT]SmaI	+	ENSMUSG00000045744	ENSMUST00000164508	24610912	24612332	+	9930021D14Rik	protein_coding	intergenic
149210	chr17:24614771-24615610	840	SmaI[CA]-[CT]SmaI	253	485	13	40	132	130	164	17	24614771	24615610	shore	NA	NA	NA	NA	NA	NULL	NA	NA	NA	NA	149210	197.75	26.5	369	13.9245	3.79956	0.000326889	0.00203436	0.000109668	0.00122862	3.75002	http://genome.ucsc.edu/cgi-bin/hgTracks?db=mm9&position=chr17:24614771-24615610	chr17	24614770	24615610	SmaI[CA]-[CT]SmaI	+	ENSMUSG00000024142	ENSMUST00000070888	24610497	24616023	-	Mlst8	protein_coding	intragenic
149231	chr17:24769870-24771760	1891	SmaI[CC]-[GG]SmaI	12	24	1	1	2	1	2	17	24769870	24771760	island&shore	NA	NA	NA	NA	NA	NULL	NA	NA	NA	NA	149231	9.5	1	18	18	4.16993	1.98657e-07	2.44472e-06	0.000919164	0.00763522	3.24793	http://genome.ucsc.edu/cgi-bin/hgTracks?db=mm9&position=chr17:24769870-24771760	chr17	24769869	24771760	SmaI[CC]-[GG]SmaI	+	ENSMUSG00000041429	ENSMUST00000047611	24769627	24775783	+	Nthl1	protein_coding	intragenic
149574	chr17:27195313-27195777	465	SmaI[GT]-[CT]SmaI	518	888	4	72	567	619	729	17	27195313	27195777	shore	NA	NA	NA	NA	NA	NULL	NA	NA	NA	NA	149574	370.5	38	703	18.5	4.20945	0.00417241	0.0189849	8.51595e-07	1.75511e-05	4.17403	http://genome.ucsc.edu/cgi-bin/hgTracks?db=mm9&position=chr17:27195313-27195777	chr17	27195312	27195777	SmaI[GT]-[CT]SmaI	+	ENSMUSG00000042644	ENSMUST00000049308	27194249	27259168	+	Itpr3	protein_coding	intragenic
149618	chr17:27466278-27466831	554	SmaI[CG]-[GT]SmaI	187	386	13	35	722	647	573	17	27466278	27466831	NULL	NA	NA	NA	NA	NA	NULL	NA	NA	NA	NA	149618	155.25	24	286.5	11.9375	3.57743	0.000260339	0.00165884	0.000787476	0.00668606	3.52356	http://genome.ucsc.edu/cgi-bin/hgTracks?db=mm9&position=chr17:27466278-27466831	chr17	27466277	27466831	SmaI[CG]-[GT]SmaI	+	NA	NA	NA	NA	NA	NA	NA	NA
149933	chr17:29143819-29144355	537	SmaI[AG]-[AC]SmaI	83	145	2	13	77	145	203	17	29143819	29144355	shore	NA	NA	NA	NA	NA	NULL	NA	NA	NA	NA	149933	60.75	7.5	114	15.2	3.926	0.00227152	0.0111896	1.0624e-05	0.000163445	3.75803	http://genome.ucsc.edu/cgi-bin/hgTracks?db=mm9&position=chr17:29143819-29144355	chr17	29143818	29144355	SmaI[AG]-[AC]SmaI	+	ENSMUSG00000024006	ENSMUST00000009138	29107830	29144882	-	Stk38	protein_coding	intragenic
150155	chr17:30711804-30712576	773	SmaI[AG]-[TC]SmaI	95	141	6	22	49	76	76	17	30711804	30712576	island&shore	NA	NA	NA	NA	NA	NULL	NA	NA	NA	NA	150155	66	14	118	8.42857	3.07529	0.000246237	0.00157932	3.63919e-07	8.2559e-06	2.98793	http://genome.ucsc.edu/cgi-bin/hgTracks?db=mm9&position=chr17:30711804-30712576	chr17	30711803	30712576	SmaI[AG]-[TC]SmaI	+	ENSMUSG00000062202	ENSMUST00000168787	30352469	30713232	-	Btbd9	protein_coding	intragenic
150390	chr17:32665091-32665427	337	SmaI[GA]-[AT]SmaI	138	237	14	31	182	219	297	17	32665091	32665427	NULL	NA	NA	NA	NA	NA	NULL	NA	NA	NA	NA	150390	105	22.5	187.5	8.33333	3.05889	4.67175e-05	0.000358553	7.09871e-05	0.000842751	3.00383	http://genome.ucsc.edu/cgi-bin/hgTracks?db=mm9&position=chr17:32665091-32665427	chr17	32665090	32665427	SmaI[GA]-[AT]SmaI	+	ENSMUSG00000091586	ENSMUST00000165999	32643407	32665839	+	Cyp4f17	protein_coding	intragenic
150516	chr17:34093072-34093381	310	SmaI[AG]-[TG]SmaI	238	466	7	32	130	281	233	17	34093072	34093381	island&shore	2791914	17	34093335	34093564	1	repeat	MIR	SINE	MIR	1	150516	185.75	19.5	352	18.0513	4.17403	0.00145817	0.00761536	6.94806e-05	0.000828476	4.10597	http://genome.ucsc.edu/cgi-bin/hgTracks?db=mm9&position=chr17:34093072-34093381	chr17	34093071	34093381	SmaI[AG]-[TG]SmaI	+	ENSMUSG00000024319	ENSMUST00000025178	34092757	34103929	+	Vps52	protein_coding	intragenic
150551	chr17:34223734-34224553	820	SmaI[AC]-[CT]SmaI	300	509	44	54	676	570	669	17	34223734	34224553	NULL	2792082	17	34224169	34224607	-1	repeat	ORR1B1	LTR	MaLR	1	150551	226.75	49	404.5	8.2551	3.04529	4.03792e-87	5.23891e-84	3.41656e-05	0.00045232	3.0197	http://genome.ucsc.edu/cgi-bin/hgTracks?db=mm9&position=chr17:34223734-34224553	chr17	34223733	34224553	SmaI[AC]-[CT]SmaI	+	ENSMUSG00000024334	ENSMUST00000025192	34229285	34232179	+	H2-Oa	protein_coding	intergenic
150563	chr17:34276643-34276846	204	SmaI[CA]-[TT]SmaI	104	185	7	8	240	336	271	17	34276643	34276846	NULL	NA	NA	NA	NA	NA	NULL	NA	NA	NA	NA	150563	76	7.5	144.5	19.2667	4.26804	1.95336e-47	5.32214e-45	4.42705e-06	7.59567e-05	4.09741	http://genome.ucsc.edu/cgi-bin/hgTracks?db=mm9&position=chr17:34276643-34276846	chr17	34276642	34276846	SmaI[CA]-[TT]SmaI	+	ENSMUSG00000037649	ENSMUST00000042121	34272127	34276046	+	H2-DMa	protein_coding	intergenic
150654	chr17:34802471-34803284	814	SmaI[CT]-[CA]SmaI	163	353	4	20	326	304	342	17	34802471	34803284	NULL	2792926	17	34803258	34803383	-1	repeat	L1ME3	LINE	L1	1	150654	135	12	258	21.5	4.42626	0.00194308	0.00976594	0.000308433	0.0029906	4.31637	http://genome.ucsc.edu/cgi-bin/hgTracks?db=mm9&position=chr17:34802471-34803284	chr17	34802470	34803284	SmaI[CT]-[CA]SmaI	+	ENSMUSG00000033327	ENSMUST00000087399	34807480	34856760	+	Tnxb	protein_coding	intergenic
150743	chr17:35137270-35137802	533	SmaI[CG]-[AC]SmaI	62	102	0	12	50	56	75	17	35137270	35137802	island&shore	2793444	17	35137158	35137457	-1	repeat	RLTR4_Mm	LTR	ERV1	1	150743	44	6	82	13.6667	3.77259	0.00701683	0.0297882	4.4344e-06	7.59872e-05	3.56768	http://genome.ucsc.edu/cgi-bin/hgTracks?db=mm9&position=chr17:35137270-35137802	chr17	35137269	35137802	SmaI[CG]-[AC]SmaI	+	ENSMUSG00000007029	ENSMUST00000087315	35137932	35153267	+	Vars	protein_coding	intergenic
150810	chr17:35394282-35394964	683	SmaI[CC]-[GA]SmaI	185	257	10	20	73	63	177	17	35394282	35394964	NULL	2793885	17	35394878	35394970	-1	repeat	RMER15	LTR	ERVL	1	150810	118	15	221	14.7333	3.88101	5.43721e-11	1.14571e-09	1.89834e-13	1.37926e-11	3.79442	http://genome.ucsc.edu/cgi-bin/hgTracks?db=mm9&position=chr17:35394282-35394964	chr17	35394281	35394964	SmaI[CC]-[GA]SmaI	+	ENSMUSG00000073411	ENSMUST00000087173	35400039	35404442	+	H2-D1	protein_coding	intergenic
151365	chr17:43464131-43464871	741	SmaI[GC]-[CT]SmaI	221	406	29	48	179	239	398	17	43464131	43464871	NULL	2804287	17	43464766	43464965	-1	repeat	MTD	LTR	MaLR	1	151365	176	38.5	313.5	8.14286	3.02554	1.48342e-08	2.19182e-07	0.000339338	0.00324294	2.99314	http://genome.ucsc.edu/cgi-bin/hgTracks?db=mm9&position=chr17:43464131-43464871	chr17	43464130	43464871	SmaI[GC]-[CT]SmaI	+	ENSMUSG00000041293	ENSMUST00000047399	43407278	43461686	+	Gpr110	protein_coding	intergenic
151570	chr17:45710385-45710746	362	SmaI[CC]-[CT]SmaI	43	71	0	6	31	34	56	17	45710385	45710746	island&shore	NA	NA	NA	NA	NA	NULL	NA	NA	NA	NA	151570	30	3	57	19	4.24793	0.004485	0.0202248	1.43502e-06	2.78083e-05	3.85798	http://genome.ucsc.edu/cgi-bin/hgTracks?db=mm9&position=chr17:45710385-45710746	chr17	45710384	45710746	SmaI[CC]-[CT]SmaI	+	ENSMUSG00000023944	ENSMUST00000024739	45704724	45710220	-	Hsp90ab1	protein_coding	intergenic
151605	chr17:45873037-45873499	463	SmaI[GA]-[AT]SmaI	32	42	1	2	13	18	17	17	45873037	45873499	shore	NA	NA	NA	NA	NA	NULL	NA	NA	NA	NA	151605	19.25	1.5	37	24.6667	4.62449	1.02149e-17	4.69335e-16	2.34896e-15	2.22996e-13	3.926	http://genome.ucsc.edu/cgi-bin/hgTracks?db=mm9&position=chr17:45873037-45873499	chr17	45873036	45873499	SmaI[GA]-[AT]SmaI	+	ENSMUSG00000086615	ENSMUST00000140055	45893659	45925543	+	Gm16862	lincRNA	intergenic
151619	chr17:45951556-45951697	142	SmaI[CA]-[AT]SmaI	12	14	1	1	5	7	5	17	45951556	45951697	NULL	NA	NA	NA	NA	NA	NULL	NA	NA	NA	NA	151619	7	1	13	13	3.70044	3.03239e-06	3.01645e-05	3.03239e-06	5.41064e-05	2.80735	http://genome.ucsc.edu/cgi-bin/hgTracks?db=mm9&position=chr17:45951556-45951697	chr17	45951555	45951697	SmaI[CA]-[AT]SmaI	+	NA	NA	NA	NA	NA	NA	NA	NA
151625	chr17:45985830-45986306	477	SmaI[GC]-[TT]SmaI	724	1177	48	93	473	686	763	17	45985830	45986306	NULL	NA	NA	NA	NA	NA	NULL	NA	NA	NA	NA	151625	510.5	70.5	950.5	13.4823	3.75299	3.37003e-08	4.70389e-07	2.79748e-07	6.49788e-06	3.73419	http://genome.ucsc.edu/cgi-bin/hgTracks?db=mm9&position=chr17:45985830-45986306	chr17	45985829	45986306	SmaI[GC]-[TT]SmaI	+	NA	NA	NA	NA	NA	NA	NA	NA
151862	chr17:47275230-47275965	736	SmaI[GC]-[GT]SmaI	32	58	2	2	38	103	54	17	47275230	47275965	shore	2810110	17	47275180	47275291	1	repeat	MIRm	SINE	MIR	1	151862	23.5	2	45	22.5	4.49185	5.39373e-17	2.30341e-15	1.92856e-05	0.000272821	3.9386	http://genome.ucsc.edu/cgi-bin/hgTracks?db=mm9&position=chr17:47275230-47275965	chr17	47275229	47275965	SmaI[GC]-[GT]SmaI	+	ENSMUSG00000064043	ENSMUST00000077951	47277891	47496407	+	Trerf1	protein_coding	intergenic
151882	chr17:47413021-47413333	313	SmaI[AA]-[GC]SmaI	246	431	4	35	1713	2060	2060	17	47413021	47413333	NULL	NA	NA	NA	NA	NA	NULL	NA	NA	NA	NA	151882	179	19.5	338.5	17.359	4.11761	0.0031182	0.0147242	3.39474e-06	5.99436e-05	4.04972	http://genome.ucsc.edu/cgi-bin/hgTracks?db=mm9&position=chr17:47413021-47413333	chr17	47413020	47413333	SmaI[AA]-[GC]SmaI	+	ENSMUSG00000064043	ENSMUST00000077951	47277891	47496407	+	Trerf1	protein_coding	intragenic
151908	chr17:47601213-47601525	313	SmaI[TC]-[AG]SmaI	323	453	9	45	653	1005	849	17	47601213	47601525	NULL	NA	NA	NA	NA	NA	NULL	NA	NA	NA	NA	151908	207.5	27	388	14.3704	3.84503	9.51584e-06	8.49504e-05	1.49846e-12	9.34257e-11	3.79627	http://genome.ucsc.edu/cgi-bin/hgTracks?db=mm9&position=chr17:47601213-47601525	chr17	47601212	47601525	SmaI[TC]-[AG]SmaI	+	ENSMUSG00000034382	ENSMUST00000150819	47573754	47607587	+	AI661453	protein_coding	intragenic
151921	chr17:47638666-47639068	403	SmaI[AG]-[GC]SmaI	348	639	18	56	274	365	432	17	47638666	47639068	island&shore	2810836	17	47638627	47638683	1	repeat	B1_Mur4	SINE	Alu	1	151921	265.25	37	493.5	13.3378	3.73745	0.000332664	0.00206652	4.27335e-05	0.000546371	3.7019	http://genome.ucsc.edu/cgi-bin/hgTracks?db=mm9&position=chr17:47638666-47639068	chr17	47638665	47639068	SmaI[AG]-[GC]SmaI	+	ENSMUSG00000023980	ENSMUST00000067103	47624999	47639236	-	Taf8	protein_coding	intragenic
152016	chr17:48088043-48089811	1769	SmaI[TT]-[TC]SmaI	34	55	0	4	9	1	7	17	48088043	48089811	NULL	2811830	17	48087991	48088194	1	repeat	ID_B1	SINE	B4	1	152016	23.25	2	44.5	22.25	4.47573	0.00252823	0.0122832	5.16621e-07	1.12517e-05	3.92283	http://genome.ucsc.edu/cgi-bin/hgTracks?db=mm9&position=chr17:48088043-48089811	chr17	48088042	48089811	SmaI[TT]-[TC]SmaI	+	NA	NA	NA	NA	NA	NA	NA	NA
152051	chr17:48412091-48414080	1990	SmaI[GC]-[GC]SmaI	6	11	1	0	2	0	2	17	48412091	48414080	NULL	NA	NA	NA	NA	NA	NULL	NA	NA	NA	NA	152051	4.5	0.5	8.5	17	4.08746	0.000249892	0.0015975	0.00119921	0.00960399	2.66297	http://genome.ucsc.edu/cgi-bin/hgTracks?db=mm9&position=chr17:48412091-48414080	chr17	48412090	48414080	SmaI[GC]-[GC]SmaI	+	ENSMUSG00000051682	ENSMUST00000059873	48403661	48414726	+	Treml4	protein_coding	intragenic
152393	chr17:52742567-52742907	341	SmaI[TT]-[AG]SmaI	71	146	5	15	60	127	103	17	52742567	52742907	shore	NA	NA	NA	NA	NA	NULL	NA	NA	NA	NA	152393	59.25	10	108.5	10.85	3.43962	0.00072638	0.00412569	0.00122845	0.0098067	3.31536	http://genome.ucsc.edu/cgi-bin/hgTracks?db=mm9&position=chr17:52742567-52742907	chr17	52742566	52742907	SmaI[TT]-[AG]SmaI	+	NA	NA	NA	NA	NA	NA	NA	NA
152655	chr17:56614617-56614868	252	SmaI[GG]-[CA]SmaI	75	131	2	5	30	47	67	17	56614617	56614868	shore	NA	NA	NA	NA	NA	NULL	NA	NA	NA	NA	152655	53.25	3.5	103	29.4286	4.87915	4.01682e-14	1.28003e-12	6.1715e-07	1.31675e-05	4.53051	http://genome.ucsc.edu/cgi-bin/hgTracks?db=mm9&position=chr17:56614617-56614868	chr17	56614616	56614868	SmaI[GG]-[CA]SmaI	+	ENSMUSG00000013236	ENSMUST00000067538	56551856	56615906	-	Ptprs	protein_coding	intragenic
152660	chr17:56618921-56619419	499	SmaI[AG]-[CT]SmaI	146	222	8	37	81	77	137	17	56618921	56619419	NULL	NA	NA	NA	NA	NA	NULL	NA	NA	NA	NA	152660	103.25	22.5	184	8.17778	3.03171	0.000880179	0.00490187	1.75838e-06	3.33163e-05	2.97679	http://genome.ucsc.edu/cgi-bin/hgTracks?db=mm9&position=chr17:56618921-56619419	chr17	56618920	56619419	SmaI[AG]-[CT]SmaI	+	ENSMUSG00000013236	ENSMUST00000067538	56551856	56615906	-	Ptprs	protein_coding	intergenic
152743	chr17:57075165-57076804	1640	SmaI[AG]-[CT]SmaI	15	19	0	4	2	4	8	17	57075165	57076804	island&shore	NA	NA	NA	NA	NA	NULL	NA	NA	NA	NA	152743	9.5	2	17	8.5	3.08746	0.0038316	0.0175988	6.03854e-07	1.29252e-05	2.58496	http://genome.ucsc.edu/cgi-bin/hgTracks?db=mm9&position=chr17:57075165-57076804	chr17	57075164	57076804	SmaI[AG]-[CT]SmaI	+	ENSMUSG00000024212	ENSMUST00000025053	57032035	57074836	-	Mllt1	protein_coding	intergenic
152788	chr17:57389495-57389691	197	SmaI[CG]-[AT]SmaI	63	150	1	4	49	76	114	17	57389495	57389691	shore	NA	NA	NA	NA	NA	NULL	NA	NA	NA	NA	152788	54.5	2.5	106.5	42.6	5.41278	1.36633e-06	1.45192e-05	0.000371264	0.00349894	4.94084	http://genome.ucsc.edu/cgi-bin/hgTracks?db=mm9&position=chr17:57389495-57389691	chr17	57389494	57389691	SmaI[CG]-[AT]SmaI	+	ENSMUSG00000019487	ENSMUST00000077277	57388925	57402842	+	Trip10	protein_coding	intragenic
153570	chr17:71100811-71101530	720	SmaI[CT]-[AT]SmaI	91	160	9	15	83	133	183	17	71100811	71101530	NULL	NA	NA	NA	NA	NA	NULL	NA	NA	NA	NA	153570	68.75	12	125.5	10.4583	3.38658	3.35116e-14	1.07531e-12	4.85714e-05	0.000608728	3.28255	http://genome.ucsc.edu/cgi-bin/hgTracks?db=mm9&position=chr17:71100811-71101530	chr17	71100810	71101530	SmaI[CT]-[AT]SmaI	+	ENSMUSG00000087105	ENSMUST00000150415	71094669	71104922	-	Gm16952	lincRNA	intragenic
153572	chr17:71104905-71105098	194	SmaI[AT]-[AG]SmaI	17	34	0	1	10	14	21	17	71104905	71105098	NULL	NA	NA	NA	NA	NA	NULL	NA	NA	NA	NA	153572	13	0.5	25.5	51	5.67243	1.63586e-11	3.72042e-10	0.000119671	0.00132543	4.14296	http://genome.ucsc.edu/cgi-bin/hgTracks?db=mm9&position=chr17:71104905-71105098	chr17	71104904	71105098	SmaI[AT]-[AG]SmaI	+	ENSMUSG00000087105	ENSMUST00000150415	71094669	71104922	-	Gm16952	lincRNA	intragenic
153800	chr17:74154559-74155111	553	SmaI[AG]-[AT]SmaI	141	258	9	34	141	199	193	17	74154559	74155111	shore	NA	NA	NA	NA	NA	NULL	NA	NA	NA	NA	153800	110.5	21.5	199.5	9.27907	3.21398	0.00313963	0.0148151	0.000253914	0.00252027	3.15561	http://genome.ucsc.edu/cgi-bin/hgTracks?db=mm9&position=chr17:74154559-74155111	chr17	74154558	74155111	SmaI[AG]-[AT]SmaI	+	ENSMUSG00000024065	ENSMUST00000024860	74154181	74181433	+	Ehd3	protein_coding	intragenic
154549	chr17:86091640-86091864	225	SmaI[CA]-[CA]SmaI	169	310	6	14	123	119	214	17	86091640	86091864	island	NA	NA	NA	NA	NA	NULL	NA	NA	NA	NA	154549	124.75	10	239.5	23.95	4.58195	2.53697e-08	3.60764e-07	3.81355e-06	6.65199e-05	4.45046	http://genome.ucsc.edu/cgi-bin/hgTracks?db=mm9&position=chr17:86091640-86091864	chr17	86091639	86091864	SmaI[CA]-[CA]SmaI	+	ENSMUSG00000024134	ENSMUST00000163568	86083608	86087594	-	Six2	protein_coding	intergenic
154765	chr17:87930032-87930215	184	SmaI[AT]-[TT]SmaI	8	17	0	0	3	13	10	17	87930032	87930215	NULL	NA	NA	NA	NA	NA	NULL	NA	NA	NA	NA	154765	6.25	0	12.5	Inf	Inf	7.00137e-07	7.85664e-06	0.000614624	0.00539499	3.75489	http://genome.ucsc.edu/cgi-bin/hgTracks?db=mm9&position=chr17:87930032-87930215	chr17	87930031	87930215	SmaI[AT]-[TT]SmaI	+	NA	NA	NA	NA	NA	NA	NA	NA
155304	chr18:7005965-7006421	457	SmaI[TT]-[AT]SmaI	11	8	0	1	2	3	5	18	7005965	7006421	shore	NA	NA	NA	NA	NA	NULL	NA	NA	NA	NA	155304	5	0.5	9.5	19	4.24793	4.00543e-05	0.000311895	4.00543e-05	0.000519116	2.80735	http://genome.ucsc.edu/cgi-bin/hgTracks?db=mm9&position=chr18:7005965-7006421	chr18	7005964	7006421	SmaI[TT]-[AT]SmaI	+	ENSMUSG00000061013	ENSMUST00000079788	6934964	7004777	-	Mkx	protein_coding	intergenic
155574	chr18:12279614-12279820	207	SmaI[TC]-[GC]SmaI	35	69	4	5	43	44	44	18	12279614	12279820	island&shore	2881173	18	12279543	12279662	-1	repeat	ID_B1	SINE	B4	1	155574	28.25	4.5	52	11.5556	3.53051	8.38179e-16	3.20295e-14	0.000663045	0.00576614	3.26849	http://genome.ucsc.edu/cgi-bin/hgTracks?db=mm9&position=chr18:12279614-12279820	chr18	12279613	12279820	SmaI[TC]-[GC]SmaI	+	ENSMUSG00000049411	ENSMUST00000055447	12139812	12279989	-	6030446N20Rik	protein_coding	intragenic
155641	chr18:13099321-13100097	777	SmaI[CA]-[AT]SmaI	57	94	3	12	51	52	96	18	13099321	13100097	island&shore	NA	NA	NA	NA	NA	NULL	NA	NA	NA	NA	155641	41.5	7.5	75.5	10.0667	3.33151	0.000993955	0.00543474	1.60712e-05	0.000232665	3.16993	http://genome.ucsc.edu/cgi-bin/hgTracks?db=mm9&position=chr18:13099321-13100097	chr18	13099320	13100097	SmaI[CA]-[AT]SmaI	+	ENSMUSG00000044252	ENSMUST00000074352	12913823	13100350	-	Osbpl1a	protein_coding	intragenic
155786	chr18:15561862-15562178	317	SmaI[TG]-[CC]SmaI	130	267	2	29	412	677	797	18	15561862	15562178	NULL	NA	NA	NA	NA	NA	NULL	NA	NA	NA	NA	155786	107	15.5	198.5	12.8065	3.6788	0.02499	0.0871356	0.000735653	0.00630302	3.59585	http://genome.ucsc.edu/cgi-bin/hgTracks?db=mm9&position=chr18:15561862-15562178	chr18	15561861	15562178	SmaI[TG]-[CC]SmaI	+	ENSMUSG00000024411	ENSMUST00000115856	15547903	15561501	-	Aqp4	protein_coding	intergenic
156714	chr18:34910688-34911428	741	SmaI[TG]-[AC]SmaI	52	84	3	1	52	48	66	18	34910688	34911428	NULL	NA	NA	NA	NA	NA	NULL	NA	NA	NA	NA	156714	35	2	68	34	5.08746	4.72885e-27	4.25222e-25	2.15604e-08	6.40416e-07	4.52356	http://genome.ucsc.edu/cgi-bin/hgTracks?db=mm9&position=chr18:34910688-34911428	chr18	34910687	34911428	SmaI[TG]-[AC]SmaI	+	ENSMUSG00000044201	ENSMUST00000060710	34892651	34911187	-	Cdc25c	protein_coding	intragenic
156826	chr18:36090468-36091224	757	SmaI[AG]-[GC]SmaI	198	381	12	29	86	163	150	18	36090468	36091224	island&shore	2910007	18	36091182	36091275	-1	repeat	MIR	SINE	MIR	1	156826	155	20.5	289.5	14.122	3.81987	1.50461e-05	0.000128712	0.0001144	0.00127743	3.75613	http://genome.ucsc.edu/cgi-bin/hgTracks?db=mm9&position=chr18:36090468-36091224	chr18	36090467	36091224	SmaI[AG]-[GC]SmaI	+	NA	NA	NA	NA	NA	NA	NA	NA
157955	chr18:56629603-56630387	785	SmaI[TC]-[TG]SmaI	114	246	6	21	362	323	340	18	56629603	56630387	NULL	NA	NA	NA	NA	NA	NULL	NA	NA	NA	NA	157955	96.75	13.5	180	13.3333	3.73697	0.0013825	0.00725911	0.00119911	0.00960399	3.64186	http://genome.ucsc.edu/cgi-bin/hgTracks?db=mm9&position=chr18:56629603-56630387	chr18	56629602	56630387	SmaI[TC]-[TG]SmaI	+	ENSMUSG00000001700	ENSMUST00000116636	56559991	56662493	+	Gramd3	protein_coding	intragenic
158165	chr18:60660730-60660956	227	SmaI[AA]-[CA]SmaI	113	225	9	18	48	174	164	18	60660730	60660956	NULL	NA	NA	NA	NA	NA	NULL	NA	NA	NA	NA	158165	91.25	13.5	169	12.5185	3.64599	1.1626e-07	1.48924e-06	0.000390103	0.00366004	3.55141	http://genome.ucsc.edu/cgi-bin/hgTracks?db=mm9&position=chr18:60660730-60660956	chr18	60660729	60660956	SmaI[AA]-[CA]SmaI	+	ENSMUSG00000038059	ENSMUST00000042710	60633847	60661637	-	2010002N04Rik	protein_coding	intragenic
158166	chr18:60660957-60661193	237	SmaI[TG]-[AG]SmaI	212	393	13	18	127	331	290	18	60660957	60661193	NULL	NA	NA	NA	NA	NA	NULL	NA	NA	NA	NA	158166	159	15.5	302.5	19.5161	4.2866	2.42347e-96	4.40199e-93	1.09837e-05	0.000168219	4.20116	http://genome.ucsc.edu/cgi-bin/hgTracks?db=mm9&position=chr18:60660957-60661193	chr18	60660956	60661193	SmaI[TG]-[AG]SmaI	+	ENSMUSG00000038059	ENSMUST00000042710	60633847	60661637	-	2010002N04Rik	protein_coding	intragenic
158222	chr18:61008179-61008348	170	SmaI[CG]-[CT]SmaI	29	60	0	0	17	33	34	18	61008179	61008348	shore	NA	NA	NA	NA	NA	NULL	NA	NA	NA	NA	158222	22.25	0	44.5	Inf	Inf	4.83167e-21	2.94505e-19	8.03017e-06	0.000127277	5.50779	http://genome.ucsc.edu/cgi-bin/hgTracks?db=mm9&position=chr18:61008179-61008348	chr18	61008178	61008348	SmaI[CG]-[CT]SmaI	+	ENSMUSG00000024613	ENSMUST00000057579	60974196	61008562	-	Tcof1	protein_coding	intragenic
158253	chr18:61194786-61195101	316	SmaI[GT]-[TT]SmaI	319	514	24	25	999	1209	1067	18	61194786	61195101	shore	NA	NA	NA	NA	NA	NULL	NA	NA	NA	NA	158253	220.5	24.5	416.5	17	4.08746	2.37965e-127	9.26228e-124	4.00386e-08	1.12001e-06	4.03321	http://genome.ucsc.edu/cgi-bin/hgTracks?db=mm9&position=chr18:61194786-61195101	chr18	61194785	61195101	SmaI[GT]-[TT]SmaI	+	ENSMUSG00000024619	ENSMUST00000025521	61178516	61195853	-	Cdx1	protein_coding	intragenic
158520	chr18:64348659-64349621	963	SmaI[GA]-[AT]SmaI	113	194	6	10	141	113	199	18	64348659	64349621	NULL	NA	NA	NA	NA	NA	NULL	NA	NA	NA	NA	158520	80.75	8	153.5	19.1875	4.26209	2.4547e-50	7.43119e-48	1.12082e-06	2.23393e-05	4.10154	http://genome.ucsc.edu/cgi-bin/hgTracks?db=mm9&position=chr18:64348659-64349621	chr18	64348658	64349621	SmaI[GA]-[AT]SmaI	+	NA	NA	NA	NA	NA	NA	NA	NA
158529	chr18:64425123-64425265	143	SmaI[AT]-[AG]SmaI	4	7	0	0	2	5	3	18	64425123	64425265	shore	NA	NA	NA	NA	NA	NULL	NA	NA	NA	NA	158529	2.75	0	5.5	Inf	Inf	0.000976563	0.00535253	0.000976563	0.00801429	2.70044	http://genome.ucsc.edu/cgi-bin/hgTracks?db=mm9&position=chr18:64425123-64425265	chr18	64425122	64425265	SmaI[AT]-[AG]SmaI	+	ENSMUSG00000056812	ENSMUST00000025477	64414013	64435800	+	St8sia3	protein_coding	intragenic
158533	chr18:64490780-64491302	523	SmaI[AG]-[CT]SmaI	138	231	6	21	82	72	83	18	64490780	64491302	NULL	NA	NA	NA	NA	NA	NULL	NA	NA	NA	NA	158533	99	13.5	184.5	13.6667	3.77259	0.000218522	0.0014213	2.34817e-06	4.31121e-05	3.67729	http://genome.ucsc.edu/cgi-bin/hgTracks?db=mm9&position=chr18:64490780-64491302	chr18	64490779	64491302	SmaI[AG]-[CT]SmaI	+	ENSMUSG00000045991	ENSMUST00000115145	64500002	64560641	+	Onecut2	protein_coding	intergenic
158738	chr18:66635048-66635439	392	SmaI[TG]-[GG]SmaI	193	435	19	21	612	633	608	18	66635048	66635439	NULL	NA	NA	NA	NA	NA	NULL	NA	NA	NA	NA	158738	167	20	314	15.7	3.97269	2.22337e-93	3.36544e-90	0.00119572	0.00959487	3.90689	http://genome.ucsc.edu/cgi-bin/hgTracks?db=mm9&position=chr18:66635048-66635439	chr18	66635047	66635439	SmaI[TG]-[GG]SmaI	+	ENSMUSG00000024521	ENSMUST00000025399	66618258	66625204	+	Pmaip1	protein_coding	intergenic
159220	chr18:74603183-74603460	278	SmaI[TC]-[CT]SmaI	491	704	18	65	529	648	766	18	74603183	74603460	shore	2956741	18	74603048	74603252	-1	repeat	B3A	SINE	B2	1	159220	319.5	41.5	597.5	14.3976	3.84776	6.76216e-06	6.26034e-05	9.89013e-12	5.47106e-10	3.81582	http://genome.ucsc.edu/cgi-bin/hgTracks?db=mm9&position=chr18:74603183-74603460	chr18	74603182	74603460	SmaI[TC]-[CT]SmaI	+	ENSMUSG00000025885	ENSMUST00000074157	74602191	74931147	+	Myo5b	protein_coding	intragenic
159267	chr18:75165090-75165379	290	SmaI[AT]-[GG]SmaI	201	296	11	29	148	254	187	18	75165090	75165379	island&shore	2957470	18	75164959	75165091	-1	repeat	B1_Mus1	SINE	Alu	1	159267	134.25	20	248.5	12.425	3.63517	2.66891e-06	2.68924e-05	1.29229e-09	4.90385e-08	3.57058	http://genome.ucsc.edu/cgi-bin/hgTracks?db=mm9&position=chr18:75165090-75165379	chr18	75165089	75165379	SmaI[AT]-[GG]SmaI	+	ENSMUSG00000036299	ENSMUST00000040284	75165554	75169587	+	BC031181	protein_coding	intergenic
159308	chr18:75527574-75527821	248	SmaI[AA]-[AA]SmaI	61	132	0	9	26	34	55	18	75527574	75527821	island	NA	NA	NA	NA	NA	NULL	NA	NA	NA	NA	159308	50.5	4.5	96.5	21.4444	4.42253	0.0268503	0.0926265	0.000465115	0.00426754	4.1479	http://genome.ucsc.edu/cgi-bin/hgTracks?db=mm9&position=chr18:75527574-75527821	chr18	75527573	75527821	SmaI[AA]-[AA]SmaI	+	ENSMUSG00000025880	ENSMUST00000026999	75527183	75555589	+	Smad7	protein_coding	intragenic
159370	chr18:75980464-75980807	344	SmaI[CG]-[CT]SmaI	26	50	0	4	20	24	35	18	75980464	75980807	island&shore	NA	NA	NA	NA	NA	NULL	NA	NA	NA	NA	159370	20	2	38	19	4.24793	0.0160218	0.0600866	0.000185523	0.00193446	3.70044	http://genome.ucsc.edu/cgi-bin/hgTracks?db=mm9&position=chr18:75980464-75980807	chr18	75980463	75980807	SmaI[CG]-[CT]SmaI	+	ENSMUSG00000044646	ENSMUST00000058997	75979832	76308215	+	Zbtb7c	protein_coding	intragenic
159396	chr18:76219627-76219978	352	SmaI[AG]-[TC]SmaI	223	457	6	23	242	208	400	18	76219627	76219978	shore	NA	NA	NA	NA	NA	NULL	NA	NA	NA	NA	159396	177.25	14.5	340	23.4483	4.55141	0.000320595	0.00200021	7.6385e-05	0.000897837	4.45943	http://genome.ucsc.edu/cgi-bin/hgTracks?db=mm9&position=chr18:76219627-76219978	chr18	76219626	76219978	SmaI[AG]-[TC]SmaI	+	ENSMUSG00000044646	ENSMUST00000058997	75979832	76308215	+	Zbtb7c	protein_coding	intragenic
160199	chr18:86565022-86565335	314	SmaI[TG]-[TT]SmaI	285	480	8	56	246	305	368	18	86565022	86565335	island&shore	NA	NA	NA	NA	NA	NULL	NA	NA	NA	NA	160199	207.25	32	382.5	11.9531	3.57932	0.00319943	0.0150659	6.53066e-06	0.000106254	3.53869	http://genome.ucsc.edu/cgi-bin/hgTracks?db=mm9&position=chr18:86565022-86565335	chr18	86565021	86565335	SmaI[TG]-[TT]SmaI	+	ENSMUSG00000050321	ENSMUST00000058829	86564344	86671289	+	Neto1	protein_coding	intragenic
160508	chr19:4036673-4037704	1032	SmaI[AT]-[CT]SmaI	12	22	0	1	19	11	21	19	4036673	4037704	shore	NA	NA	NA	NA	NA	NULL	NA	NA	NA	NA	160508	8.75	0.5	17	34	5.08746	4.47165e-08	6.14085e-07	9.61504e-05	0.00109465	3.58496	http://genome.ucsc.edu/cgi-bin/hgTracks?db=mm9&position=chr19:4036673-4037704	chr19	4036672	4037704	SmaI[AT]-[CT]SmaI	+	ENSMUSG00000060803	ENSMUST00000169613	4035411	4037912	-	Gstp1	protein_coding	intragenic
160549	chr19:4201755-4201967	213	SmaI[TC]-[CT]SmaI	65	131	1	10	37	96	82	19	4201755	4201967	island&shore	NA	NA	NA	NA	NA	NULL	NA	NA	NA	NA	160549	51.75	5.5	98	17.8182	4.15528	0.0086362	0.0356033	0.000225524	0.00228255	3.92892	http://genome.ucsc.edu/cgi-bin/hgTracks?db=mm9&position=chr19:4201755-4201967	chr19	4201754	4201967	SmaI[TC]-[CT]SmaI	+	ENSMUSG00000024824	ENSMUST00000025740	4195198	4201603	-	Rad9	protein_coding	intergenic
160557	chr19:4268601-4268824	224	SmaI[AA]-[GA]SmaI	61	134	5	7	52	88	144	19	4268601	4268824	shore	NA	NA	NA	NA	NA	NULL	NA	NA	NA	NA	160557	51.75	6	97.5	16.25	4.02237	7.63753e-31	8.39081e-29	0.00102018	0.00833711	3.8147	http://genome.ucsc.edu/cgi-bin/hgTracks?db=mm9&position=chr19:4268601-4268824	chr19	4268600	4268824	SmaI[AA]-[GA]SmaI	+	ENSMUSG00000034616	ENSMUST00000113852	4261668	4269172	-	Ssh3	protein_coding	intragenic
160775	chr19:5689183-5689604	422	SmaI[CA]-[TC]SmaI	345	573	10	37	185	254	403	19	5689183	5689604	shore	NA	NA	NA	NA	NA	NULL	NA	NA	NA	NA	160775	241.25	23.5	459	19.5319	4.28776	8.59642e-05	0.00061946	1.14785e-07	2.90114e-06	4.23078	http://genome.ucsc.edu/cgi-bin/hgTracks?db=mm9&position=chr19:5689183-5689604	chr19	5689182	5689604	SmaI[CA]-[TC]SmaI	+	ENSMUSG00000004054	ENSMUST00000004156	5689131	5702862	+	Map3k11	protein_coding	intragenic
160989	chr19:7046971-7047862	892	SmaI[CT]-[GT]SmaI	113	197	11	23	117	73	141	19	7046971	7047862	shore	NA	NA	NA	NA	NA	NULL	NA	NA	NA	NA	160989	86	17	155	9.11765	3.18866	6.83959e-06	6.32128e-05	7.12511e-05	0.000845149	3.11548	http://genome.ucsc.edu/cgi-bin/hgTracks?db=mm9&position=chr19:7046971-7047862	chr19	7046970	7047862	SmaI[CT]-[GT]SmaI	+	ENSMUSG00000056612	ENSMUST00000070850	7049538	7051814	+	Ppp1r14b	protein_coding	intergenic
161306	chr19:10257825-10258603	779	SmaI[AT]-[CT]SmaI	97	170	0	13	75	110	147	19	10257825	10258603	island&shore	NA	NA	NA	NA	NA	NULL	NA	NA	NA	NA	161306	70	6.5	133.5	20.5385	4.36026	0.00784986	0.0328184	2.96816e-06	5.30995e-05	4.16457	http://genome.ucsc.edu/cgi-bin/hgTracks?db=mm9&position=chr19:10257825-10258603	chr19	10257824	10258603	SmaI[AT]-[CT]SmaI	+	ENSMUSG00000010663	ENSMUST00000010807	10257378	10271360	+	Fads1	protein_coding	intragenic
161397	chr19:10956217-10956524	308	SmaI[GT]-[CT]SmaI	155	362	3	18	105	511	284	19	10956217	10956524	island	NA	NA	NA	NA	NA	NULL	NA	NA	NA	NA	161397	134.5	10.5	258.5	24.619	4.6217	0.0033016	0.0155035	0.000671922	0.00583217	4.49603	http://genome.ucsc.edu/cgi-bin/hgTracks?db=mm9&position=chr19:10956217-10956524	chr19	10956216	10956524	SmaI[GT]-[CT]SmaI	+	ENSMUSG00000034659	ENSMUST00000038128	10945150	10956491	-	Tmem109	protein_coding	intragenic
161405	chr19:11023035-11023213	179	SmaI[CA]-[GA]SmaI	14	21	1	0	3	10	16	19	11023035	11023213	shore	NA	NA	NA	NA	NA	NULL	NA	NA	NA	NA	161405	9	0.5	17.5	35	5.12928	3.52606e-09	5.74931e-08	9.13934e-08	2.36702e-06	3.62449	http://genome.ucsc.edu/cgi-bin/hgTracks?db=mm9&position=chr19:11023035-11023213	chr19	11023034	11023213	SmaI[CA]-[GA]SmaI	+	ENSMUSG00000024732	ENSMUST00000025639	11015971	11023756	-	Ccdc86	protein_coding	intragenic
161490	chr19:12551366-12551847	482	SmaI[CA]-[AA]SmaI	141	258	2	23	168	206	253	19	12551366	12551847	NULL	NA	NA	NA	NA	NA	NULL	NA	NA	NA	NA	161490	106	12.5	199.5	15.96	3.99639	0.00727754	0.0307274	2.67797e-05	0.000364638	3.89257	http://genome.ucsc.edu/cgi-bin/hgTracks?db=mm9&position=chr19:12551366-12551847	chr19	12551365	12551847	SmaI[CA]-[AA]SmaI	+	ENSMUSG00000039982	ENSMUST00000045521	12540831	12576486	-	Dtx4	protein_coding	intragenic
161645	chr19:15998133-15998717	585	SmaI[CT]-[GT]SmaI	200	317	5	12	107	277	242	19	15998133	15998717	shore	2994082	19	15998111	15998359	1	repeat	MTC	LTR	MaLR	1	161645	133.5	8.5	258.5	30.4118	4.92656	6.78222e-10	1.21173e-08	4.55074e-10	1.8645e-08	4.77166	http://genome.ucsc.edu/cgi-bin/hgTracks?db=mm9&position=chr19:15998133-15998717	chr19	15998132	15998717	SmaI[CT]-[GT]SmaI	+	ENSMUSG00000024640	ENSMUST00000025542	15979168	15999549	-	Psat1	protein_coding	intragenic
161694	chr19:16945758-16946254	497	SmaI[AA]-[AC]SmaI	252	473	4	24	199	297	318	19	16945758	16946254	shore	NA	NA	NA	NA	NA	NULL	NA	NA	NA	NA	161694	188.25	14	362.5	25.8929	4.69448	0.00112284	0.00605733	5.17604e-06	8.67321e-05	4.59892	http://genome.ucsc.edu/cgi-bin/hgTracks?db=mm9&position=chr19:16945758-16946254	chr19	16945757	16946254	SmaI[AA]-[AC]SmaI	+	ENSMUSG00000056829	ENSMUST00000072915	16946844	16948130	-	Foxb2	protein_coding	intergenic
162135	chr19:25418541-25418862	322	SmaI[AG]-[AT]SmaI	142	204	0	11	648	811	799	19	25418541	25418862	NULL	NA	NA	NA	NA	NA	NULL	NA	NA	NA	NA	162135	89.25	5.5	173	31.4545	4.9752	5.69434e-05	0.000429892	5.96535e-14	4.64377e-12	4.7425	http://genome.ucsc.edu/cgi-bin/hgTracks?db=mm9&position=chr19:25418541-25418862	chr19	25418540	25418862	SmaI[AG]-[AT]SmaI	+	ENSMUSG00000032702	ENSMUST00000049400	25311465	25508986	+	Kank1	protein_coding	intragenic
162443	chr19:29720520-29722387	1868	SmaI[GC]-[AC]SmaI	8	13	0	1	0	0	1	19	29720520	29722387	island&shore	NA	NA	NA	NA	NA	NULL	NA	NA	NA	NA	162443	5.5	0.5	10.5	21	4.39232	1.54399e-05	0.000131311	4.2063e-05	0.000539571	2.9386	http://genome.ucsc.edu/cgi-bin/hgTracks?db=mm9&position=chr19:29720520-29722387	chr19	29720519	29722387	SmaI[GC]-[AC]SmaI	+	ENSMUSG00000046324	ENSMUST00000159692	29682704	29722905	-	Ermp1	protein_coding	intragenic
162476	chr19:30296530-30297209	680	SmaI[TA]-[TG]SmaI	65	122	4	15	76	55	80	19	30296530	30297209	NULL	3011176	19	30297088	30297599	1	repeat	RLTR1B	LTR	ERV1	2	162476	51.5	9.5	93.5	9.84211	3.29897	0.00262006	0.0126864	0.000415595	0.00386197	3.16993	http://genome.ucsc.edu/cgi-bin/hgTracks?db=mm9&position=chr19:30296530-30297209	chr19	30296529	30297209	SmaI[TA]-[TG]SmaI	+	ENSMUSG00000024863	ENSMUST00000025797	30307418	30314175	+	Mbl2	protein_coding	intergenic
163194	chr19:41875581-41876129	549	SmaI[AG]-[CT]SmaI	44	87	3	5	71	80	78	19	41875581	41876129	island&shore	NA	NA	NA	NA	NA	NULL	NA	NA	NA	NA	163194	34.75	4	65.5	16.375	4.03342	1.21097e-21	7.67306e-20	0.000229607	0.00231357	3.73335	http://genome.ucsc.edu/cgi-bin/hgTracks?db=mm9&position=chr19:41875581-41876129	chr19	41875580	41876129	SmaI[AG]-[CT]SmaI	+	ENSMUSG00000025154	ENSMUST00000026150	41841081	41876574	-	Arhgap19	protein_coding	intragenic
163205	chr19:41912423-41913165	743	SmaI[AT]-[TT]SmaI	134	231	0	10	228	231	285	19	41912423	41913165	NULL	3026150	19	41913067	41913249	1	repeat	B3	SINE	B2	1	163205	93.75	5	182.5	36.5	5.18982	0.00292023	0.0139416	6.61213e-08	1.76622e-06	4.93467	http://genome.ucsc.edu/cgi-bin/hgTracks?db=mm9&position=chr19:41912423-41913165	chr19	41912422	41913165	SmaI[AT]-[TT]SmaI	+	ENSMUSG00000047604	ENSMUST00000059231	41920468	41922622	-	Frat2	protein_coding	intergenic
163555	chr19:45063130-45063448	319	SmaI[TT]-[GA]SmaI	151	217	2	36	141	202	173	19	45063130	45063448	island&shore	NA	NA	NA	NA	NA	NULL	NA	NA	NA	NA	163555	101.5	19	184	9.68421	3.27563	0.000410453	0.00248516	4.54552e-08	1.25733e-06	3.20945	http://genome.ucsc.edu/cgi-bin/hgTracks?db=mm9&position=chr19:45063130-45063448	chr19	45063129	45063448	SmaI[TT]-[GA]SmaI	+	ENSMUSG00000025207	ENSMUST00000026225	45063591	45077887	+	Sema4g	protein_coding	intergenic
163603	chr19:45229225-45229767	543	SmaI[CC]-[GC]SmaI	173	316	4	10	71	153	191	19	45229225	45229767	shore	NA	NA	NA	NA	NA	NULL	NA	NA	NA	NA	163603	125.75	7	244.5	34.9286	5.12634	2.58349e-09	4.27641e-08	6.70914e-07	1.42034e-05	4.93958	http://genome.ucsc.edu/cgi-bin/hgTracks?db=mm9&position=chr19:45229225-45229767	chr19	45229224	45229767	SmaI[CC]-[GC]SmaI	+	ENSMUSG00000025215	ENSMUST00000026236	45223726	45231433	+	Tlx1	protein_coding	intragenic
163605	chr19:45229830-45230317	488	SmaI[GA]-[CT]SmaI	155	234	3	14	64	116	136	19	45229830	45230317	island&shore	NA	NA	NA	NA	NA	NULL	NA	NA	NA	NA	163605	101.5	8.5	194.5	22.8824	4.51616	2.0905e-05	0.000173019	1.05392e-10	4.85051e-09	4.3631	http://genome.ucsc.edu/cgi-bin/hgTracks?db=mm9&position=chr19:45229830-45230317	chr19	45229829	45230317	SmaI[GA]-[CT]SmaI	+	ENSMUSG00000025215	ENSMUST00000026236	45223726	45231433	+	Tlx1	protein_coding	intragenic
163607	chr19:45233188-45233566	379	SmaI[TG]-[AT]SmaI	84	171	6	7	61	74	128	19	45233188	45233566	island&shore	NA	NA	NA	NA	NA	NULL	NA	NA	NA	NA	163607	67	6.5	127.5	19.6154	4.29391	6.21692e-42	1.26408e-39	0.00015804	0.00168597	4.09873	http://genome.ucsc.edu/cgi-bin/hgTracks?db=mm9&position=chr19:45233188-45233566	chr19	45233187	45233566	SmaI[TG]-[AT]SmaI	+	ENSMUSG00000025215	ENSMUST00000026236	45223726	45231433	+	Tlx1	protein_coding	intergenic
163609	chr19:45234363-45234743	381	SmaI[AG]-[GA]SmaI	435	797	14	60	270	432	503	19	45234363	45234743	shore	NA	NA	NA	NA	NA	NULL	NA	NA	NA	NA	163609	326.5	37	616	16.6486	4.05733	0.000943055	0.00520869	1.46887e-05	0.000215513	4.0212	http://genome.ucsc.edu/cgi-bin/hgTracks?db=mm9&position=chr19:45234363-45234743	chr19	45234362	45234743	SmaI[AG]-[GA]SmaI	+	ENSMUSG00000025215	ENSMUST00000026236	45223726	45231433	+	Tlx1	protein_coding	intergenic
163628	chr19:45306030-45306296	267	SmaI[AG]-[GC]SmaI	270	617	4	41	83	281	403	19	45306030	45306296	island&shore	NA	NA	NA	NA	NA	NULL	NA	NA	NA	NA	163628	233	22.5	443.5	19.7111	4.30094	0.0142391	0.0545038	0.000827893	0.00696842	4.24145	http://genome.ucsc.edu/cgi-bin/hgTracks?db=mm9&position=chr19:45306030-45306296	chr19	45306029	45306296	SmaI[AG]-[GC]SmaI	+	ENSMUSG00000025216	ENSMUST00000099401	45307178	45310301	-	Lbx1	protein_coding	intergenic
163770	chr19:46412737-46412974	238	SmaI[AG]-[CC]SmaI	41	71	1	9	23	47	59	19	46412737	46412974	island&shore	NA	NA	NA	NA	NA	NULL	NA	NA	NA	NA	163770	30.5	5	56	11.2	3.48543	0.00702893	0.0298302	6.9142e-05	0.000824811	3.24793	http://genome.ucsc.edu/cgi-bin/hgTracks?db=mm9&position=chr19:46412737-46412974	chr19	46412736	46412974	SmaI[AG]-[CC]SmaI	+	ENSMUSG00000036748	ENSMUST00000167861	46404302	46413150	-	Cuedc2	protein_coding	intragenic
163971	chr19:48012189-48013302	1114	SmaI[CT]-[GT]SmaI	176	356	6	25	73	101	138	19	48012189	48013302	NULL	NA	NA	NA	NA	NA	NULL	NA	NA	NA	NA	163971	140.75	15.5	266	17.1613	4.10109	0.00127593	0.00675818	0.000177029	0.00185512	4.0163	http://genome.ucsc.edu/cgi-bin/hgTracks?db=mm9&position=chr19:48012189-48013302	chr19	48012188	48013302	SmaI[CT]-[GT]SmaI	+	ENSMUSG00000046585	ENSMUST00000066308	48012202	48109869	+	Ccdc147	protein_coding	intragenic
164216	chr19:53386553-53386926	374	SmaI[CC]-[CA]SmaI	177	313	6	21	109	196	196	19	53386553	53386926	shore	NA	NA	NA	NA	NA	NULL	NA	NA	NA	NA	164216	129.25	13.5	245	18.1481	4.18175	0.000137618	0.000943278	3.77296e-06	6.58962e-05	4.08453	http://genome.ucsc.edu/cgi-bin/hgTracks?db=mm9&position=chr19:53386553-53386926	chr19	53386552	53386926	SmaI[CC]-[CA]SmaI	+	ENSMUSG00000025025	ENSMUST00000003870	53384996	53450300	+	Mxi1	protein_coding	intragenic
164303	chr19:54188933-54189641	709	SmaI[AG]-[AC]SmaI	150	279	9	26	79	124	176	19	54188933	54189641	NULL	NA	NA	NA	NA	NA	NULL	NA	NA	NA	NA	164303	116	17.5	214.5	12.2571	3.61555	0.000234076	0.00151237	0.000100709	0.00113853	3.54209	http://genome.ucsc.edu/cgi-bin/hgTracks?db=mm9&position=chr19:54188933-54189641	chr19	54188932	54189641	SmaI[AG]-[AC]SmaI	+	NA	NA	NA	NA	NA	NA	NA	NA
164650	chr19:58326934-58327405	472	SmaI[GC]-[AT]SmaI	668	929	102	93	1438	1669	2112	19	58326934	58327405	NULL	3047570	19	58327398	58327682	1	repeat	MTEa	LTR	MaLR	1	164650	448	97.5	798.5	8.18974	3.03382	1.09637e-180	9.95722e-177	4.64259e-11	2.29152e-09	3.0209	http://genome.ucsc.edu/cgi-bin/hgTracks?db=mm9&position=chr19:58326934-58327405	chr19	58326933	58327405	SmaI[GC]-[AT]SmaI	+	ENSMUSG00000025089	ENSMUST00000129100	58310102	58529082	-	Gfra1	protein_coding	intragenic
[truncated: 2 more columns]

## Sheet: Table K
Table K. Hypermethylated in Adenoma vs ISCs
ampID	position	long	amp_type	mSI_neg_r2.1	mSI_neg_r2.2	ISC r2.1	ISC r2.2	Ade r1.1	Ade r1.2	Ade r1.3	amp_chr	amp_start	amp_end	CpG	repeatID	elem_chr	elem_start	elem_end	elem_strand	type	elemName	elemClass	elemType	numelems	ampID.1	baseMean	baseMeanA	baseMeanB	foldChange	log2FoldChange	pval_per_condition	padj_per_condition	pval_pooled	padj_pooled	log2FoldChange2	links	ampChrom	ampStart	ampEnd	ampName	ampStrand	geneId	txId	txStart	txEnd	txStrand	geneSymbol	biotype	class
46	chr1:4486150-4487164	1015	SmaI[GA]-[GC]SmaI	47	98	0	7	32	30	50	1	4486150	4487164	island&shore	NA	NA	NA	NA	NA	NULL	NA	NA	NA	NA	46	23.8	37.3333	3.5	0.09375	-3.41504	0.00922605	0.0237934	9.02249e-07	5.76187e-06	-3.0906	http://genome.ucsc.edu/cgi-bin/hgTracks?db=mm9&position=chr1:4486150-4487164	chr1	4486149	4487164	SmaI[GA]-[GC]SmaI	+	ENSMUSG00000025902	ENSMUST00000027035	4481009	4486494	-	Sox17	protein_coding	intragenic
75	chr1:5010318-5010726	409	SmaI[TC]-[AG]SmaI	240	481	2	41	209	272	252	1	5010318	5010726	shore	NA	NA	NA	NA	NA	NULL	NA	NA	NA	NA	75	155.2	244.333	21.5	0.0879945	-3.50644	9.54391e-10	5.17339e-09	3.04792e-26	9.2825e-25	-3.44675	http://genome.ucsc.edu/cgi-bin/hgTracks?db=mm9&position=chr1:5010318-5010726	chr1	5010317	5010726	SmaI[TC]-[AG]SmaI	+	ENSMUSG00000002459	ENSMUST00000002533	4899657	5009620	-	Rgs20	protein_coding	intergenic
486	chr1:13294363-13295184	822	SmaI[CT]-[AC]SmaI	89	133	12	29	307	267	461	1	13294363	13295184	NULL	12378	1	13294261	13294392	1	repeat	B1_Mus1	SINE	Alu	1	486	215.2	345	20.5	0.0594203	-4.0729	3.70008e-07	1.61618e-06	2.41952e-10	2.28222e-09	-4.00836	http://genome.ucsc.edu/cgi-bin/hgTracks?db=mm9&position=chr1:13294363-13295184	chr1	13294362	13295184	SmaI[CT]-[AC]SmaI	+	ENSMUSG00000005886	ENSMUST00000006037	13132556	13364164	-	Ncoa2	protein_coding	intragenic
1544	chr1:34490741-34491679	939	SmaI[GA]-[AA]SmaI	15	36	0	2	17	22	27	1	34490741	34491679	NULL	NA	NA	NA	NA	NA	NULL	NA	NA	NA	NA	1544	13.6	22	1	0.0454545	-4.45943	0.000248179	0.000803194	1.22309e-10	1.19056e-09	-3.52356	http://genome.ucsc.edu/cgi-bin/hgTracks?db=mm9&position=chr1:34490741-34491679	chr1	34490740	34491679	SmaI[GA]-[AA]SmaI	+	ENSMUSG00000092852	ENSMUST00000175111	34489966	34490044	-	AC106841.1	miRNA	intergenic
1854	chr1:38033663-38034519	857	SmaI[TG]-[TC]SmaI	97	184	9	14	280	253	243	1	38033663	38034519	NULL	41537	1	38034278	38034576	-1	repeat	Lx9	LINE	L1	2	1854	159.8	258.667	11.5	0.0444588	-4.49139	2.47161e-89	3.2581e-87	4.09894e-100	1.39238e-97	-4.37666	http://genome.ucsc.edu/cgi-bin/hgTracks?db=mm9&position=chr1:38033663-38034519	chr1	38033662	38034519	SmaI[TG]-[TC]SmaI	+	ENSMUSG00000026085	ENSMUST00000027254	38003581	38014604	-	Lyg1	protein_coding	intergenic
1946	chr1:39044368-39044524	157	SmaI[AA]-[CG]SmaI	19	34	0	1	21	71	31	1	39044368	39044524	island	NA	NA	NA	NA	NA	NULL	NA	NA	NA	NA	1946	24.8	41	0.5	0.0121951	-6.35755	6.37148e-21	7.06651e-20	0.00087957	0.00351987	-4.80735	http://genome.ucsc.edu/cgi-bin/hgTracks?db=mm9&position=chr1:39044368-39044524	chr1	39044367	39044524	SmaI[AA]-[CG]SmaI	+	ENSMUSG00000026078	ENSMUST00000027247	39044659	39054081	+	Pdcl3	protein_coding	intergenic
2016	chr1:39766848-39767601	754	SmaI[GC]-[TG]SmaI	370	680	71	84	766	597	973	1	39766848	39767601	NULL	NA	NA	NA	NA	NA	NULL	NA	NA	NA	NA	2016	498.2	778.667	77.5	0.0995291	-3.32874	4.36818e-181	2.06677e-178	4.03806e-12	4.50305e-11	-3.31209	http://genome.ucsc.edu/cgi-bin/hgTracks?db=mm9&position=chr1:39766848-39767601	chr1	39766847	39767601	SmaI[GC]-[TG]SmaI	+	ENSMUSG00000057173	ENSMUST00000151913	39722151	39777842	-	Rfx8	protein_coding	intragenic
2531	chr1:50020697-50021171	475	SmaI[TT]-[AC]SmaI	37	37	10	6	44	81	114	1	50020697	50021171	NULL	NA	NA	NA	NA	NA	NULL	NA	NA	NA	NA	2531	51	79.6667	8	0.100418	-3.3159	8.95015e-27	1.37874e-25	0.00027506	0.00121094	-3.16398	http://genome.ucsc.edu/cgi-bin/hgTracks?db=mm9&position=chr1:50020697-50021171	chr1	50020696	50021171	SmaI[TT]-[AC]SmaI	+	NA	NA	NA	NA	NA	NA	NA	NA
2788	chr1:55294532-55294869	338	SmaI[GT]-[TT]SmaI	438	591	17	62	238	317	425	1	55294532	55294869	island&shore	NA	NA	NA	NA	NA	NULL	NA	NA	NA	NA	2788	211.8	326.667	39.5	0.120918	-3.04789	0.000718336	0.00218441	1.1108e-07	7.8948e-07	-3.01624	http://genome.ucsc.edu/cgi-bin/hgTracks?db=mm9&position=chr1:55294532-55294869	chr1	55294531	55294869	SmaI[GT]-[TT]SmaI	+	ENSMUSG00000046994	ENSMUST00000061334	55294021	55296902	+	Mars2	protein_coding	intragenic
3146	chr1:61684457-61685311	855	SmaI[GG]-[AC]SmaI	21	41	3	2	26	36	40	1	61684457	61685311	island&shore	NA	NA	NA	NA	NA	NULL	NA	NA	NA	NA	3146	21.4	34	2.5	0.0735294	-3.76553	7.02043e-16	5.7876e-15	4.26463e-12	4.74174e-11	-3.32193	http://genome.ucsc.edu/cgi-bin/hgTracks?db=mm9&position=chr1:61684457-61685311	chr1	61684456	61685311	SmaI[GG]-[AC]SmaI	+	ENSMUSG00000052062	ENSMUST00000075374	61685398	62688858	+	Pard3b	protein_coding	intergenic
3548	chr1:69152411-69153042	632	SmaI[CC]-[TC]SmaI	260	512	2	48	300	414	476	1	69152411	69153042	shore	NA	NA	NA	NA	NA	NULL	NA	NA	NA	NA	3548	248	396.667	25	0.0630252	-3.98793	0.000118897	0.000400647	1.49603e-15	2.20829e-14	-3.93498	http://genome.ucsc.edu/cgi-bin/hgTracks?db=mm9&position=chr1:69152411-69153042	chr1	69152410	69153042	SmaI[CC]-[TC]SmaI	+	ENSMUSG00000062209	ENSMUST00000119142	68078760	69154330	-	Erbb4	protein_coding	intragenic
3731	chr1:72290605-72291082	478	SmaI[TC]-[TA]SmaI	3	29	0	1	10	14	8	1	72290605	72291082	island&shore	80258	1	72291063	72291150	-1	repeat	B1_Mus2	SINE	Alu	1	3731	6.6	10.6667	0.5	0.046875	-4.41504	2.19659e-06	8.92652e-06	2.19659e-06	1.33366e-05	-2.95936	http://genome.ucsc.edu/cgi-bin/hgTracks?db=mm9&position=chr1:72290605-72291082	chr1	72290604	72291082	SmaI[TC]-[TA]SmaI	+	ENSMUSG00000085769	ENSMUST00000123654	72290595	72321443	+	D230017M19Rik	lincRNA	intragenic
3768	chr1:72871450-72871733	284	SmaI[CT]-[AA]SmaI	44	133	1	8	55	116	95	1	72871450	72871733	island&shore	NA	NA	NA	NA	NA	NULL	NA	NA	NA	NA	3768	55	88.6667	4.5	0.0507519	-4.30039	0.0016372	0.00475233	1.4091e-07	9.92175e-07	-4.02707	http://genome.ucsc.edu/cgi-bin/hgTracks?db=mm9&position=chr1:72871450-72871733	chr1	72871449	72871733	SmaI[CT]-[AA]SmaI	+	ENSMUSG00000039323	ENSMUST00000047328	72871077	72899048	+	Igfbp2	protein_coding	intragenic
3853	chr1:74115537-74115850	314	SmaI[CA]-[CC]SmaI	475	888	16	58	292	271	516	1	74115537	74115850	island&shore	NA	NA	NA	NA	NA	NULL	NA	NA	NA	NA	3853	230.6	359.667	37	0.102873	-3.28106	0.00194144	0.00557077	1.65652e-05	8.84721e-05	-3.24659	http://genome.ucsc.edu/cgi-bin/hgTracks?db=mm9&position=chr1:74115537-74115850	chr1	74115536	74115850	SmaI[CA]-[CC]SmaI	+	ENSMUSG00000055322	ENSMUST00000169786	73956805	74171021	-	Tns1	protein_coding	intragenic
3868	chr1:74171684-74171921	238	SmaI[AA]-[TG]SmaI	207	315	13	24	135	225	320	1	74171684	74171921	shore	NA	NA	NA	NA	NA	NULL	NA	NA	NA	NA	3868	143.4	226.667	18.5	0.0816176	-3.61498	1.06216e-09	5.73759e-09	2.11591e-05	0.000111038	-3.54538	http://genome.ucsc.edu/cgi-bin/hgTracks?db=mm9&position=chr1:74171684-74171921	chr1	74171683	74171921	SmaI[AA]-[TG]SmaI	+	ENSMUSG00000061815	ENSMUST00000127134	74172153	74194347	+	Rufy4	protein_coding	intergenic
3889	chr1:74348648-74349691	1044	SmaI[GT]-[GC]SmaI	19	55	1	4	105	66	78	1	74348648	74349691	shore	NA	NA	NA	NA	NA	NULL	NA	NA	NA	NA	3889	50.8	83	2.5	0.0301205	-5.05311	2.06311e-08	1.00467e-07	6.31544e-15	8.87713e-14	-4.58496	http://genome.ucsc.edu/cgi-bin/hgTracks?db=mm9&position=chr1:74348648-74349691	chr1	74348647	74349691	SmaI[GT]-[GC]SmaI	+	ENSMUSG00000006301	ENSMUST00000016309	74334821	74350979	-	Tmbim1	protein_coding	intragenic
3890	chr1:74349692-74350269	578	SmaI[GA]-[GC]SmaI	19	31	1	1	16	38	21	1	74349692	74350269	shore	NA	NA	NA	NA	NA	NULL	NA	NA	NA	NA	3890	15.4	25	1	0.04	-4.64386	4.80877e-12	3.0903e-11	0.000139813	0.000645318	-3.70044	http://genome.ucsc.edu/cgi-bin/hgTracks?db=mm9&position=chr1:74349692-74350269	chr1	74349691	74350269	SmaI[GA]-[GC]SmaI	+	ENSMUSG00000006301	ENSMUST00000016309	74334821	74350979	-	Tmbim1	protein_coding	intragenic
3938	chr1:74759769-74760087	319	SmaI[CC]-[GC]SmaI	341	532	13	69	317	426	642	1	74759769	74760087	shore	NA	NA	NA	NA	NA	NULL	NA	NA	NA	NA	3938	293.4	461.667	41	0.0888087	-3.49316	0.00364023	0.0100481	2.19865e-06	1.3346e-05	-3.46151	http://genome.ucsc.edu/cgi-bin/hgTracks?db=mm9&position=chr1:74759769-74760087	chr1	74759768	74760087	SmaI[CC]-[GC]SmaI	+	ENSMUSG00000026170	ENSMUST00000027356	74760148	74784464	+	Cyp27a1	protein_coding	intergenic
3956	chr1:74863344-74863532	189	SmaI[CC]-[GA]SmaI	13	42	0	0	9	15	10	1	74863344	74863532	island&shore	NA	NA	NA	NA	NA	NULL	NA	NA	NA	NA	3956	6.8	11.3333	0	0	inf	5.73024e-08	2.67822e-07	6.60563e-08	4.82289e-07	-3.62449	http://genome.ucsc.edu/cgi-bin/hgTracks?db=mm9&position=chr1:74863344-74863532	chr1	74863343	74863532	SmaI[CC]-[GA]SmaI	+	ENSMUSG00000026167	ENSMUST00000006718	74838090	74850753	+	Wnt10a	protein_coding	intergenic
4192	chr1:78193784-78194508	725	SmaI[TG]-[TG]SmaI	72	154	6	10	88	125	104	1	78193784	78194508	island&shore	NA	NA	NA	NA	NA	NULL	NA	NA	NA	NA	4192	66.6	105.667	8	0.0757098	-3.72338	2.07412e-42	6.70195e-41	9.44901e-20	1.89667e-18	-3.56704	http://genome.ucsc.edu/cgi-bin/hgTracks?db=mm9&position=chr1:78193784-78194508	chr1	78193783	78194508	SmaI[TG]-[TG]SmaI	+	ENSMUSG00000004872	ENSMUST00000004994	78097842	78193413	-	Pax3	protein_coding	intergenic
4696	chr1:88368218-88368813	596	SmaI[TT]-[CT]SmaI	28	66	0	10	29	74	58	1	88368218	88368813	NULL	98087	1	88368058	88368246	-1	repeat	B3	SINE	B2	1	4696	34.2	53.6667	5	0.0931677	-3.42403	0.0488975	0.108754	0.000227866	0.00101745	-3.18763	http://genome.ucsc.edu/cgi-bin/hgTracks?db=mm9&position=chr1:88368218-88368813	chr1	88368217	88368813	SmaI[TT]-[CT]SmaI	+	ENSMUSG00000067125	ENSMUST00000086964	88370234	88370581	+	Rpl30-ps6	protein_coding	intergenic
4953	chr1:91373524-91374180	657	SmaI[CC]-[AC]SmaI	181	294	7	31	1412	1170	1223	1	91373524	91374180	NULL	102515	1	91374127	91374333	1	repeat	ID_B1	SINE	B4	1	4953	768.6	1268.33	19	0.0149803	-6.06079	1.90396e-22	2.28268e-21	1.67905e-110	7.1755e-108	-5.98793	http://genome.ucsc.edu/cgi-bin/hgTracks?db=mm9&position=chr1:91373524-91374180	chr1	91373523	91374180	SmaI[CC]-[AC]SmaI	+	ENSMUSG00000055013	ENSMUST00000027521	91351386	91791857	+	Agap1	protein_coding	intragenic
5107	chr1:92893817-92895106	1290	SmaI[CA]-[CA]SmaI	15	56	0	1	19	26	25	1	92893817	92895106	island&shore	NA	NA	NA	NA	NA	NULL	NA	NA	NA	NA	5107	14.2	23.3333	0.5	0.0214286	-5.54432	1.71402e-14	1.30017e-13	1.71402e-14	2.33856e-13	-4.0199	http://genome.ucsc.edu/cgi-bin/hgTracks?db=mm9&position=chr1:92893817-92895106	chr1	92893816	92895106	SmaI[CA]-[CA]SmaI	+	ENSMUSG00000026305	ENSMUST00000097649	92950021	93013899	+	Lrrfip1	protein_coding	intergenic
5145	chr1:93218605-93218842	238	SmaI[AG]-[CA]SmaI	98	210	10	26	100	162	201	1	93218605	93218842	NULL	NA	NA	NA	NA	NA	NULL	NA	NA	NA	NA	5145	99.8	154.333	18	0.116631	-3.09998	0.000138358	0.000462461	2.8837e-06	1.71855e-05	-3.0313	http://genome.ucsc.edu/cgi-bin/hgTracks?db=mm9&position=chr1:93218605-93218842	chr1	93218604	93218842	SmaI[AG]-[CA]SmaI	+	ENSMUSG00000049515	ENSMUST00000088904	93218652	93244880	+	Espnl	protein_coding	intragenic
5170	chr1:93351749-93352113	365	SmaI[TT]-[CA]SmaI	85	165	7	18	336	413	323	1	93351749	93352113	NULL	NA	NA	NA	NA	NA	NULL	NA	NA	NA	NA	5170	219.4	357.333	12.5	0.0349813	-4.83727	1.97562e-15	1.58817e-14	3.02685e-45	2.19724e-43	-4.73027	http://genome.ucsc.edu/cgi-bin/hgTracks?db=mm9&position=chr1:93351749-93352113	chr1	93351748	93352113	SmaI[TT]-[CA]SmaI	+	ENSMUSG00000055866	ENSMUST00000164778	93312561	93355907	-	Per2	protein_coding	intragenic
5333	chr1:94847925-94849676	1752	SmaI[TG]-[CT]SmaI	10	19	1	1	12	10	14	1	94847925	94849676	NULL	106058	1	94849357	94850237	-1	repeat	L1MEc	LINE	L1	1	5333	7.6	12	1	0.0833333	-3.58496	2.5159e-06	1.01571e-05	2.5159e-06	1.51365e-05	-2.70044	http://genome.ucsc.edu/cgi-bin/hgTracks?db=mm9&position=chr1:94847925-94849676	chr1	94847924	94849676	SmaI[TG]-[CT]SmaI	+	ENSMUSG00000026270	ENSMUST00000027488	94830953	94844518	+	Capn10	protein_coding	intergenic
5360	chr1:95024902-95025661	760	SmaI[GT]-[GA]SmaI	126	253	7	35	272	293	449	1	95024902	95025661	NULL	NA	NA	NA	NA	NA	NULL	NA	NA	NA	NA	5360	211.2	338	21	0.0621302	-4.00856	0.000246432	0.000798126	1.08874e-10	1.06566e-09	-3.94571	http://genome.ucsc.edu/cgi-bin/hgTracks?db=mm9&position=chr1:95024902-95025661	chr1	95024901	95025661	SmaI[GT]-[GA]SmaI	+	ENSMUSG00000026272	ENSMUST00000027491	95031822	95041984	+	Agxt	protein_coding	intergenic
5518	chr1:97561985-97563082	1098	SmaI[AT]-[AA]SmaI	18	30	3	1	16	26	14	1	97561985	97563082	shore	NA	NA	NA	NA	NA	NULL	NA	NA	NA	NA	5518	12	18.6667	2	0.107143	-3.22239	8.38595e-08	3.86761e-07	6.08737e-05	0.0002983	-2.71272	http://genome.ucsc.edu/cgi-bin/hgTracks?db=mm9&position=chr1:97561985-97563082	chr1	97561984	97563082	SmaI[AT]-[AA]SmaI	+	ENSMUSG00000040710	ENSMUST00000043336	97484261	97564171	-	St8sia4	protein_coding	intragenic
5984	chr1:107252599-107252707	109	SmaI[AC]-[CT]SmaI	0	10	0	1	10	11	14	1	107252599	107252707	island	NA	NA	NA	NA	NA	NULL	NA	NA	NA	NA	5984	7.2	11.6667	0.5	0.0428571	-4.54432	5.15722e-07	2.22296e-06	5.15722e-07	3.39661e-06	-3.078	http://genome.ucsc.edu/cgi-bin/hgTracks?db=mm9&position=chr1:107252599-107252707	chr1	107252598	107252707	SmaI[AC]-[CT]SmaI	+	ENSMUSG00000090759	ENSMUST00000169249	107252584	107258201	+	Gm17634	lincRNA	intragenic
5985	chr1:107252708-107252871	164	SmaI[AC]-[CA]SmaI	50	96	4	13	60	123	83	1	107252708	107252871	island	NA	NA	NA	NA	NA	NULL	NA	NA	NA	NA	5985	56.6	88.6667	8.5	0.0958647	-3.38286	0.000432417	0.0013567	7.98991e-06	4.46532e-05	-3.23857	http://genome.ucsc.edu/cgi-bin/hgTracks?db=mm9&position=chr1:107252708-107252871	chr1	107252707	107252871	SmaI[AC]-[CA]SmaI	+	ENSMUSG00000090759	ENSMUST00000169249	107252584	107258201	+	Gm17634	lincRNA	intragenic
6566	chr1:120971498-120971692	195	SmaI[TA]-[TT]SmaI	112	177	10	14	68	125	104	1	120971498	120971692	NULL	NA	NA	NA	NA	NA	NULL	NA	NA	NA	NA	6566	64.2	99	12	0.121212	-3.04439	4.71989e-31	9.2911e-30	2.0813e-07	1.43759e-06	-2.94342	http://genome.ucsc.edu/cgi-bin/hgTracks?db=mm9&position=chr1:120971498-120971692	chr1	120971497	120971692	SmaI[TA]-[TT]SmaI	+	NA	NA	NA	NA	NA	NA	NA	NA
6615	chr1:121544515-121544866	352	SmaI[TT]-[AA]SmaI	20	19	0	1	12	16	19	1	121544515	121544866	shore	NA	NA	NA	NA	NA	NULL	NA	NA	NA	NA	6615	9.6	15.6667	0.5	0.0319149	-4.96963	1.48185e-09	7.90321e-09	1.48185e-09	1.28143e-08	-3.47393	http://genome.ucsc.edu/cgi-bin/hgTracks?db=mm9&position=chr1:121544515-121544866	chr1	121544514	121544866	SmaI[TT]-[AA]SmaI	+	ENSMUSG00000026383	ENSMUST00000163147	121441610	121545577	-	Epb4.1l5	protein_coding	intragenic
6653	chr1:121979705-121980874	1170	SmaI[TG]-[TT]SmaI	6	18	1	0	19	14	10	1	121979705	121980874	NULL	NA	NA	NA	NA	NA	NULL	NA	NA	NA	NA	6653	8.8	14.3333	0.5	0.0348837	-4.8413	2.64986e-08	1.27726e-07	1.34187e-06	8.38937e-06	-3.35364	http://genome.ucsc.edu/cgi-bin/hgTracks?db=mm9&position=chr1:121979705-121980874	chr1	121979704	121980874	SmaI[TG]-[TT]SmaI	+	ENSMUSG00000050777	ENSMUST00000056089	121963954	121970651	-	Tmem37	protein_coding	intergenic
6704	chr1:122500345-122500566	222	SmaI[GC]-[CG]SmaI	11	147	0	4	15	34	16	1	122500345	122500566	island	NA	NA	NA	NA	NA	NULL	NA	NA	NA	NA	6704	13.8	21.6667	2	0.0923077	-3.43741	0.0659511	0.14124	0.00252517	0.0093263	-2.91754	http://genome.ucsc.edu/cgi-bin/hgTracks?db=mm9&position=chr1:122500345-122500566	chr1	122500344	122500566	SmaI[GC]-[CG]SmaI	+	ENSMUSG00000058665	ENSMUST00000079721	122498995	122505873	+	En1	protein_coding	intragenic
6951	chr1:128580214-128580816	603	SmaI[TA]-[GG]SmaI	44	141	4	18	459	488	263	1	128580214	128580816	NULL	NA	NA	NA	NA	NA	NULL	NA	NA	NA	NA	6951	246.4	403.333	11	0.0272727	-5.1964	1.94856e-05	7.21074e-05	5.76678e-13	6.96429e-12	-5.07444	http://genome.ucsc.edu/cgi-bin/hgTracks?db=mm9&position=chr1:128580214-128580816	chr1	128580213	128580816	SmaI[TA]-[GG]SmaI	+	ENSMUSG00000049690	ENSMUST00000161954	127810197	128389504	-	Nckap5	protein_coding	intergenic
7252	chr1:133723920-133724222	303	SmaI[AT]-[GG]SmaI	384	644	8	39	175	314	317	1	133723920	133724222	island&shore	NA	NA	NA	NA	NA	NULL	NA	NA	NA	NA	7252	170.6	268.667	23.5	0.087469	-3.51508	0.000947691	0.00283793	2.54801e-08	1.94112e-07	-3.46032	http://genome.ucsc.edu/cgi-bin/hgTracks?db=mm9&position=chr1:133723920-133724222	chr1	133723919	133724222	SmaI[AT]-[GG]SmaI	+	ENSMUSG00000013275	ENSMUST00000086559	133724554	133745442	+	Slc41a1	protein_coding	intergenic
7314	chr1:134215128-134215464	337	SmaI[TC]-[AG]SmaI	130	180	2	18	412	423	465	1	134215128	134215464	shore	NA	NA	NA	NA	NA	NULL	NA	NA	NA	NA	7314	264	433.333	10	0.0230769	-5.43741	1.34051e-39	3.86907e-38	3.79942e-149	2.45535e-146	-5.30323	http://genome.ucsc.edu/cgi-bin/hgTracks?db=mm9&position=chr1:134215128-134215464	chr1	134215127	134215464	SmaI[TC]-[AG]SmaI	+	ENSMUSG00000009772	ENSMUST00000072177	134212703	134229870	+	Nuak2	protein_coding	intragenic
7710	chr1:137718401-137719054	654	SmaI[CT]-[CC]SmaI	83	165	1	13	771	583	641	1	137718401	137719054	NULL	NA	NA	NA	NA	NA	NULL	NA	NA	NA	NA	7710	401.8	665	7	0.0105263	-6.56986	1.6673e-11	1.0341e-10	5.19287e-58	5.85491e-56	-6.37938	http://genome.ucsc.edu/cgi-bin/hgTracks?db=mm9&position=chr1:137718401-137719054	chr1	137718400	137719054	SmaI[CT]-[CC]SmaI	+	ENSMUSG00000041782	ENSMUST00000038760	137715175	137729918	+	Lad1	protein_coding	intragenic
7822	chr1:138808019-138808996	978	SmaI[TT]-[CG]SmaI	23	74	2	4	143	114	171	1	138808019	138808996	NULL	NA	NA	NA	NA	NA	NULL	NA	NA	NA	NA	7822	86.8	142.667	3	0.021028	-5.57154	7.46561e-70	6.57172e-68	1.73698e-23	4.52983e-22	-5.16658	http://genome.ucsc.edu/cgi-bin/hgTracks?db=mm9&position=chr1:138808019-138808996	chr1	138808018	138808996	SmaI[TT]-[CG]SmaI	+	ENSMUSG00000026398	ENSMUST00000027649	138740161	138857004	-	Nr5a2	protein_coding	intragenic
8564	chr1:155489017-155489324	308	SmaI[GC]-[CT]SmaI	6	12	1	1	10	34	27	1	155489017	155489324	NULL	NA	NA	NA	NA	NA	NULL	NA	NA	NA	NA	8564	14.6	23.6667	1	0.0422535	-4.56478	3.10254e-11	1.88112e-10	0.000767184	0.00310767	-3.62449	http://genome.ucsc.edu/cgi-bin/hgTracks?db=mm9&position=chr1:155489017-155489324	chr1	155489016	155489324	SmaI[GC]-[CT]SmaI	+	ENSMUSG00000042671	ENSMUST00000041776	155500155	155544797	+	Rgs8	protein_coding	intergenic
8587	chr1:155748304-155748637	334	SmaI[TG]-[TC]SmaI	94	184	6	11	202	176	233	1	155748304	155748637	shore	NA	NA	NA	NA	NA	NULL	NA	NA	NA	NA	8587	125.6	203.667	8.5	0.0417349	-4.5826	1.00837e-28	1.72484e-27	1.77045e-37	9.45762e-36	-4.4292	http://genome.ucsc.edu/cgi-bin/hgTracks?db=mm9&position=chr1:155748304-155748637	chr1	155748303	155748637	SmaI[TG]-[TC]SmaI	+	ENSMUSG00000026473	ENSMUST00000086199	155747074	155756853	+	Glul	protein_coding	intragenic
[truncated: 952 more rows]
[truncated: 2 more columns]

## Sheet: Table L
Table L. Hypermethylated in Adenoma vs Differentiated
[truncated: 16 more rows]
[truncated: 2 more columns]

## Sheet: Table M
Table M. Hypermethylated in Adenoma vs Adjacent
[truncated: 179 more rows]
[truncated: 7 more columns]

[truncated: 8 more sheets: Table N, Table O, Table P, Table Q, Table R, Table S, Table T, Table U]
