# Supplementary material for: Overlapping DNA Methylation Dynamics in Mouse Intestinal Cell Differentiation and Early Stages of Malignant Progression
Source: PLoS One. 2015 May 1;10(5):e0123263. doi: 10.1371/journal.pone.0123263 (PMC4416816; doi:10.1371/journal.pone.0123263)
Supplement: S2 File — Table A, Differential gene expression. Table B, Differential gene expression. Table C, Differential gene expression. Table D in S2 File. Differential gene expression. Table E, Differential gene expression. Table F, Differential gene expression. Table G, Differential gene expression. Table H, Differential gene expression. Table I, Differential gene expression. Table J, Differential gene expression. Table K, Functional enrichment in gene differential expression in intestinal cell differentiation and cancer. Table L, Gene expression/DNA methylation correlations. Table M, Hypermethylated regions associated with gene downregulation in Differentiated versus ISC. (XLSX) [file pone.0123263.s009.xlsx]

## Sheet: Table index
	Marta Forn et al, 2015
	Overlapping DNA methylation dynamics in mouse intestinal cell differentiation and early stages of malignant progression
	File S2. Supplementary Tables
	Table	Differential expression	no of genes	no of probes
	Table A. Genes overexpressed in Adenomas vs Small Intestine	Ade>SI	315	340
	Table B. Genes downregulated in Adenomas vs Small Intestine	Ade<SI	224	238
	Table C. Genes overexpressed in Adenomas vs adjacent tissue	Ade>Adj	59	67
	Table D. Genes downregulated in Adenomas vs Adjacent tissue	Ade<Adj	2	2
	Table E. Genes overexpressed in Colon vs small intestine	Colon>SI	18	18
	Table F. Genes downregulated in Colon vs small intestine	Colon<SI	11	11
	Table G. Genes overexpressed in CT26 vs Colon	CT26>Colon	2974	3373
	Table H. Genes downregulated in CT26 vs Colon	CT26<Colon	2754	3024
	Table I. Genes overexpressed in Adenoma vs Colon	Ade>Colon	139	150
	Table J. Genes downregulated in Adenoma vs Colon	Ade<Colon	32	33
	Table K. Functional enrichment in gene differential expression in intestinal cell differentiation and cancer
	Table L. Gene expression/DNA methylation correlations
	Table M. Hypermethylated regions associated with gene downregulation in Differentiated versus ISC

## Sheet: Table A
Table A. Genes overexpressed in Adenomas vs Small Intestine
Original row	ProbeID	PrimaryAccession	RefSeqAccession	GenbankAccession	UniGeneID	EntrezGeneID	GeneSymbol	GeneName	EnsemblID	GenomicCoordinates	Cytoband	GeneName2	N.detected	N.undetected	Sequence	ControlType	SystematicName	GENE_TITLE	TX_END	CHR_LOCATION	STRAND	TX_START	GO_TERMS	GENE_SYMBOL	REFSEQ_ACC	PROBE_ID	ENTREZ_ID	UNIGENE_ID	GENBANK_ACC	CHR	TGI_TC	Group 1 mean	Group 1 std.dev	Group 2 mean	Group 2 std.dev	F-values	significance-values, 1vs.2	adj-p-values, 1vs.2	log fold change, 1vs.2	t-statistic, 1vs.2	log-odds, 1vs.2	MedCentLog2Int_Cy3_iP1_1_1	MedCentLog2Int_Cy3_iP3_2_2	MedCentLog2Int_Cy3_iP4_1_3	MedCentLog2Int_Cy3_Adj2_2_1	MedCentLog2Int_Cy3_Adj3_1_2	MedCentLog2Int_Cy3_Ade1_2_3	MedCentLog2Int_Cy3_Ade2_1_4	MedCentLog2Int_Cy3_Ade3_1_2
35	A_51_P102883	NM_010844	NM_010844	NM_010844	Mm.334332	17833	Muc5ac	mucin 5, subtypes A and C, tracheobronchial/gastric	ENSMUST00000041924	chr7:149004793-149004852	mm|7qF5	Muc5ac	5	9	CTGAATACTGCTGCTGTCCCAACCAAAAGGTCCTCCCGAGGCCAGAAAGTGGCTTGAATT	0	NM_010844	mucin 5, subtypes A and C, tracheobronchial/gastric	141628621	chr7:141619200-141628621	+	141619200	NA	Muc5ac	NA	A_51_P102883	17833	Mm.334332	AK008656	7	TC1715982	-0.09	0.163707	1.98333	0.329292	0	8.02817e-05	0.00489696	2.07333	5.49114	1.70454	0.05	-0.27	-0.05	0.37	1.39	2.36	1.84	1.75
202	A_51_P114817	NM_007628	NM_007628	NM_007628	Mm.4815	12427	Ccna1	cyclin A1	ENSMUST00000029368	chr3:54852341-54851197	mm|3qC	Ccna1	3	11	AATTTGGCCAAGTATGTTGCAGAACTGAGCCTTCTGGAAGCTGACCCGTTCTTGAAGTAT	0	NM_007628	cyclin A1	55142971	chr3:55133406-55142971	-	55133406	GO:0000074///GO:0005634///GO:0005737///GO:0007049///GO:0007067///GO:0016538///GO:0051301	Ccna1	NM_007628	A_51_P114817	12427	Mm.4815	NM_007628	3	TC1586658	-0.141667	0.138904	1.74867	0.11046	0	7.08348e-07	0.000259976	1.89033	8.47627	6.32343	0.016	-0.195	-0.246	0.005	0.163	1.728	1.868	1.65
273	A_51_P120093	NM_028035	NM_028035	NM_028035	Mm.485089	71982	Snx10	sorting nexin 10	ENSMUST00000049152	chr6:51540112-51540171	mm|6qB3	Snx10	14	0	CTGGGAACCAGCAGAAGGAATTTTCACCTAAGAGGGATAACTTGTTGCTTCCAATGAATG	0	NM_028035	sorting nexin 10	51520253	chr6:51453554-51520253	+	51453554	NA	Snx10	NM_028035	A_51_P120093	71982	Mm.294166	NM_028035	6	TC1572566	-1.07167	0.223384	1.387	0.0438634	0	9.33758e-06	0.00122543	2.45867	6.75772	3.8235	-1.043	-0.864	-1.308	-0.576	-0.071	1.419	1.405	1.337
385	A_51_P128987	NM_008012	NM_008012	NM_008012	Mm.5378	14187	Akr1b8	aldo-keto reductase family 1, member B8	ENSMUST00000038406	chr6:34318338-34318397	mm|6qB1	Akr1b8	14	0	AACGGACATCTCCTTCACTAATTTGACCTGACCGGATGTTTGTCAACAACCAGGAACTCT	0	NM_008012	aldo-keto reductase family 1, member B8	34298612	chr6:34284322-34298612	+	34284322	GO:0004032///GO:0005829///GO:0008106///GO:0016324///GO:0016491///GO:0019853///GO:0042840///GO:0046185///GO:0047939	Akr1b8	NM_008012	A_51_P128987	14187	Mm.5378	NM_008012	6	TC1578631	-3.05467	0.337032	0.797	0.224849	0	6.43643e-05	0.00428393	3.85167	5.61546	1.92295	-3.012	-3.411	-2.741	-1.533	-1.403	0.865	0.98	0.546
390	A_51_P129360	NM_008970	NM_008970	NM_008970	Mm.28440	19227	Pthlh	parathyroid hormone-like peptide	ENSMUST00000052296	chr6:147200985-147200926	mm|6qG3	Pthlh	5	9	TGGGATCAAACTGTCTCCCCAGGAAACTGCACATGGGTCATGTGAATATTTTTCCCTTTT	0	NM_008970	parathyroid hormone-like peptide	147221056	chr6:147209280-147221056	-	147209280	NA	Pthlh	NM_008970	A_51_P129360	19227	Mm.28440	NM_008970	6	TC1583824	-0.436667	0.0251661	1.69667	0.122202	0	4.43185e-06	0.00080734	2.13333	7.22937	4.55165	-0.44	-0.41	-0.46	-0.15	0.42	1.83	1.59	1.67
469	A_51_P136781	NM_018874	NM_018874	NM_018874	Mm.10753	18946	Pnliprp1	pancreatic lipase related protein 1	ENSMUST00000048644	chr19:58815028-58815621	mm|19qD2	Pnliprp1	9	5	CAGTGTGATATCTTCAGGGGAATTATCAAGCCCGGTGCTACGCATTCCAATGAGTTTGAT	0	NM_018874	pancreatic lipase related protein 1	58797415	chr19:58782225-58797415	+	58782225	NA	Pnliprp1	NM_018874	A_51_P136781	18946	Mm.10753	NM_018874	19	TC1573911	0.476667	0.718076	4.64	0.62426	0	0.000231396	0.00921074	4.16333	4.911	0.657401	0.4	-0.2	1.23	0.76	0.2	3.92	5.03	4.97
707	A_51_P154753	NM_146182	NM_146182	NM_146182	Mm.213403	232943	Klc3	kinesin light chain 3	ENSMUST00000154419	chr7:19979921-19979862	mm|7qA3	Klc3	14	0	CTGGGCAGCTCTTGTAGATCGCTCCCTGCAATTAAAGGCGGTGCACTGGTACTGGGTGTT	0	NM_146182	kinesin light chain 3	18558374	chr7:18552963-18558374	-	18552963	GO:0003774///GO:0003777///GO:0005488///GO:0005515///GO:0005737///GO:0005871///GO:0005874///GO:0008088///GO:0030424///GO:0031410///GO:0035253	Klc3	NM_146182	A_51_P154753	232943	Mm.213403	NM_146182	7	TC1582294	-1.52	0.158745	1.44	0.287924	0	4.83737e-05	0.0035996	2.96	5.77794	2.20505	-1.46	-1.4	-1.7	-0.54	0.69	1.64	1.57	1.11
757	A_51_P158044	ENSMUST00000047186		AK031672	Mm.35817	NA			ENSMUST00000047186	chr11:109436666-109436607	mm|11qE1	ENSMUST00000047186	14	0	ATCCACAACTACTAACATTTAAATGTGCCTTGAGGCACACTCACCTAGACACTGCCAGAA	0	ENSMUST00000047186	NA	NA	chrNA:-1--1	NA	NA	NA	NA	NA	A_51_P158044	NA	NA	NA	NA	NA	-0.926667	0.0862168	0.553333	0.0650641	0	3.44362e-05	0.00283529	1.48	5.97404	2.5404	-0.85	-0.91	-1.02	-0.21	0.06	0.55	0.62	0.49
775	A_51_P159453	NM_009252	NM_009252	NM_009252	Mm.482074	20716	Serpina3n	serine (or cysteine) peptidase inhibitor, clade A, member 3N	ENSMUST00000021506	chr12:105651918-105651977	mm|12qE	Serpina3n	5	9	TTGGCATGCCTGGATTAGATAGTGACTAACTGTGTTATAACCTCATGTACAGACATCCCT	0	NM_009252	serine (or cysteine) proteinase inhibitor, clade A, member 3N	104815378	chr12:104807779-104815378	+	104807779	NA	Serpina3n	NM_009252	A_51_P159453	20716	Mm.22650	NM_009252	12	TC1580665	-0.38	0.27074	4.95	0.36756	0	1.00612e-07	6.6203e-05	5.33	9.96028	8.16768	-0.5	-0.57	-0.07	0.07	0.22	4.65	4.84	5.36
777	A_51_P159565	NM_001033329	NM_001033329	NM_001033329	Mm.44841	236915	Arhgef9	CDC42 guanine nucleotide exchange factor (GEF) 9	ENSMUST00000088084	chrX:92254245-92254186	mm|XqC3	Arhgef9	12	2	TGTTCTTTGCCAAGAAACTGGAGGAGAAAATACGTTGGCTTAGAGCTTTCAGAGAAGAGA	0	NM_001033329	Cdc42 guanine nucleotide exchange factor (GEF) 9	91369205	chrX:91254692-91369205	-	91254692	NA	Arhgef9	NM_001033329	A_51_P159565	236915	Mm.44841	AK038840	X	TC1598463	-0.466667	0.161967	0.896667	0.245017	0	0.000161578	0.00758962	1.36333	5.10513	1.01273	-0.57	-0.28	-0.55	0.01	-0.15	0.65	1.14	0.9
796	A_51_P160713	NM_009654	NM_009654	NM_009654	Mm.16773	11657	Alb	albumin	ENSMUST00000031314	chr5:90901598-90901657	mm|5qE1	Alb	4	10	GCTCTGACAGTTGATGAAACATATGTCCCCAAAGAGTTTAAAGCTGAGACCTTCACCTTC	0	NM_009654	albumin 1	91551800	chr5:91536101-91551800	+	91536101	GO:0005386///GO:0005507///GO:0005615///GO:0005737///GO:0006810///GO:0008289///GO:0046872	Alb1	NM_009654	A_51_P160713	11657	Mm.16773	NM_009654	5	TC1573606	-0.103333	0.263122	3.44	1.36605	0	1.04324e-05	0.00132107	3.54333	6.68912	3.71486	0.18	-0.15	-0.34	0.15	-0.41	2.29	3.08	4.95
855	A_51_P165098	NM_028758	NM_028758	NM_028758	Mm.29619	74105	Gga2	golgi associated, gamma adaptin ear containing, ARF binding protein 2	ENSMUST00000144779	chr7:129132680-129132621	mm|7qF2	Gga2	14	0	ATTCAGTAAGACCTTCTAAATGGAATGTTTGTTGTACTGGTTCAGGCAAGGGGCTTGCCA	0	NM_028758	golgi associated, gamma adaptin ear containing, ARF binding protein 2	121812315	chr7:121777885-121812315	-	121777885	NA	Gga2	NM_028758	A_51_P165098	74105	Mm.29619	AK034612	7	TC1571972	-1.21667	0.145717	0.693333	0.168028	0	0.000157705	0.00749416	1.91	5.11834	1.03673	-1.08	-1.2	-1.37	-0.99	-0.42	0.84	0.51	0.73
888	A_51_P167971	NM_011792	NM_011792	NM_011792	Mm.24044	23821	Bace1	beta-site APP cleaving enzyme 1	ENSMUST00000159970	chr9:45670041-45670100	mm|9qA5.2	Bace1	14	0	CCACAAGCCATAAACCAATAAAATAAGAATCCTGCGTCACAGTTTCCAGCTGGGTCCTCT	0	NM_011792	beta-site APP cleaving enzyme 1	45613397	chr9:45589592-45613397	+	45589592	GO:0004175///GO:0004190///GO:0004194///GO:0006508///GO:0008233///GO:0009049///GO:0016020///GO:0016021///GO:0016787///GO:0030424///GO:0031410	Bace1	NM_011792	A_51_P167971	23821	Mm.24044	NM_011792	9	TC1574086	-1.30667	0.200333	1.04	0.190526	0	4.37438e-05	0.00341189	2.34667	5.83567	2.30437	-1.1	-1.32	-1.5	-0.64	-0.21	0.82	1.15	1.15
914	A_51_P170696	NM_146089	NM_146089	NM_146089	Mm.39293	225745	Haus1	HAUS augmin-like complex, subunit 1	ENSMUST00000048192	chr18:77996374-77996315	mm|18qE3	Haus1	14	0	GTAAAACAACAGGGTTCGCTTCTGCCTTTAAACTTTGTGGCCTGAATACAGTTTGCATAT	0	NM_146089	coiled-coil domain containing 5	77971856	chr18:77961644-77971856	-	77961644	NA	Ccdc5	NM_146089	A_51_P170696	225745	Mm.39293	NM_146089	18	TC1580625	-1.42	0.52915	0.526667	0.240069	0	9.11409e-05	0.00530528	1.94667	5.4203	1.5791	-1.02	-1.22	-2.02	-0.02	0.1	0.8	0.43	0.35
926	A_51_P171697	NM_018858	NM_018858	NM_018858	Mm.195898	23980	Pebp1	phosphatidylethanolamine binding protein 1	ENSMUST00000059068	chr5:117733085-117733026	mm|5qF	Pebp1	14	0	TCTGTTTGATTGAGTTTAGGTTCCGTCTGGGGAGGGGTCTAATGTTCTGATGGAGTCATT	0	NM_018858	phosphatidylethanolamine binding protein	117548606	chr5:117543684-117548606	-	117543684	GO:0000166///GO:0004866///GO:0004867///GO:0005524///GO:0008289///GO:0009986///GO:0048240	Pbp	NM_018858	A_51_P171697	23980	Mm.195898	NM_018858	5	TC1573770	-1.02667	0.347035	0.613333	0.153731	0	5.73149e-05	0.00404266	1.64	5.6812	2.03755	-0.66	-1.07	-1.35	-0.13	-0.14	0.79	0.54	0.51
1023	A_51_P179578	NM_010262	NM_010262	NM_010262	Mm.204730	14472	Gbx2	gastrulation brain homeobox 2	ENSMUST00000036954	chr1:91825072-91825013	mm|1qD	Gbx2	3	11	GAGAGTATATTCATTAGACGGGCTTAAAGGGGGCTACAGCCACACCAGAAGATACACTAA	0	NM_010262	gastrulation brain homeobox 2	91762347	chr1:91759133-91762347	-	91759133	GO:0003677///GO:0003700///GO:0005634///GO:0005667///GO:0006350///GO:0006355///GO:0007275///GO:0007389///GO:0009887///GO:0043565///GO:0045449	Gbx2	NM_010262	A_51_P179578	14472	Mm.204730	NM_010262	1	TC1589068	-0.0766667	0.0550757	2.64	0.0793726	0	6.38402e-10	2.48451e-06	2.71667	14.7874	12.6438	-0.13	-0.08	-0.02	-0.12	0.28	2.67	2.55	2.7
1079	A_51_P184223	NM_053132	NM_053132	NM_053132	Mm.44755	93878	Pcdhb7	protocadherin beta 7	ENSMUST00000053037	chr18:37504330-37504389	mm|18qB3	Pcdhb7	3	11	GTACTAAGCATAGTTCATGTTTTTTCCTCCACCTATGAATGATTTTGGTGATTAGTACTC	0	NM_053132	protocadherin beta 7	37471176	chr18:37467676-37471176	+	37467676	NA	Pcdhb7	NM_053132	A_51_P184223	93878	Mm.44755	NM_053132	18	TC1585118	-0.303333	0.085049	1.13333	0.450925	0	2.06092e-05	0.00204712	1.43667	6.27629	3.04614	-0.4	-0.27	-0.24	-0.02	0.32	1.1	1.6	0.7
1085	A_51_P184484	NM_008607	NM_008607	NM_008607	Mm.5022	17386	Mmp13	matrix metallopeptidase 13	ENSMUST00000015394	chr9:7282762-7282821	mm|9qA1	Mmp13	10	4	TCATTACTCAAGGCTATGCACACTGGTAGAAGATATTGAGAGAGAAATGGAGGAGATTTC	0	NM_008607	matrix metalloproteinase 13	7283330	chr9:7272545-7283330	+	7272545	GO:0000270///GO:0004222///GO:0004232///GO:0005509///GO:0005578///GO:0005615///GO:0006508///GO:0008133///GO:0008233///GO:0008237///GO:0008270///GO:0016787///GO:0030282///GO:0030574///GO:0046872///GO:0051216	Mmp13	NM_008607	A_51_P184484	17386	Mm.5022	NM_008607	9	TC1577492	-0.286667	0.211266	3.27	0.752861	0	2.45245e-05	0.00225023	3.55667	6.17305	2.87492	-0.53	-0.15	-0.18	0.39	-0.07	3.93	3.43	2.45
1177	A_51_P193490	NM_145564	NM_145564	NM_145564	Mm.21912	231670	Fbxo21	F-box protein 21	ENSMUST00000035579	chr5:118459897-118459956	mm|5qF	Fbxo21	14	0	GCTTCGTTTGGCTGAGGGAGCCTATATCACTCGTGTAAGTTGGTATTTGGGCACTTTATA	0	NM_145564	F-box only protein 21	118271221	chr5:118237800-118271221	+	118237800	NA	Fbxo21	NM_145564	A_51_P193490	231670	Mm.21912	NM_145564	5	TC1590197	-1.71667	0.39501	0.606667	0.168622	0	0.000126206	0.00640015	2.32333	5.24024	1.25716	-1.32	-1.72	-2.11	-0.49	-0.11	0.8	0.49	0.53
1205	A_51_P195875	NM_010929	NM_010929	NM_010929	Mm.173813	18132	Notch4	Notch gene homolog 4 (Drosophila)	ENSMUST00000015612	chr17:34725120-34725179	mm|17qB1	Notch4	14	0	GTTGATTTCGAGAATCCCTAAACTCTGGAACCAAGAACTGTGGGCGAATTGGGTGTAAAA	0	NM_010929	Notch gene homolog 4 (Drosophila)	34196552	chr17:34172386-34196552	+	34172386	NA	Notch4	NM_010929	A_51_P195875	18132	Mm.173813	NM_010929	17	TC1579189	-0.623333	0.453248	1.38	0.25632	0	1.40069e-05	0.00163736	2.00333	6.50872	3.42577	-0.1	-0.88	-0.89	0.32	0.35	1.35	1.14	1.65
1242	A_51_P199168	NM_007702	NM_007702	NM_007702	Mm.449	12683	Cidea	cell death-inducing DNA fragmentation factor, alpha subunit-like effector A	ENSMUST00000025404	chr18:67527351-67527410	mm|18qE1	Cidea	11	3	CGGAGTGTGTGGGAACTGCGTGGATACGAATCAGTTTCTTTGGATCCTTACATACTGTAA	0	NM_007702	cell death-inducing DNA fragmentation factor, alpha subunit-like effector A	67493147	chr18:67468973-67493147	+	67468973	GO:0005515///GO:0005622///GO:0005739///GO:0005740///GO:0006629///GO:0006915	Cidea	NM_007702	A_51_P199168	12683	Mm.449	NM_007702	18	TC1590174	-0.146667	0.119304	4.3	0.212838	0	1.79999e-05	0.0019229	4.44667	6.35726	3.1793	-0.2	-0.01	-0.23	0.75	1.73	4.11	4.26	4.53
1297	A_51_P204080	NM_013820	NM_013820	NM_013820	Mm.255848	15277	Hk2	hexokinase 2	ENSMUST00000000642	chr6:82675115-82675056	mm|6qC3	Hk2	14	0	TAGTGAGCGTTTTGTCATCATGTACAGTAGAGAACTAGTTGAATTAACCATGTGATGTTA	0	NM_013820	hexokinase 2	82740117	chr6:82690705-82740117	-	82690705	GO:0000166///GO:0001678///GO:0003824///GO:0004340///GO:0004396///GO:0005515///GO:0005524///GO:0005625///GO:0005739///GO:0005829///GO:0006096///GO:0016020///GO:0016301///GO:0016740	Hk2	NM_013820	A_51_P204080	15277	Mm.255848	NM_013820	6	TC1576951	-2.06	0.539259	0.293333	0.308275	0	0.000141718	0.00699021	2.35333	5.17669	1.14248	-1.44	-2.32	-2.42	-1.11	-0.05	0.19	0.05	0.64
1347	A_51_P208603	NM_010050	NM_010050	NM_010050	Mm.21389	13371	Dio2	deiodinase, iodothyronine, type II	ENSMUST00000082432	chr12:91963294-91963235	mm|12qD3	Dio2	5	9	AATGATAACTACTGACGAAAGAGCTGTCTGCTCAGTCTGTGGTTGGATGTAGTCACACGA	0	NM_010050	deiodinase, iodothyronine, type II	91143681	chr12:91134253-91143681	-	91134253	NA	Dio2	NM_010050	A_51_P208603	13371	Mm.21389	NM_010050	12	TC1590477	-0.416667	0.130128	2.93	0.622174	0	6.23541e-05	0.00420105	3.34667	5.63341	1.9543	-0.55	-0.29	-0.41	-0.19	-0.56	3.38	3.19	2.22
1354	A_51_P208922	NM_011491	NM_011491	NM_011491	Mm.32506	20856	Stc2	stanniocalcin 2	ENSMUST00000139991	chr11:31260195-31260136	mm|11qA4	Stc2	11	3	AAGCAGTGAGTGGGAAGATGAACAGTCTGAGTATTCCGACATCCGGAGGTGAAATGAAAA	0	NM_011491	stanniocalcin 2	31270061	chr11:31259441-31270061	-	31259441	NA	Stc2	NM_011491	A_51_P208922	20856	Mm.32506	NM_011491	11	TC1584186	-2.49333	0.320052	0.156667	0.061101	0	0.000190403	0.00829577	2.65	5.01608	0.850311	-2.27	-2.35	-2.86	-0.78	0.15	0.21	0.09	0.17
1355	A_51_P208931	NM_145974	NM_145974	NM_145974	Mm.41760	212706	N4bp3	NEDD4 binding protein 3	ENSMUST00000001080	chr11:51456655-51456596	mm|11qB1.3	N4bp3	14	0	CTCCAGGCCTTGGACCTAGGCTGTAGTTCCTTCTATGTTCCCAACAATGGAAAGAATATA	0	NM_145974	RIKEN cDNA C330016O10 gene	51494496	chr11:51486513-51494496	-	51486513	NA	C330016O10Rik	NM_145974	A_51_P208931	212706	Mm.41760	NM_145974	11	TC1576553	-1.67333	0.268576	1.76	0.0964365	0	2.87056e-08	2.70257e-05	3.43333	11.0132	9.32358	-1.48	-1.56	-1.98	-0.16	0.92	1.83	1.8	1.65
1392	A_51_P211491	NM_010368	NM_010368	NM_010368	Mm.3317	110006	Gusb	glucuronidase, beta	ENSMUST00000026613	chr5:130465192-130465133	mm|5qG1.3	Gusb	14	0	TTAGTTTTTTGGCCTTGGCTTTGTGAACTCTTGAAAGCCTGCTGTGTGAACATTCTCACT	0	NM_010368	glucuronidase, beta	130287531	chr5:130273724-130287531	-	130273724	NA	Gusb	NM_010368	A_51_P211491	110006	Mm.3317	NM_010368	5	TC1578349	-1.132	0.341754	1.36667	0.0739347	0	2.30081e-06	0.000566157	2.49867	7.66035	5.18867	-0.768	-1.182	-1.446	-0.278	0.123	1.313	1.451	1.336
1416	A_51_P212782	NM_008361	NM_008361	NM_008361	Mm.222830	16176	Il1b	interleukin 1 beta	ENSMUST00000028881	chr2:129190406-129190347	mm|2qF1	Il1b	6.8	7.2	AGGTTCCTATAATATGGATGAGAATTTTTATGAATGAAGCACCAGCACATTGCTTTGATG	0	NM_008361	interleukin 1 beta	129062561	chr2:129056032-129062561	-	129056032	GO:0000074///GO:0001660///GO:0005125///GO:0005149///GO:0005576///GO:0005615///GO:0006954///GO:0006955///GO:0008083///GO:0008283///GO:0030593///GO:0045080///GO:0045410	Il1b	NM_008361	A_51_P212782	16176	Mm.222830	NM_008361	2	TC1585020	-0.29	0.0667758	2.97167	0.039879	0	2.33915e-06	0.000569123	3.26167	7.64929	5.17266	-0.36	-0.283	-0.227	0.392	0.958	3.017	2.956	2.942
1428	A_51_P214127	NM_007753	NM_007753	NM_007753	Mm.1135	12873	Cpa3	carboxypeptidase A3, mast cell	ENSMUST00000001921	chr3:20115733-20115674	mm|3qA2	Cpa3	5	9	GCCAAGTATATCCTCAAGAATACTTCCTAATGAATTGCCCTTGTTTTGAAACGTGCTAAT	0	NM_007753	carboxypeptidase A3, mast cell	20434231	chr3:20407667-20434231	-	20407667	NA	Cpa3	NM_007753	A_51_P214127	12873	Mm.1135	NM_007753	3	TC1579983	0.296667	0.835783	4.00667	1.03355	0	1.16343e-05	0.00144787	3.71	6.62204	3.60792	-0.05	-0.31	1.25	1.34	0.05	2.87	4.26	4.89
1468	A_51_P216679	NM_011922	NM_011922	NM_011922	Mm.42179	26359	Anxa10	annexin A10	ENSMUST00000034052	chr8:64536563-64536504	mm|8qB3.1	Anxa10	6	8	TGCTGGTGATGTGGAAGACTACTGAAAAGAGGGAGAGTTTGAAGGTGATGCGATCTTCTT	0	NM_011922	annexin A10	65015235	chr8:64949667-65015235	-	64949667	GO:0005509///GO:0005544///GO:0005739	Anxa10	NM_011922	A_51_P216679	26359	Mm.42179	NM_011922	8	TC1586912	0.723333	1.65134	8.52333	0.482321	0	4.96623e-05	0.00367026	7.8	5.76289	2.17909	-0.25	-0.21	2.63	2.83	4.88	8.95	8.62	8
1478	A_51_P217463	NM_009140	NM_009140	NM_009140	Mm.4979	20310	Cxcl2	chemokine (C-X-C motif) ligand 2	ENSMUST00000075433	chr5:91334534-91334593	mm|5qE1	Cxcl2	2	12	ATAGTTGGAAGGTGATACATTTTTAAACCTATTTATTCATTAGTTTCTGGGGAGAGGGTG	0	NM_009140	chemokine (C-X-C motif) ligand 2	91981138	chr5:91979099-91981138	+	91979099	NA	Cxcl2	NM_009140	A_51_P217463	20310	Mm.4979	NM_009140	5	TC1585434	-0.06	0.141067	1.20667	0.439242	0	4.52198e-05	0.0034723	1.26667	5.8166	2.27161	-0.21	0.07	-0.04	-0.16	0.24	1.44	1.48	0.7
1572	A_51_P225224	NM_019564	NM_019564	NM_019564	Mm.30156	56213	Htra1	HtrA serine peptidase 1	ENSMUST00000006367	chr7:138129081-138129140	mm|7qF3	Htra1	14	0	TTCTGAGATGACCAAAAATGCCTCTTAGGAATCCTGGAACCCGGAGTACAGTGACTTTGA	0	NM_019564	protease, serine, 11 (Igf binding)	130776805	chr7:130727392-130776805	+	130727392	GO:0001558///GO:0004252///GO:0004263///GO:0005515///GO:0005520///GO:0005576///GO:0005615///GO:0006508///GO:0008233///GO:0016787///GO:0019838///GO:0030512///GO:0030514	Prss11	NM_019564	A_51_P225224	56213	Mm.30156	NM_019564	7	TC1575172	-1.05333	0.730571	2.28667	0.414769	0	1.71381e-06	0.000463885	3.34	7.8592	5.47366	-1.02	-0.34	-1.8	0.74	0.4	1.83	2.39	2.64
1607	A_51_P228295	NM_001001880	NM_001001880	NM_001001880	Mm.46438	68481	Mpzl1	myelin protein zero-like 1	ENSMUST00000068705	chr1:167522512-167522453	mm|1qH2.3	Mpzl1	14	0	AAAGGGATGGCTTTTAGAATTCCTGCCTGTATTTTCTCCTGGAAATGTGTCCAGCTGGAG	0	NM_001001880	myelin protein zero-like 1	167471196	chr1:167428917-167471196	-	167428917	NA	Mpzl1	NM_001001880	A_51_P228295	68481	Mm.46438	NM_001001880	1	TC1589700	-0.706667	0.349476	1.7	0.112694	0	5.36822e-06	0.000867489	2.40667	7.10625	4.36474	-0.32	-0.8	-1	0.16	0.38	1.76	1.57	1.77
1664	A_51_P233334	NM_009285	NM_009285	NM_009285	Mm.20911	20855	Stc1	stanniocalcin 1	ENSMUST00000014957	chr14:69649656-69650303	mm|14qD2	Stc1	3	11	ACATTTGTAAATCCTTCTTGTACAGTGCTGCTAAATTTGACACTCAGGGAAAAGCATTTG	0	NM_009285	stanniocalcin 1	67993272	chr14:67982609-67993272	+	67982609	GO:0004672///GO:0005179///GO:0005524///GO:0005576///GO:0005615///GO:0006468///GO:0006874///GO:0030320	Stc1	NM_009285	A_51_P233334	20855	Mm.20911	NM_009285	14	TC1584220	-0.01	0.0781025	1.29	0.0556777	0	2.9263e-05	0.00255508	1.3	6.06907	2.70089	0.04	0.03	-0.1	0.21	0.42	1.24	1.35	1.28
1675	A_51_P234044	NM_197988	NM_197988	NM_197988	Mm.473736	68918	1190005I06Rik	RIKEN cDNA 1190005I06 gene	ENSMUST00000061208	chr8:123132584-123132525	mm|8qE1	1190005I06Rik	14	0	CAGGGCCTCTGTTTTTTACAAGTTGTTTTACAGGTATGGGACCTACATCCTGAGCGAGAT	0	NM_197988	neighbor of Cox4	123520345	chr8:123494580-123520345	-	123494580	NA	Noc4	NM_197988	A_51_P234044	18117	Mm.2136	NM_197988	8	TC1585130	-0.423333	0.38553	1.69667	0.18037	0	0.000238477	0.00937201	2.12	4.89483	0.62758	-0.4	-0.05	-0.82	0.12	-0.4	1.71	1.87	1.51
1738	A_51_P239654	NM_010444	NM_010444	NM_010444	Mm.119	15370	Nr4a1	nuclear receptor subfamily 4, group A, member 1	ENSMUST00000023779	chr15:101105071-101105130	mm|15qF2	Nr4a1	14	0	CTCTTCCGCTCTCCTTCCATGTGTACATAACTGTCACTCAAGAAGGTGATTGACAGATTC	0	NM_010444	nuclear receptor subfamily 4, group A, member 1	101102826	chr15:101094887-101102826	+	101094887	GO:0003677///GO:0003700///GO:0003707///GO:0004872///GO:0004879///GO:0005515///GO:0005634///GO:0006350///GO:0006355///GO:0006917///GO:0008270///GO:0030528///GO:0043154///GO:0043565///GO:0045449///GO:0045944///GO:0046872	Nr4a1	NM_010444	A_51_P239654	15370	Mm.119	NM_010444	15	TC1574935	-2.52333	0.217792	0.536667	0.0802081	0	6.92957e-05	0.00446586	3.06	5.5738	1.85	-2.7	-2.59	-2.28	-1.43	0.1	0.53	0.46	0.62
1754	A_51_P240801	NM_028261	NM_028261	NM_028261	Mm.45995	72512	Tmem173	transmembrane protein 173	ENSMUST00000115728	chr18:35893751-35893692	mm|18qB2	Tmem173	14	0	GCTGTATACAATCACAGTGGGCTGGCCTGTCAACTGCCTTCTTAATAAACATATCTATTC	0	NM_028261	RIKEN cDNA 2610307O08 gene	35866504	chr18:35859658-35866504	-	35859658	NA	2610307O08Rik	NA	A_51_P240801	72512	Mm.45995	AK089405	18	TC1575050	-2.33667	0.105987	2.08	0.0818535	0	1.16709e-06	0.000388802	4.41667	8.12365	5.84417	-2.24	-2.45	-2.32	-0.89	0.05	2.15	2.1	1.99
1817	A_51_P245789	NM_029620	NM_029620	NM_029620	Mm.46016	76477	Pcolce2	procollagen C-endopeptidase enhancer 2	ENSMUST00000015498	chr9:95595436-95595495	mm|9qE3.3	Pcolce2	4	10	TCATGCCAAACAGCTTTGTCAAAATGTTCAAGAATAAGAATCAGAAGCCCATGAACGCAC	0	NM_029620	procollagen C-endopeptidase enhancer 2	95504901	chr9:95446980-95504901	+	95446980	NA	Pcolce2	NM_029620	A_51_P245789	76477	Mm.46016	NM_029620	9	TC1581832	0.38	0.605558	3	0.0624499	0	8.81373e-06	0.00119576	2.62	6.7936	3.88005	1	0.35	-0.21	-0.1	-0.15	3.02	2.93	3.05
1855	A_51_P248387	NM_172832	NM_172832	NM_172832	Mm.234457	240334	Pcyox1l	prenylcysteine oxidase 1 like	ENSMUST00000025472	chr18:61856544-61856491	mm|18qE1	Pcyox1l	8	6	GTGGCACTGTTGGCTTATAACCGCTGGTACCAGGACCTGGATAAGATTGACCAGAAGGAC	0	NM_172832	hypothetical protein C630049M13	61833004	chr18:61822206-61833004	-	61822206	NA	C630049M13	NM_172832	A_51_P248387	240334	Mm.234457	NM_172832	18	TC1579607	-0.783333	0.156312	0.84	0.0984886	0	5.47967e-05	0.00391606	1.62333	5.70676	2.08193	-0.64	-0.95	-0.76	-0.42	0.12	0.76	0.81	0.95
1930	A_51_P255682	NM_008594	NM_008594	NM_008594	Mm.1451	17304	Mfge8	milk fat globule-EGF factor 8 protein	ENSMUST00000032825	chr7:86278748-86278689	mm|7qD3	Mfge8	14	0	CTCTGGGTGGTTGACAGGTTGGCTGTGGGACCTCTGCTGGCTTGCTACCCAAGTTAACAA	0	NM_008594	milk fat globule-EGF factor 8 protein	79022511	chr7:79007282-79022511	-	79007282	GO:0001786///GO:0005178///GO:0005515///GO:0005615///GO:0006910///GO:0006911///GO:0007155///GO:0007338///GO:0008429///GO:0009897///GO:0019897///GO:0050766	Mfge8	NM_008594	A_51_P255682	17304	Mm.1451	NM_008594	7	TC1574256	-2.37667	0.217792	0.406667	0.0757188	0	2.34942e-08	2.31247e-05	2.78333	11.1893	9.50577	-2.31	-2.2	-2.62	-0.5	0.06	0.44	0.46	0.32
1942	A_51_P256827	NM_013650	NM_013650	NM_013650	Mm.21567	20201	S100a8	S100 calcium binding protein A8 (calgranulin A)	ENSMUST00000069927	chr3:90473778-90473837	mm|3qF1	S100a8	4	10	CTTGTTCAGAGAATTGGACATCAATAGTGACAATGCAATTAACTTCGAGGAGTTCCTTGC	0	NM_013650	S100 calcium binding protein A8 (calgranulin A)	90755961	chr3:90755446-90755961	+	90755446	NA	S100a8	NM_013650	A_51_P256827	20201	Mm.21567	NM_013650	3	TC1580152	-0.26	0.115326	2.10667	0.146401	0	7.24302e-06	0.00108166	2.36667	6.91638	4.07212	-0.22	-0.39	-0.17	-0.3	0.17	1.95	2.13	2.24
1959	A_51_P258409	NM_010423	NM_010423	NM_010423	Mm.29581	15213	Hey1	hairy/enhancer-of-split related with YRPW motif 1	ENSMUST00000042412	chr3:8663491-8663432	mm|3qA1	Hey1	12	2	GATTTGGGCTCTAAAAGTATTGTTTTACAGGCTTACCCCTTTAGAAGGTATAATTTGAAC	0	NM_010423	hairy/enhancer-of-split related with YRPW motif 1	8650097	chr3:8646456-8650097	-	8646456	GO:0001570///GO:0003677///GO:0003700///GO:0005634///GO:0006350///GO:0006355///GO:0030528///GO:0045449	Hey1	NM_010423	A_51_P258409	15213	Mm.29581	NM_010423	3	TC1573072	-0.253333	0.269506	3.38667	0.280416	0	0.000123929	0.00630907	3.64	5.25025	1.27517	-0.49	0.04	-0.31	0.74	2.67	3.71	3.24	3.21
2036	A_51_P264769	NM_016779	NM_016779	NM_016779	Mm.199008	13406	Dmp1	dentin matrix protein 1	ENSMUST00000066708	chr5:104642918-104642977	mm|5qE5	Dmp1	3	11	GCAGTGTAAATTCTATCCCTGAGTCCTTTCTATGTGTTGCACATAGAAAAAATTCTGCAC	0	NM_016779	dentin matrix protein 1	104454407	chr5:104442930-104454407	+	104442930	NA	Dmp1	NM_016779	A_51_P264769	13406	Mm.199008	NM_016779	5	TC1589175	-0.113333	0.106927	1.36667	0.0723418	0	1.52833e-06	0.000447762	1.48	7.93743	5.58428	-0.17	0.01	-0.18	0.33	0.12	1.32	1.45	1.33
2066	A_51_P267370	NM_022417	NM_022417	NM_022417	Mm.29870	64294	Itm2c	integral membrane protein 2C	ENSMUST00000027425	chr1:87804673-87804732	mm|1qC5	Itm2c	14	0	GGATAGGGAAATGTGTCCTGGGTTGGACCCATCAGAGCACAAGAGAAGGTGGCTATCCTG	0	NM_022417	integral membrane protein 2C	87739848	chr1:87725736-87739848	+	87725736	GO:0000004///GO:0005515///GO:0005524///GO:0005624///GO:0006915///GO:0006917///GO:0016020///GO:0016021	Itm2c	NM_022417	A_51_P267370	64294	Mm.29870	NM_022417	1	TC1573159	-0.55	0.180831	0.946667	0.070946	0	0.000101117	0.00558076	1.49667	5.36258	1.47639	-0.53	-0.38	-0.74	-0.18	0.05	0.96	1.01	0.87
2072	A_51_P267700	NM_026860	NM_026860	NM_026860	Mm.46387	68888	Gkn3	gastrokine 3	ENSMUST00000032127	chr6:87333434-87333375	mm|6qD1	Gkn3	14	0	TCTGAACCTCTACGTCAGCCAGACTGGACAGACCTCATCTAGCCTCTGCCTGTGAGAAGT	0	NM_026860	RIKEN cDNA 1190003M12 gene	87354471	chr6:87348903-87354471	-	87348903	NA	1190003M12Rik	NA	A_51_P267700	68888	Mm.46387	AK004474	6	TC1587708	1.03333	1.84072	9.23	0.363731	0	7.5171e-05	0.00472485	8.19667	5.52802	1.76956	-0.43	0.43	3.1	3.11	4.8	9.17	9.62	8.9
2078	A_51_P268094	NM_009255	NM_009255	NM_009255	Mm.3093	20720	Serpine2	serine (or cysteine) peptidase inhibitor, clade E, member 2	ENSMUST00000027467	chr1:79796093-79793476	mm|1qC4	Serpine2	4	10	AAGCAAAAATTGAAGTCAGTGAAGATGGAACCAAAGCTTCAGCAGCAACAACTGCAATCC	0	NM_009255	serine (or cysteine) proteinase inhibitor, clade E, member 2	79737660	chr1:79673253-79737660	-	79673253	NA	Serpine2	NM_009255	A_51_P268094	20720	Mm.3093	NM_009255	1	TC1572052	-0.0466667	0.0493288	1.47	0.052915	0	0.000196181	0.00844553	1.51667	4.99992	0.820736	0.01	-0.07	-0.08	-0.01	0.06	1.53	1.45	1.43
2093	A_51_P269203	NM_022017	NM_022017	NM_022017	Mm.266450	63873	Trpv4	transient receptor potential cation channel, subfamily V, member 4	ENSMUST00000133019	chr5:115072267-115072208	mm|5qF	Trpv4	10	4	GACCTGCCACAGATCTGACCTGCTGCAGCCCTGGCTAGTGTGGGTCTTCTGTACTTTGAA	0	NM_022017	transient receptor potential cation channel, subfamily V, member 4	114919404	chr5:114883154-114919404	-	114883154	GO:0004872///GO:0005034///GO:0005216///GO:0005261///GO:0005262///GO:0005509///GO:0005515///GO:0005516///GO:0005886///GO:0006810///GO:0006811///GO:0006812///GO:0006816///GO:0006970///GO:0007231///GO:0016020///GO:0016021///GO:0030103///GO:0042538///GO:0047484	Trpv4	NM_022017	A_51_P269203	63873	Mm.266450	NM_022017	5	TC1578201	0.0433333	0.1823	2.84	0.365103	0	6.30921e-06	0.000977574	2.79667	7.0035	4.20704	0.01	0.24	-0.12	0.08	-0.01	2.43	2.96	3.13
2153	A_51_P275101	NM_021439	NM_021439	NM_021439	Mm.360747	58250	Chst11	carbohydrate sulfotransferase 11	ENSMUST00000040110	chr10:82658397-82658456	mm|10qC1	Chst11	6	8	CTTCTGAGCATGCTCAGTAAGCATATGGACATAGAATTTAACATCTCTGTGGAGTGTGTG	0	NM_021439	carbohydrate sulfotransferase 11	82625672	chr10:82624573-82625672	+	82624573	NA	Chst11	NA	A_51_P275101	58250	Mm.360747	AK003880	10	TC1584550	-0.363333	0.310215	1.72333	0.0950439	0	2.818e-05	0.00251115	2.08667	6.0912	2.73805	-0.06	-0.68	-0.35	0.06	-0.1	1.72	1.63	1.82
2178	A_51_P277431	NM_028804	NM_028804	NM_028804	Mm.274715	74186	Ccdc3	coiled-coil domain containing 3	ENSMUST00000027988	chr2:5150942-5151001	mm|2qA1	Ccdc3	6	8	TTTCATCACTCATGTTTCCAAACTGGAATTAAGCTCAACCTAACTTTGTGGAGTCTTAAC	0	NM_028804	coiled-coil domain containing 3	5148136	chr2:5055048-5148136	+	5055048	NA	Ccdc3	NM_028804	A_51_P277431	74186	Mm.274715	BC058616	2	TC1581990	-0.146667	0.254231	2.07667	0.297041	0	5.44413e-05	0.00390355	2.22333	5.71046	2.08836	0.01	-0.01	-0.44	0.5	0.99	1.98	1.84	2.41
2303	A_51_P286737	NM_011333	NM_011333	NM_011333	Mm.290320	20296	Ccl2	chemokine (C-C motif) ligand 2	ENSMUST00000124479	chr11:81850650-81850709	mm|11qC	Ccl2	8.8	5.2	TGTAGGAGTGACCAGTGTGACAGTGAACTAGTGTGACTCGGACTGTGATGCCTTAATTAA	0	NM_011333	NA	81853422	chr11:81851769-81853422	+	81851769	GO:0001664///GO:0005125///GO:0005515///GO:0005576///GO:0005615///GO:0006935///GO:0006954///GO:0006955///GO:0007165///GO:0007600///GO:0008009	NA	NM_011333	A_51_P286737	NA	NA	NM_011333	11	TC1580703	-0.827	0.120801	2.786	0.534703	0	3.27549e-06	0.000669127	3.613	7.4262	4.8459	-0.958	-0.803	-0.72	-0.501	0.167	3.209	2.964	2.185
2330	A_51_P288876	NM_019631	NM_019631	NM_019631	Mm.262328	56277	Tmem45a	transmembrane protein 45a	ENSMUST00000148452	chr16:56806727-56806668	mm|16qC1.1	Tmem45a	7	7	TCTGGTCTCAAGAACACTTGTCTGAGGCTGACTCCATGCTGTTTGTACTTCCAGTTTTGT	0	NM_019631	transmembrane protein 45a	56811114	chr16:56730112-56811114	-	56730112	NA	Tmem45a	NM_019631	A_51_P288876	56277	Mm.262328	NM_019631	16	TC1580051	-0.253333	0.120139	4.89	0.192873	0	6.35164e-09	1.05799e-05	5.14333	12.397	10.6767	-0.37	-0.26	-0.13	0.05	0.22	4.67	5.03	4.97
2350	A_51_P290626	NM_178747	NM_178747	NM_178747	Mm.26207	268756	Gulo	gulonolactone (L-) oxidase	ENSMUST00000059970	chr14:66605889-66605830	mm|14qD1	Gulo	6	8	TCACAGTGTCTCTTTCGGGTGGTGTTTAGAGTGGAATTTGCCTCGTCTTCTTAACCAGTT	0	NM_178747	gulonolactone (L-) oxidase	64963317	chr14:64940897-64963317	-	64940897	NA	Gulo	NM_178747	A_51_P290626	268756	Mm.26207	NM_178747	14	TC1578269	-0.0533333	0.0950438	4.82	0.402616	0	4.29571e-09	7.75161e-06	4.87333	12.7786	11.0201	-0.05	-0.15	0.04	1.14	0.51	4.38	4.91	5.17
2429	A_51_P296796	NM_027289	NM_027289	NM_027289	Mm.261681	70021	Nt5dc2	5'-nucleotidase domain containing 2	ENSMUST00000090212	chr14:31948987-31949149	mm|14qB	Nt5dc2	4	10	ACAAGGATGTGACGGATGCTATCCGCGATGTGCATGTAAAGGGCCTCATGTACCAGTGGA	0	NM_027289	RIKEN cDNA 2510015F01 gene	29968132	chr14:29963862-29968132	+	29963862	NA	2510015F01Rik	NA	A_51_P296796	70021	Mm.261681	BC011230	14	TC1578215	-0.206667	0.158219	1.03667	0.125033	0	0.000253127	0.00966703	1.24333	4.86288	0.568601	-0.07	-0.17	-0.38	0.19	0.07	1.16	1.04	0.91
2500	A_51_P303160	NM_007482	NM_007482	NM_007482	Mm.154144	11846	Arg1	arginase, liver	ENSMUST00000020161	chr10:24636253-24636194	mm|10qA4	Arg1	4	10	AACTCTGGGAATTAAGTATTTCTCCATGACTGAAGTAGACAAGCTGGGGATTGGCAAGGT	0	NM_007482	arginase 1, liver	24616854	chr10:24604644-24616854	-	24604644	GO:0000050///GO:0003824///GO:0004053///GO:0006525///GO:0006527///GO:0016787///GO:0030145///GO:0046872	Arg1	NM_007482	A_51_P303160	11846	Mm.154144	NM_007482	10	TC1574794	-0.13	0.09	2.04667	0.12741	0	6.36933e-06	0.000978167	2.17667	6.99749	4.19777	-0.04	-0.13	-0.22	0.2	0.87	1.9	2.11	2.13
2598	A_51_P311919	NM_008731	NM_008731	NM_008731	Mm.1433	18167	Npy2r	neuropeptide Y receptor Y2	ENSMUST00000029633	chr3:82342734-82342675	mm|3qE3	Npy2r	3	11	AGATTGGTCTCAAAGTGAATTGTTCTTCTAGAGTACTGAAAAGGAATAAAACACCAGAAG	0	NM_008731	neuropeptide Y receptor Y2	82633999	chr3:82624330-82633999	-	82624330	GO:0001584///GO:0001601///GO:0004871///GO:0004872///GO:0004930///GO:0004983///GO:0007165///GO:0007186///GO:0007218///GO:0016020///GO:0016021	Npy2r	NM_008731	A_51_P311919	18167	Mm.1433	NM_008731	3	TC1583767	-0.403333	0.177858	1.31667	0.372201	0	2.91911e-05	0.00255508	1.72	6.07052	2.70331	-0.21	-0.44	-0.56	0.26	0.13	1.27	0.97	1.71
2754	A_51_P324351	NM_013900	NM_013900	NM_013900	Mm.30988	30060	Mfi2	antigen p97 (melanoma associated) identified by monoclonal antibodies 133.2 and 96.5	ENSMUST00000023464	chr16:31899002-31899061	mm|16qB2	Mfi2	3	11	TTGCCATGGGCCACTGCTGTGTTTGTGCTAAAGAAAGACATTGGTTTCTTTTTAAAATAA	0	NM_013900	antigen p97 (melanoma associated) identified by monoclonal antibodies 133.2 and 96.5	31818764	chr16:31798557-31818764	+	31798557	NA	Mfi2	NM_013900	A_51_P324351	30060	Mm.30988	NM_013900	16	TC1581562	-0.186667	0.126623	1.57333	0.705006	0	3.42985e-05	0.00283529	1.76	5.97637	2.54435	-0.09	-0.14	-0.33	0.07	-0.27	0.87	1.57	2.28
2880	A_51_P334063	NM_023695	NM_023695	NM_023695	Mm.29488	12960	Crybb1	crystallin, beta B1	ENSMUST00000131673	chr5:112692655-112696385	mm|5qF	Crybb1	3	11	ATCAGGATGGATTCCCAGGAACATAAGATCTGCCTGTTCGAAGGGGCCAACTTCAAGGGC	0	NM_023695	crystallin, beta B1	112509881	chr5:112496123-112509881	+	112496123	GO:0005212///GO:0005737///GO:0007423///GO:0007601///GO:0042803	Crybb1	NM_023695	A_51_P334063	12960	Mm.29488	NM_023695	5	TC1572552	0.0533333	0.221886	1.69	0.451774	0	4.10186e-06	0.000772363	1.63667	7.27943	4.62702	0.3	-0.01	-0.13	-0.06	-0.16	1.6	2.18	1.29
2887	A_51_P334689	NM_011910	NM_011910	NM_011910	Mm.89984	24111	Uts2	urotensin 2	ENSMUST00000030803	chr4:150375854-150375913	mm|4qE2	Uts2	3	11	TGAAGCAAAATCACGCTAACGACGCCTTGTTCTTCATTATGAGAAATAAATCCTCTATGT	0	NM_011910	urotensin 2	149845610	chr4:149840897-149845610	+	149840897	NA	Uts2	NM_011910	A_51_P334689	24111	Mm.89984	NM_011910	4	TC1593422	-0.1	0.205183	4.06333	0.414769	0	1.27277e-11	2.75606e-07	4.16333	19.8234	15.6663	-0.31	0.1	-0.09	0.1	0.18	3.96	4.52	3.71
2945	A_51_P338998	NM_008922	NM_008922	NM_008922	Mm.27705	19076	Prim2	DNA primase, p58 subunit	ENSMUST00000027312	chr1:33510792-33510733	mm|1qB	Prim2	14	0	GGAAAGGAAGCATTCCTATTGAAACTGTTAAAATCCTCAAGCAGCAAGACAATTAAAACT	0	NM_008922	DNA primase, p58 subunit	33614326	chr1:33398361-33614326	-	33398361	NA	Prim2	NM_008922	A_51_P338998	19076	Mm.27705	NM_008922	1	TC1575510	-0.493333	0.351615	1.16333	0.28006	0	8.8354e-06	0.00119576	1.65667	6.79207	3.87764	-0.22	-0.37	-0.89	0.18	-0.01	1.44	1.17	0.88
3074	A_51_P348433	NM_013832	NM_013832	NM_013832	Mm.41209	19415	Rasal1	RAS protein activator like 1 (GAP1 like)	ENSMUST00000156722	chr5:121129217-121129275	mm|5qF	Rasal1	4	10	TAGGAGCCTTTGGTTAGGGCCCAGTCTTGTACTGACCAAACCTCACTTTCTTCTCTGAGC	0	NM_013832	RAS protein activator like 1 (GAP1 like)	120940213	chr5:120909975-120940213	+	120909975	NA	Rasal1	NM_013832	A_51_P348433	19415	Mm.41209	NM_013832	5	TC1582333	-0.29	0.14	2.31333	0.210079	0	1.52684e-05	0.00174012	2.60333	6.45643	3.34107	-0.19	-0.45	-0.23	0.52	1.45	2.52	2.32	2.1
3209	A_51_P359237	NM_025439	NM_025439	NM_025439	Mm.41773	66241	Tmem9	transmembrane protein 9	ENSMUST00000063719	chr1:137931523-137931582	mm|1qE4	Tmem9	14	0	TCATTGTATCATGCATGGAGAGAAATGTTTGTCTTTCTGTTGTCTATACATCAAAGAAGC	0	NM_025439	transmembrane protein 9	137851437	chr1:137834437-137851437	+	137834437	NA	Tmem9	NM_025439	A_51_P359237	66241	Mm.41773	NM_025439	1	TC1572458	-1.91667	0.438786	0.836667	0.238607	0	0.00024855	0.00957668	2.75333	4.87265	0.586653	-1.41	-2.17	-2.17	-0.28	0.22	1.11	0.73	0.67
3474	A_51_P381618	NM_134102	NM_134102	NM_134102	Mm.279805	85031	Pla1a	phospholipase A1 member A	ENSMUST00000002926	chr16:38396346-38396287	mm|16qB4	Pla1a	9	5	TCTAACGCTTTACATAAATGCCCTTTTAGCTTCTCTATTTCGACACAACTGTGATTACCT	0	NM_134102	phospholipase A1 member A	38352378	chr16:38315358-38352378	-	38315358	NA	Pla1a	NM_134102	A_51_P381618	85031	Mm.279805	NM_134102	16	TC1578614	-0.463333	0.35949	1.42333	0.249065	0	1.51182e-05	0.00174012	1.88667	6.46241	3.35078	-0.58	-0.06	-0.75	-0.01	0.12	1.71	1.26	1.3
3608	A_51_P391955	NM_029723	NM_029723	NM_029723	Mm.275769	76747	Dapl1	death associated protein-like 1	ENSMUST00000144415	chr2:59342824-59342883	mm|2qC1.1	Dapl1	3	11	TCTGGAGAAGGCTGCTCCAATGAAGAGGGCCTACATTATTCAGCAACCTCGAAAATGTTA	0	NM_029723	RIKEN cDNA 2310032F03 gene	59305722	chr2:59285496-59305722	+	59285496	NA	2310032F03Rik	NM_029723	A_51_P391955	76747	Mm.275769	AK009567	2	TC1585803	-0.0966667	0.0550757	1.11333	0.112398	0	8.9554e-06	0.00120395	1.21	6.78368	3.86443	-0.1	-0.04	-0.15	0.04	0.18	0.99	1.21	1.14
3731	A_51_P401504	NM_007741	NM_007741	NM_007741	Mm.269384	12840	Col9a2	collagen, type IX, alpha 2	ENSMUST00000030372	chr4:120727698-120727757	mm|4qD2.2	Col9a2	13	1	AGGGGGGACTGAGGCTTCTGGTGGTCCTTACCCTATTCTTATTCTCTGGACTTATTTTTA	0	NM_007741	procollagen, type IX, alpha 2	120552936	chr4:120536967-120552936	+	120536967	NA	Col9a2	NM_007741	A_51_P401504	12840	Mm.269384	NM_007741	4	TC1577570	-0.233333	0.130512	2.23667	0.249466	0	2.99361e-05	0.00259294	2.47	6.05575	2.67847	-0.11	-0.37	-0.22	0.02	0.06	2.05	2.14	2.52
3801	A_51_P407323	NM_007976	NM_007976	NM_007976	Mm.12900	14067	F5	coagulation factor V	ENSMUST00000086040	chr1:166139728-166141916	mm|1qH2.2	F5	3	11	GAAGAGCGGGAAGAGCGTGATGTATTTTACTGGTAATTCAGATGGCTCTACAATAAAAGA	0	NM_007976	coagulation factor V	166056210	chr1:165988633-166056210	+	165988633	NA	F5	NM_007976	A_51_P407323	14067	Mm.12900	NM_007976	1	TC1582458	0.08	0.138924	3.27	0.335112	0	2.27164e-08	2.31247e-05	3.19	11.2192	9.53631	-0.01	0.01	0.24	0.18	0.95	2.94	3.61	3.26
3829	A_51_P409010	NM_016685	NM_016685	NM_016685	Mm.45071	12845	Comp	cartilage oligomeric matrix protein	ENSMUST00000003659	chr8:72905692-72905825	mm|8qB3.3	Comp	7	7	CTGCGCTACCGTTGCAATGATACAATCCCTGAGGACTACGAGAGTCACCGGCTGCAGAGA	0	NM_016685	cartilage oligomeric matrix protein	73311054	chr8:73302547-73311054	+	73302547	NA	Comp	NM_016685	A_51_P409010	12845	Mm.45071	NM_016685	8	TC1577575	-0.333333	0.162583	2.28	0.482804	0	5.01372e-07	0.00020105	2.61333	8.72645	6.65351	-0.39	-0.46	-0.15	-0.48	-0.32	1.74	2.43	2.67
3831	A_51_P409349	NM_023655	NM_023655	NM_023655	Mm.273277	72169	Trim29	tripartite motif-containing 29	ENSMUST00000034511	chr9:43144032-43144092	mm|9qA5.1	Trim29	4	10	TCACATGTCACTGGGCTTTGAGAGAGCCAATCAGGAACAGCACTGGATGTTGGGAGCTTG	0	NM_023655	tripartite motif protein 29	43087109	chr9:43061843-43087109	+	43061843	GO:0005515///GO:0005622///GO:0005737///GO:0008270///GO:0046872	Trim29	NM_023655	A_51_P409349	72169	Mm.273277	NM_023655	9	TC1580544	-0.76	0.122882	2.66667	0.519359	0	1.89989e-05	0.00194765	3.42667	6.32489	3.12618	-0.9	-0.71	-0.67	0.08	-0.08	3.12	2.78	2.1
3953	A_51_P419017	NM_011866	NM_011866	NM_011866	Mm.87161	23984	Pde10a	phosphodiesterase 10A	ENSMUST00000115717	chr17:9174995-9175054	mm|17qA1	Pde10a	5	9	GAGAAATCCAAACTGTTGATTACAGGTGCACTACAGGTATGCTCTTTCAGTCTATCTGGG	0	NM_011866	phosphodiesterase 10A	8820670	chr17:8595137-8820670	+	8595137	GO:0003824///GO:0004114///GO:0007165	Pde10a	NM_011866	A_51_P419017	23984	Mm.87161	NM_011866	17	TC1582513	-0.123333	0.124231	3	0.226495	0	4.80636e-06	0.000813101	3.12333	7.17711	4.47258	0.02	-0.2	-0.19	0.89	1.15	2.76	3.03	3.21
3979	A_51_P421538	NM_178877	NM_178877	NM_178877	Mm.441764	97086	Nhedc2	Na+/H+ exchanger domain containing 2	ENSMUST00000051849	chr3:135005416-135005475	mm|3qG3	Nhedc2	3	11	TACTTCCTCAGAAAGACCGGAGGACAGGTTACTTCAGAAAGTGAGAGAAAGTAATTTGGA	0	NM_178877	expressed sequence C80638	135279921	chr3:135245134-135279921	+	135245134	NA	C80638	NM_178877	A_51_P421538	97086	Mm.25081	NM_178877	3	TC1589322	0.01	0.170587	1.59	0.0953939	0	1.88826e-06	0.000492632	1.58	7.79339	5.37996	-0.04	0.2	-0.13	0.04	-0.15	1.64	1.65	1.48
4017	A_51_P424272	NM_008631	NM_008631	NM_008631	Mm.1536	17752	Mt4	metallothionein 4	ENSMUST00000034207	chr8:96662155-96662693	mm|8qC5	Mt4	3	11	ATTGCAAATGCACAACCTGCAGCTGTAAAACCTGTCGTAAAAGCTGCTGTCCCTGCTGTC	0	NM_008631	metallothionein 4	97028160	chr8:97026339-97028160	+	97026339	GO:0005506///GO:0005507///GO:0006118///GO:0006875///GO:0008270///GO:0046872	Mt4	NM_008631	A_51_P424272	17752	Mm.1536	NM_008631	8	TC1734616	-0.103333	0.130512	2.30333	0.521664	0	3.16511e-05	0.00268395	2.40667	6.02318	2.62356	0.02	-0.24	-0.09	-0.16	1	1.71	2.69	2.51
4056	A_51_P427516	NM_019576	NM_019576	NM_019576	Mm.32067	56229	Thsd1	thrombospondin, type I, domain 1	ENSMUST00000162447	chr8:23370246-23370305	mm|8qA2	Thsd1	6	8	CACCCAGATTATATGTGTGCGCGCGCATGTGGTTTTGATTAATCAGGAAGAAGTGGTTTA	0	NM_019576	thrombospondin, type I, domain 1	23726867	chr8:23692885-23726867	+	23692885	GO:0000004///GO:0005554///GO:0005615///GO:0016021	Thsd1	NM_019576	A_51_P427516	56229	Mm.32067	NM_019576	8	TC1580680	-0.4	0.2498	2.35333	0.0611011	0	2.59355e-06	0.000592701	2.75333	7.58043	5.07256	-0.48	-0.12	-0.6	0.42	1.01	2.34	2.42	2.3
4059	A_51_P427624	NM_025973	NM_025973	NM_025973	Mm.22957	109820	Pgc	progastricsin (pepsinogen C)	ENSMUST00000024782	chr17:47871203-47871263	mm|17qC	Pgc	3	11	ATCCTCGGGGATGTCTTCCTCAGGTCTTACTATGCTTCTTCGACATGGGCAATAACAGGG	0	NM_025973	progastricsin (pepsinogen C)	47197669	chr17:47190033-47197669	+	47190033	NA	Pgc	NM_025973	A_51_P427624	109820	Mm.22957	NM_025973	17	TC1572580	0	0.209523	2.51667	0.298719	0	1.25423e-08	1.5976e-05	2.51667	11.756	10.0718	0.05	-0.23	0.18	-0.06	-0.13	2.18	2.75	2.62
4171	A_51_P436652	NM_013654	NM_013654	NM_013654	Mm.341574	20306	Ccl7	chemokine (C-C motif) ligand 7	ENSMUST00000021011	chr11:81860656-81860715	mm|11qC	Ccl7	3	11	TTCTGAGAACTGTTGATGAAATGTGTTGATCACGGTCCTAAGGGATAGGAGCTGTCTGTA	0	NM_013654	chemokine (C-C motif) ligand 7	81863714	chr11:81861909-81863714	+	81861909	NA	Ccl7	NM_013654	A_51_P436652	20306	Mm.341574	NM_013654	11	TC1585378	-0.0766667	0.265581	1.67667	0.343123	0	1.72719e-05	0.00187003	1.75333	6.38206	3.21989	-0.23	0.23	-0.23	-0.01	-0.04	1.99	1.73	1.31
4189	A_51_P438083	NM_144512	NM_144512	NM_144512	Mm.258596	14412	Slc6a13	solute carrier family 6 (neurotransmitter transporter, GABA), member 13	ENSMUST00000064580	chr6:121287597-121287656	mm|6qF1	Slc6a13	3	11	GGTCCACACATTGTGACGTGCCCGAATCAATAACATCCCATTGAGGCAGCTTGGGAAGCC	0	NM_144512	solute carrier family 6 (neurotransmitter transporter, GABA), member 13	121303336	chr6:121265915-121303336	+	121265915	GO:0001761///GO:0001762///GO:0005328///GO:0005368///GO:0005369///GO:0005887///GO:0006810///GO:0006836///GO:0015293///GO:0015734///GO:0016020///GO:0016021	Slc6a13	NM_144512	A_51_P438083	14412	Mm.258596	NM_144512	6	TC1580120	0.08	0.200749	1.63667	0.150444	0	1.85594e-05	0.0019229	1.55667	6.3389	3.1492	-0.01	-0.06	0.31	-0.17	0.01	1.48	1.78	1.65
4191	A_51_P438200	NM_030749	NM_030749	NM_030749	Mm.291482	81500	Sil1	endoplasmic reticulum chaperone SIL1 homolog (S. cerevisiae)	ENSMUST00000025215	chr18:35426149-35426090	mm|18qB1	Sil1	14	0	TCTTCAGGGGACATCAACTACGAGGAGGACTTAACCTGCTGGGGCATGAGTGTCACCTGG	0	NM_030749	RIKEN cDNA 1810057E01 gene	35624876	chr18:35392372-35624876	-	35392372	NA	1810057E01Rik	NM_030749	A_51_P438200	81500	Mm.291482	NM_030749	18	TC1576410	-1.07333	0.411015	0.68	0.155885	0	0.000104533	0.00565299	1.75333	5.34417	1.44352	-0.68	-1.04	-1.5	-0.16	0.01	0.77	0.77	0.5
4201	A_51_P438853	NM_025867	NM_025867	NM_025867	Mm.12638	66957	Serpinb11	serine (or cysteine) peptidase inhibitor, clade B (ovalbumin), member 11	ENSMUST00000027566	chr1:109276756-109276815	mm|1qE2.1	Serpinb11	4	10	ATACCAGTGCTCTTCTGGATTTAATATCTTTGAGACCTCATCTGAGTACAGAGTGGCATA	0	NM_025867	serine (or cysteine) proteinase inhibitor, clade B (ovalbumin), member 11	109208009	chr1:109189860-109208009	+	109189860	NA	Serpinb11	NM_025867	A_51_P438853	66957	Mm.12638	NM_025867	1	TC1584599	0.0633333	0.155349	1.97	0.302655	0	4.26728e-05	0.00334796	1.90667	5.84994	2.32883	-0.11	0.19	0.11	0.26	1.02	2.21	2.07	1.63
4212	A_51_P439824	NM_018771	NM_018771	NM_018771	Mm.20945	67903	Gipc1	GIPC PDZ domain containing family, member 1	ENSMUST00000019577	chr8:86188392-86188451	mm|8qC2	Gipc1	14	0	CACCTACCTCAATAGAGTACTCGCATGGGAGGGACCAACACACTGGGCAGTCACCTCTGT	0	NM_018771	regulator of G-protein signaling 19 interacting protein 1	86554880	chr8:86542783-86554880	+	86542783	GO:0005096///GO:0005515///GO:0005829///GO:0006605///GO:0007186///GO:0016020	Rgs19ip1	NM_018771	A_51_P439824	67903	Mm.20945	NM_018771	8	TC1574264	-0.913333	0.321299	0.373333	0.109697	0	0.000250014	0.00959893	1.28667	4.86951	0.580843	-0.55	-1.03	-1.16	-0.39	-0.23	0.41	0.46	0.25
4332	A_51_P450549	NM_011060	NM_011060	NM_011060	Mm.20851	18601	Padi3	peptidyl arginine deiminase, type III	ENSMUST00000026377	chr4:140341423-140341364	mm|4qD3	Padi3	6	8	TACAGCCATCCTGCAGGTTGCCATAGAGGCAGGACTCAGTGGGACAGTTGAACCTCTCCA	0	NM_011060	peptidyl arginine deiminase, type III	140082724	chr4:140057445-140082724	-	140057445	NA	Padi3	NM_011060	A_51_P450549	18601	Mm.20851	NM_011060	4	TC1585715	-0.676667	0.158219	1.34	0.555608	0	0.00021596	0.00886905	2.01667	4.94812	0.725699	-0.85	-0.54	-0.64	0.02	-0.26	0.8	1.31	1.91
4333	A_51_P450573	NM_009371	NM_009371	NM_009371	Mm.172346	21813	Tgfbr2	transforming growth factor, beta receptor II	ENSMUST00000061101	chr9:115997214-115997155	mm|9qF3	Tgfbr2	14	0	TCTAGCGGGGAATTTACAGAATGCTGGTCCACTAGTGGGATTTCTAGGGTTCAAAAGTGA	0	NM_009371	transforming growth factor, beta receptor II	116024061	chr9:115938116-116024061	-	115938116	NA	Tgfbr2	NM_009371///NM_029575	A_51_P450573	21813	Mm.172346	NM_009371	9	TC1579112	-1.25667	0.446132	1.38	0.131149	0	2.23695e-05	0.00213387	2.63667	6.22753	2.96548	-1.1	-0.91	-1.76	-0.13	0.08	1.24	1.4	1.5
4374	A_51_P454008	NM_008489	NM_008489	NM_008489	Mm.218846	16803	Lbp	lipopolysaccharide binding protein	ENSMUST00000016168	chr2:158154142-158157684	mm|2qH1	Lbp	9	5	ACTTCCAGATCCGCAAGGACTTCTTATACTTGGGTGCCAATGTCCAGTATATGAGAGTCT	0	NM_008489	lipopolysaccharide binding protein	158023737	chr2:157997997-158023737	+	157997997	GO:0001530///GO:0005615///GO:0006810///GO:0006869///GO:0008289///GO:0016020///GO:0016021///GO:0042742	Lbp	NM_008489	A_51_P454008	16803	Mm.218846	NM_008489	2	TC1575413	-0.54	0.341174	3	0.244336	0	0.000181432	0.00809524	3.54	5.0422	0.898064	-0.26	-0.44	-0.92	0.81	2.28	3.11	2.72	3.17
4427	A_51_P460332	NM_007385	NM_007385	NM_007385	Mm.477720	11425	Apoc4	apolipoprotein C-IV	ENSMUST00000003071	chr7:20263965-20263609	mm|7qA3	Apoc4	4	10	GGTTCTGGGGCCCTGGAGCTGTCCAGGGCTTTATGCAGACCTACTATGAAGATCACCTGA	0	NM_007385	apolipoprotein C-II	18839938	chr7:18836617-18839938	-	18836617	NA	Apoc2	NM_007385	A_51_P460332	11813	Mm.28394	NM_007385	7	TC1580992	0.0566667	0.115036	2.21667	0.433167	0	7.96171e-06	0.00112682	2.16	6.85704	3.97957	0.06	0.17	-0.06	0.4	0.54	1.73	2.36	2.56
4470	A_51_P463120	NM_025760	NM_025760	NM_025760	Mm.386788	66775	Ptplad2	protein tyrosine phosphatase-like A domain containing 2	ENSMUST00000068220	chr4:88068895-88065670	mm|4qC4	Ptplad2	13	1	GCATTCACCATCTATCAGTCACTGCCTTATTTTGAGTCATTTGGTACAAACTCCACCGTG	0	NM_025760	RIKEN cDNA 4933428I03 gene	87910150	chr4:87884161-87910150	-	87884161	NA	4933428I03Rik	NM_025760	A_51_P463120	66775	Mm.386788	NM_025760	4	TC1583947	-1.32667	0.291947	2.67667	0.110151	0	4.07694e-07	0.000169773	4.00333	8.87867	6.85039	-1.51	-0.99	-1.48	-0.26	0.45	2.55	2.75	2.73
4518	A_51_P466229	NM_026840	NM_026840	NM_026840	Mm.284246	68797	Pdgfrl	platelet-derived growth factor receptor-like	ENSMUST00000034004	chr8:42075859-42075918	mm|8qA4	Pdgfrl	5	9	TTGGAAAGTGAAGAGTAGTGGACCAATGGGATGCCCATCTGCACACACAGCTTCCAGGTG	0	NM_026840	platelet-derived growth factor receptor-like	42489585	chr8:42425058-42489585	+	42425058	NA	Pdgfrl	NM_026840	A_51_P466229	68797	Mm.284246	NM_026840	8	TC1582969	-0.103333	0.162583	4.63667	0.140119	0	6.8842e-10	2.48451e-06	4.74	14.703	12.5812	-0.16	-0.23	0.08	0.53	0.6	4.48	4.75	4.68
4583	A_51_P471791	NM_145838	NM_145838	NM_145838	Mm.330004	241230	St8sia6	ST8 alpha-N-acetyl-neuraminide alpha-2,8-sialyltransferase 6	ENSMUST00000003509	chr2:13577000-13576941	mm|2qA1	St8sia6	3	11	CTGTTCATCCATCGATTTTCCCAAAAAGTAAGAGCATAGGAGATGAGGCCTACATGCCAA	0	NM_145838	ST8 alpha-N-acetyl-neuraminide alpha-2,8-sialyltransferase 6	13711274	chr2:13572793-13711274	-	13572793	NA	st8sia6	NM_145838	A_51_P471791	241230	Mm.330004	NM_145838	2	TC1582378	-0.106667	0.251064	3.59	0.306431	0	1.80656e-09	4.51482e-06	3.69667	13.6597	11.7685	-0.08	-0.37	0.13	0.08	0.21	3.46	3.37	3.94
4598	A_51_P472829	NM_145144	NM_145144	NM_145144	Mm.24838	108897	Aif1l	allograft inflammatory factor 1-like	ENSMUST00000001920	chr2:31828806-31828865	mm|2qB	Aif1l	6	8	TGTAACCAGCAGTTTGGGGATTGCCAAGTATGGCTTTGCCCTGTGACTCAAAAGATGTTT	0	NM_145144	RIKEN cDNA 2810003C17 gene	31795450	chr2:31772312-31795450	+	31772312	GO:0001726///GO:0001891///GO:0005509///GO:0005515///GO:0005737///GO:0005884///GO:0051017	2810003C17Rik	NM_145144	A_51_P472829	108897	Mm.24838	NM_145144	2	TC1575594	-0.153333	0.202073	3.29333	0.411987	0	4.91345e-08	4.09215e-05	3.44667	10.5517	8.83138	-0.12	0.03	-0.37	0.48	0.34	2.86	3.34	3.68
4692	A_51_P480073	NM_007689	NM_007689	NM_007689	Mm.440523	12643	Chad	chondroadherin	ENSMUST00000040418	chr11:94430136-94430195	mm|11qD	Chad	8	6	CTCCTTTGAGAGAAGCTATTGTAGAACCTCCTACCCTCTGTCCATCGGAGCTAAAGCGCA	0	NM_007689	NA	94385216	chr11:94381164-94385216	+	94381164	NA	NA	NM_007689	A_51_P480073	NA	Mm.8033	NM_007689	11	TC1585912	0.113333	0.15695	1.86667	0.22301	0	5.83728e-07	0.000221755	1.75333	8.61572	6.50842	0.06	-0.01	0.29	0.03	-0.09	1.7	2.12	1.78
4699	A_51_P480602	NM_009363	NM_009363	NM_009363	Mm.1825	21785	Tff2	trefoil factor 2 (spasmolytic protein 1)	ENSMUST00000024826	chr17:31280080-31279256	mm|17qA3.3	Tff2	6	8	TTCCACCCACTTCCAAACCAAGAATCGGAGCAGTGTGTCATGGAAGTGTCAGCTCGCAAG	0	NM_009363	trefoil factor 2 (spasmolytic protein 1)	30871272	chr17:30868063-30871272	-	30868063	NA	Tff2	NM_009363	A_51_P480602	21785	Mm.1825	NM_009363	17	TC1577408	0.846667	2.14346	9.4	0.474658	0	6.22847e-08	4.81683e-05	8.55333	10.3531	8.61267	-0.47	-0.31	3.32	-0.06	0.65	9.51	9.81	8.88
4752	A_51_P484526	NM_011915	NM_011915	NM_011915	Mm.32831	24117	Wif1	Wnt inhibitory factor 1	ENSMUST00000145691	chr10:120537079-120537138	mm|10qD2	Wif1	8	6	GGCTGATATCTACTCTTCCTTTTAGGTTTTCTAAGCGTGTCTAGCATGATGGTATAGATT	0	NM_011915	Wnt inhibitory factor 1	120503702	chr10:120437290-120503702	+	120437290	NA	Wif1	NM_011915	A_51_P484526	24117	Mm.32831	NM_011915	10	TC1578998	-0.536667	0.483356	5.79333	0.589604	0	6.25272e-06	0.000977574	6.33	7.0092	4.21582	-0.78	-0.85	0.02	1.36	0.12	5.39	5.52	6.47
4787	A_51_P486681	NM_021492	NM_021492	NM_021492	Mm.322894	11775	Ap3b2	adaptor-related protein complex 3, beta 2 subunit	ENSMUST00000082090	chr7:88605417-88605358	mm|7qD3	Ap3b2	14	0	CTTCTACCTGTTTCCTATGGGTTCCTTAGTGACTTCCTAGGGGAAGACAGAAGCTGCTCC	0	NM_021492	adaptor-related protein complex 3, beta 2 subunit	81367219	chr7:81333913-81367219	-	81333913	NA	Ap3b2	NM_021492	A_51_P486681	11775	Mm.322894	AY528675	7	TC1579440	-1.01333	0.150111	1.58667	0.338575	0	0.000119694	0.00618581	2.6	5.26938	1.30957	-0.86	-1.02	-1.16	-0.59	-1.55	1.73	1.83	1.2
4827	A_51_P489522	NM_007797	NM_007797	NM_007797	Mm.30144	13025	Ctla2b	cytotoxic T lymphocyte-associated protein 2 beta	ENSMUST00000021884	chr13:60997469-60997410	mm|13qB2	Ctla2b	14	0	CTCAATGTGTAGAGGAGAAATGGCTCCTGATTTGCCTGAATATGAAGATTTGGGAAAGAA	0	NM_007797	trophoblast specific protein beta	60907010	chr13:60904986-60907010	-	60904986	GO:0000004///GO:0005554///GO:0008372	Tpbpb	NA	A_51_P489522	116913	Mm.30144	X15592	13	TC1629203	-1.11	0.180278	0.97	0.134536	0	7.87018e-06	0.00112119	2.08	6.86428	3.99089	-1.16	-0.91	-1.26	0.31	0.05	0.86	0.93	1.12
4835	A_51_P490337	NM_030028	NM_030028	NM_030028	Mm.160043	78052	Tmem190	transmembrane protein 190	ENSMUST00000013235	chr7:4735805-4735864	mm|7qA1	Tmem190	3	11	ATCGGCCAACAAGTCAACTACCGTTCTCCAATCCCCAGGAGGCGAAGTAGAAACTGCAGC	0	NM_030028	RIKEN cDNA 4930572D21 gene	4387423	chr7:4386035-4387423	+	4386035	NA	4930572D21Rik	NA	A_51_P490337	78052	Mm.160043	AK019807	7	TC1590202	-0.12	0.259808	1.69333	0.273191	0	1.38834e-06	0.000442106	1.81333	8.00343	5.67694	-0.27	0.18	-0.27	-0.24	-0.05	1.77	1.92	1.39
4899	A_51_P495462	NM_008078	NM_008078	NM_008078	Mm.4784	14417	Gad2	glutamic acid decarboxylase 2	ENSMUST00000028123	chr2:22549095-22549154	mm|2qA3	Gad2	5	9	AGTAACAGGACAAAGAAGCAAAAACATCAAACCAGGTATCATCTTGCACGTGCTTTTCTG	0	NM_008078	RIKEN cDNA 6330404F12 gene	22545526	chr2:22542427-22545526	-	22542427	NA	6330404F12Rik	NA	A_51_P495462	70758	Mm.397526	AK018118	2	TC1607553	-0.31	0.03	2.30333	0.061101	0	2.20923e-05	0.00211872	2.61333	6.23493	2.97775	-0.28	-0.34	-0.31	0.28	0.28	2.37	2.25	2.29
5054	A_51_P507801	NM_028784	NM_028784	NM_028784	Mm.235105	74145	F13a1	coagulation factor XIII, A1 subunit	ENSMUST00000037491	chr13:36959273-36959214	mm|13qA3.3	F13a1	7	7	CTGGTTTACTTCTAAGTCATTGATAGGTTCCTGGGAACTTAGTACTAACCCCCGAGGTTC	0	NM_028784	coagulation factor XIII, A1 subunit	37056670	chr13:36874654-37056670	-	36874654	NA	F13a1	NM_028784	A_51_P507801	74145	Mm.235105	NM_028784	13	TC1575865	0.0866667	0.712835	4.02	0.14	0	4.53345e-06	0.000813101	3.93333	7.21474	4.52956	-0.12	0.88	-0.5	-0.19	-0.53	4.08	3.86	4.12
5068	A_51_P508485	NM_028651	NM_028651	NM_028651	Mm.271988	70551	Tmtc4	transmembrane and tetratricopeptide repeat containing 4	ENSMUST00000143189	chr14:123318495-123318436	mm|14qE5	Tmtc4	14	0	TCAGAGGGCTACCTGTGTGTATATGCTGTGTTTTCATGTTTTAGTTGTAAAGTGGGTTTC	0	NM_028651	RIKEN cDNA 4930403J22 gene	122118441	chr14:122054155-122118441	-	122054155	NA	4930403J22Rik	NM_028651	A_51_P508485	70551	Mm.271988	AK033947	14	TC1575483	-0.0533333	0.187705	1.91	0.00999999	0	1.68208e-05	0.00186789	1.96333	6.39798	3.24591	0.15	-0.22	-0.09	0.05	0.21	1.92	1.91	1.9
5149	A_51_P514029	NM_010780	NM_010780	NM_010780	Mm.1252	17228	Cma1	chymase 1, mast cell	ENSMUST00000022834	chr14:56562550-56561491	mm|14qC3	Cma1	4	10	TCACTGTGCGGGAAGGTCTATAACAGTCCTCCTAGGAGCCCATAACAAAACATCTAAAGA	0	NM_010780	mast cell protease 5	54898732	chr14:54895524-54898732	-	54895524	NA	Mcpt5	NM_010780	A_51_P514029	17228	Mm.1252	NM_010780	14	TC1580529	0.01	0.03	2.17333	0.953799	0	6.01709e-05	0.00414825	2.16333	5.6536	1.98951	0.01	0.04	-0.02	0.13	-0.05	1.14	2.36	3.02
5266	A_52_P1026777	NM_001033141	NM_001033141	NM_001033141	Mm.329362	68545	Ecscr	endothelial cell-specific chemotaxis regulator	ENSMUST00000097618	chr18:35872821-35872762	mm|18qB2	Ecscr	14	0	GGAGTCAATAGAGCAAGACTTAAGGAAATAATGAGGTAGATTGTCCATTCTACTAGAATT	0	NM_001033141	NA	-1	chrNA:-1--1	NA	-1	NA	NA	NA	A_52_P1026777	NA	NA	XM_148854	NA	NA	-0.916667	0.421228	3.59333	0.137961	0	1.0132e-08	1.51118e-05	4.51	11.954	10.2625	-1	-0.46	-1.29	0.7	1.08	3.75	3.54	3.49
5488	A_52_P141583	NM_012015	NM_012015	NM_012015	Mm.283802	26914	H2afy	H2A histone family, member Y	ENSMUST00000141589	chr13:56184587-56184528	mm|13qB1	H2afy	14	0	GCAGACAAATGTGAAGAACTTCTAGAAAAGACGGTGAAAAACTGCTTGGCTCTAGCTGAT	0	NM_012015	H2A histone family, member Y	56145137	chr13:56083799-56145137	-	56083799	GO:0000077///GO:0000724///GO:0000785///GO:0000786///GO:0000793///GO:0001740///GO:0003677///GO:0003682///GO:0003684///GO:0005634///GO:0005657///GO:0005694///GO:0005813///GO:0006281///GO:0006310///GO:0006333///GO:0006334///GO:0006974///GO:0007001///GO:0007049///GO:0007126///GO:0007283///GO:0007549	H2afy	NM_012015	A_52_P141583	26914	Mm.283802	NM_012015	13	TC1572896	-0.396667	0.258134	0.826667	0.219621	0	1.95498e-05	0.00197991	1.22333	6.30779	3.09806	-0.1	-0.57	-0.52	0.1	0.32	1.08	0.71	0.69
5530	A_52_P151320	NM_025566	NM_025566	NM_025566	Mm.2312	66443	Tnfaip8l1	tumor necrosis factor, alpha-induced protein 8-like 1	ENSMUST00000077788	chr17:56312297-56312356	mm|17qD	Tnfaip8l1	14	0	GCGGCAGATCGTGGCTTCTCTCAATGGTTTTGAAAGGAGAGACTCCAAGCACACTTCGGT	0	NM_025566	RIKEN cDNA 2600017J23 gene	55807662	chr17:55796282-55807662	+	55796282	NA	2600017J23Rik	NM_025566	A_52_P151320	66443	Mm.2312	NM_025566	17	TC1581385	-1.22333	0.927434	1.26333	0.125033	0	1.59481e-05	0.00179054	2.48667	6.4301	3.29827	-0.21	-1.43	-2.03	-0.13	0.26	1.39	1.26	1.14
5647	A_52_P171178	NM_029212	NM_029212	NM_029212	Mm.335193	382077	Ccdc33	coiled-coil domain containing 33	ENSMUST00000119665	chr9:57879432-57878179	mm|9qB	Ccdc33	4	10	AGGCCCTACCGGACTTCCTTGGTGGTACTTCAGACAAGTTTAACCTCCTGGCCAAGCTAG	0	NM_029212	RIKEN cDNA 4930535E21 gene	57900434	chr9:57826814-57900434	-	57826814	NA	4930535E21Rik	NM_029212	A_52_P171178	382077	Mm.335193	NM_029212	9	TC1587899	-0.0533333	0.0862168	1.23667	0.156312	0	0.000187957	0.00825562	1.29	5.02307	0.863106	-0.07	-0.13	0.04	0.06	0.78	1.07	1.38	1.26
5685	A_52_P179178	NM_199028	NM_199028	NM_199028	Mm.26897	331623	Bend3	BEN domain containing 3	ENSMUST00000040147	chr10:43235119-43235178	mm|10qB2	Bend3	14	0	CCAGGACAGTTTTGGAACTTGTATGCTCTCTAGCAACTTTGTGTGAATTTTTATACAAGC	0	NM_199028	cDNA sequence AK122525	43200689	chr10:43167555-43200689	+	43167555	NA	AK122525	NM_199028	A_52_P179178	331623	Mm.26897	NM_199028	10	TC1597799	-1.05333	0.460579	0.9	0.0173205	0	8.42882e-05	0.00509826	1.95333	5.4639	1.65639	-0.58	-1.08	-1.5	-0.06	0.76	0.89	0.89	0.92
5764	A_52_P195246	NM_177775	NM_177775	NM_177775	Mm.258310	272636	Esyt3	extended synaptotagmin-like protein 3	ENSMUST00000042158	chr9:99210836-99210777	mm|9qE3.3	Esyt3	12	2	CATAGTTCCAACTCCCCTATCAAGTGTGAGATGTGGTTTCTGCTACTGTATTCTTGCGCA	0	NM_177775	DNA segment, Chr 9, ERATO Doi 280, expressed	99167882	chr9:99119495-99167882	-	99119495	NA	D9Ertd280e	NM_177775	A_52_P195246	272636	Mm.258310	NM_177775	9	TC1584431	0.123333	0.166233	2.08667	0.593661	0	3.34197e-05	0.00279409	1.96333	5.99148	2.56995	-0.03	0.3	0.1	0.03	-0.21	1.56	1.97	2.73
5803	A_52_P203560	NM_175284	NM_175284	NM_175284	Mm.197628	93897	Fzd10	frizzled homolog 10 (Drosophila)	ENSMUST00000117102	chr5:129109798-129109857	mm|5qG1.3	Fzd10	5	9	TTGACTCTCTGAATTGTTAAACAAATGATTTCCATGAGTGGTCTTGAAGCACTTGGGAAG	0	NM_175284	frizzled homolog 10 (Drosophila)	128918801	chr5:128915814-128918801	+	128915814	NA	Fzd10	NM_175284	A_52_P203560	93897	Mm.197628	NM_175284	5	TC1586435	-0.46	0.285832	3.68	0.57	0	4.01835e-07	0.000169773	4.14	8.8894	6.86415	-0.13	-0.63	-0.62	0.13	0.15	3.05	3.83	4.16
5815	A_52_P205797	NM_177683	NM_177683	NM_177683	Mm.268357	232334	Vgll4	vestigial like 4 (Drosophila)	ENSMUST00000032459	chr6:114871409-114871350	mm|6qE3	Vgll4	14	0	TTATGAAGATGGACCTGTTGAACTACCAATACTTGGACAAGATGAACAACAATATCGGCG	0	NM_177683	autophagy 7-like (S. cerevisiae)	114887384	chr6:114827716-114887384	-	114827716	NA	Apg7l	NM_177683	A_52_P205797	74244	Mm.268357	NM_177683	6	TC1581356	-0.836667	0.326548	1.69667	0.0750555	0	5.29329e-06	0.000866596	2.53333	7.11524	4.37846	-0.46	-1.01	-1.04	-0.3	-0.1	1.62	1.7	1.77
5841	A_52_P21	NM_001033149	NM_001033149	NM_001033149	Mm.130002	69480	Ttc9	tetratricopeptide repeat domain 9	ENSMUST00000036116	chr12:82765271-82765330	mm|12qD1	Ttc9	7	7	AAAGAGCATTGGGTGGACTGAGGGATTAGGACTAATTAATGTAAATAAAAACTAACTCAC	0	NM_001033149	tetratricopeptide repeat domain 9	82586945	chr12:82549813-82586945	+	82549813	NA	Ttc9	NA	A_52_P21	69480	Mm.130002	BC028891	12	TC1613396	-0.843333	0.125831	1.74333	0.0416333	0	1.34358e-05	0.00158119	2.58667	6.53404	3.46664	-0.96	-0.86	-0.71	-0.28	0.72	1.71	1.73	1.79
5905	A_52_P221756	NM_052994	NM_052994	NM_052994	Mm.153429	94214	Spock2	sparc/osteonectin, cwcv and kazal-like domains proteoglycan 2	ENSMUST00000072315	chr10:59596162-59596221	mm|10qB4	Spock2	11	3	CGTCATCTCCTCGGGGGGAATACGGAAATGTCACCAAGCTCCATAAAGTGCTTCTCATTC	0	NM_052994	sparc/osteonectin, cwcv and kazal-like domains proteoglycan 2	59529265	chr10:59501614-59529265	+	59501614	NA	Spock2	NM_052994	A_52_P221756	94214	Mm.153429	NM_052994	10	TC1578016	-0.103333	0.070946	3.70333	0.578821	0	2.1002e-08	2.27389e-05	3.80667	11.2889	9.60742	-0.09	-0.04	-0.18	0.44	-0.14	3.09	3.78	4.24
5972	A_52_P231232	NM_178421	NM_178421	NM_178421	Mm.186390	332397	Nanos1	nanos homolog 1 (Drosophila)	ENSMUST00000088237	chr19:60835533-60835592	mm|19qD3	Nanos1	4	10	AAAGTTTCATATAACACTTTGATAAAGTTGGCTTCTGCCTAAGAAAGCACTGTGGATCTG	0	NM_178421	nanos homolog 1 (Drosophila)	60814024	chr19:60810650-60814024	+	60810650	NA	Nanos1	NM_178421	A_52_P231232	332397	Mm.186390	BC056473	19	TC1581638	-0.273333	0.145029	1.93333	0.336056	0	3.80125e-06	0.000748293	2.20667	7.32888	4.70112	-0.13	-0.42	-0.27	-0.13	0.21	1.64	1.86	2.3
5981	A_52_P232637	NM_007857	NM_007857	NM_007857	Mm.384073	13363	Dhh	desert hedgehog	ENSMUST00000023737	chr15:98723524-98723465	mm|15qF1	Dhh	6	8	CCATGGGTGTTCCTTACAATCCGCCACACATTTGTGGCCAAAATAAAGATTCTAGAGTGA	0	NM_007857	desert hedgehog	98726574	chr15:98721065-98726574	-	98721065	GO:0001569///GO:0001570///GO:0001656///GO:0001658///GO:0001708///GO:0001747///GO:0001755///GO:0005515///GO:0005615///GO:0006508///GO:0007154///GO:0007165///GO:0007224///GO:0007267///GO:0007275///GO:0007389///GO:0007405///GO:0007411///GO:0007417///GO:0007435///GO:0007507///GO:0008209///GO:0008233///GO:0008284///GO:0009790///GO:0009887///GO:0009953///GO:0009986///GO:0016020///GO:0016539///GO:001678…	Dhh	NM_007857	A_52_P232637	13363	Mm.384073	NM_007857	15	TC1583773	-0.11	0.19975	2.82	0.105357	0	7.1841e-06	0.00108031	2.93	6.92152	4.08011	-0.33	0.06	-0.06	0.2	0.21	2.71	2.83	2.92
6004	A_52_P236705	NM_133229	NM_133229	NM_133229	Mm.42604	170765	Ripply3	ripply3 homolog (zebrafish)	ENSMUST00000023660	chr16:94558292-94558351	mm|16qC4	Ripply3	4	10	CTGAGAACTGTGTGTTTAAGTGTATATGTTGTAAGGGTTAATTCTTATTACTTGGTGACC	0	NM_133229	Down syndrome critical region homolog 6 (human)	94445713	chr16:94437218-94445713	+	94437218	NA	Dscr6	NM_133229	A_52_P236705	170765	Mm.42604	NM_133229	16	TC1584917	-0.236667	0.0776745	1.47667	0.351331	0	0.000200102	0.00851113	1.71333	4.98923	0.801156	-0.15	-0.3	-0.26	0.59	0.87	1.86	1.4	1.17
6130	A_52_P257502	NM_010517	NM_010517	NM_010517	Mm.233799	16010	Igfbp4	insulin-like growth factor binding protein 4	ENSMUST00000017637	chr11:98913334-98913393	mm|11qD	Igfbp4	14	0	GAGAAGAGAAACCTCATTCTTGGAGTGAGAGAGAAAGAAAGTGGTGAACATTGAACGCCC	0	NM_010517	insulin-like growth factor binding protein 4	98868711	chr11:98857355-98868711	+	98857355	NA	Igfbp4	NM_010517	A_52_P257502	16010	Mm.233799	NM_010517	11	TC1573108	-0.45	0.385876	2.22	0.149332	0	2.29176e-05	0.00215764	2.67	6.21317	2.94165	-0.85	-0.08	-0.42	0.42	1.15	2.16	2.11	2.39
6141	A_52_P258557	NM_177243	NM_177243	NM_177243	Mm.482704	320718	Slc26a9	solute carrier family 26, member 9	ENSMUST00000049027	chr1:133666246-133666305	mm|1qE4	Slc26a9	3	11	GATTCTGCCTTGGAAGGTTTCAGGCTGTGGTGGAACACAGAGATGAATGGGGTTACAATG	0	NM_177243	solute carrier family 26, member 9	133597951	chr1:133571568-133597951	+	133571568	NA	Slc26a9	NM_177243	A_52_P258557	320718	Mm.245053	NM_177243	1	TC1588035	-0.216667	0.180093	3.37667	0.221886	0	1.56041e-10	8.44729e-07	3.59333	16.4465	13.784	-0.34	-0.3	-0.01	0.01	0.35	3.56	3.44	3.13
6368	A_52_P304128	NM_008608	NM_008608	NM_008608	Mm.280175	17387	Mmp14	matrix metallopeptidase 14 (membrane-inserted)	ENSMUST00000089688	chr14:55058775-55058834	mm|14qC2	Mmp14	14	0	GGACAGCGAGTACCCTAAAAACATCAAAGTCTGGGAAGGAATCCCTGAATCTCCCAGGGG	0	NM_008608	matrix metalloproteinase 14 (membrane-inserted)	53395409	chr14:53385809-53395409	+	53385809	NA	Mmp14	NM_008608	A_52_P304128	17387	Mm.280175	NM_008608	14	TC1572262	-1.69	0.052915	1.57333	0.270062	0	4.03061e-07	0.000169773	3.26333	8.88714	6.86125	-1.63	-1.71	-1.73	-0.59	0.07	1.3	1.58	1.84
6397	A_52_P308465	NM_172775	NM_172775	NM_172775	Mm.53862	235611	Plxnb1	plexin B1	ENSMUST00000072093	chr9:109021856-109021915	mm|9qF2	Plxnb1	7	7	TCTTCAAGATCGCAGGAGCCATTTTGGTTTTCATGCCAGGGGTAATCACAGTGACTATTT	0	NM_172775	plexin B1	108977316	chr9:108952998-108977316	+	108952998	NA	Plxnb1	NM_172775	A_52_P308465	235611	Mm.53862	NM_172775	9	TC1574752	-0.453333	0.225463	2.28333	0.193993	0	2.60243e-05	0.0023479	2.73667	6.13801	2.81645	-0.22	-0.47	-0.67	0.22	0.86	2.41	2.06	2.38
6413	A_52_P311245	NM_007644	NM_007644	NM_007644	Mm.297964	12492	Scarb2	scavenger receptor class B, member 2	ENSMUST00000031377	chr5:92878944-92877611	mm|5qE2	Scarb2	14	0	CAAGAGATTCCAGATCAACACTTACGTTAGGAAACTGGATGACTTTGTTGAAACGGGAGA	0	NM_007644	scavenger receptor class B, member 2	93580808	chr5:93519073-93580808	-	93519073	NA	Scarb2	NM_007644	A_52_P311245	12492	Mm.297964	NM_007644	5	TC1577821	-0.733333	0.0763763	0.743333	0.191398	0	0.000153666	0.00741089	1.47667	5.13248	1.0624	-0.8	-0.65	-0.75	-0.24	-0.51	0.8	0.9	0.53
6486	A_52_P326657	NM_182783	NM_182783	NM_182783	Mm.20377	230766	Fam167b	family with sequence similarity 167, member B	ENSMUST00000052835	chr4:129254327-129254268	mm|4qD2.2	Fam167b	3	11	ACGCTTCACCCTCTGCTGACAGCAGACTTGGGTGTCTCTTGCAGTATCTGGGGAGAAAGA	0	NM_182783	cDNA sequence BC030183	129080840	chr4:129079173-129080840	-	129079173	NA	BC030183	NM_182783	A_52_P326657	230766	Mm.20377	NM_182783	4	TC1582026	-0.0733333	0.0750555	1.57667	0.0929157	0	3.37859e-07	0.000160973	1.65	9.0186	7.02878	-0.03	-0.16	-0.03	-0.14	0.22	1.5	1.55	1.68
6917	A_52_P409833	NM_008872	NM_008872	NM_008872	Mm.154660	18791	Plat	plasminogen activator, tissue	ENSMUST00000033941	chr8:23892531-23892590	mm|8qA2	Plat	12	2	AAGGTTACGAATTACCTAGACTGGATTCACGACAACATGAAGCAATGACAAAGAAAGCCC	0	NM_008872	plasminogen activator, tissue	24248389	chr8:24223292-24248389	+	24223292	GO:0004252///GO:0005576///GO:0005615///GO:0005737///GO:0006508///GO:0008233///GO:0008243///GO:0016787///GO:0030141///GO:0045177///GO:0048008	Plat	NM_008872	A_52_P409833	18791	Mm.154660	NM_008872	8	TC1572057	-0.216667	0.0472582	4.73667	0.261024	0	1.03949e-07	6.6203e-05	4.95333	9.93399	8.13728	-0.2	-0.27	-0.18	1.01	0.72	5.01	4.49	4.71
6990	A_52_P423222	NM_010903	NM_010903	NM_010903	Mm.42138	18025	Nfe2l3	nuclear factor, erythroid derived 2, like 3	ENSMUST00000005103	chr6:51408131-51408190	mm|6qB3	Nfe2l3	4	10	CTGCCGTAAACGTAAACTAGACATCATTTTGAATCTAGAGGATGATATATGTAACTTGCA	0	NM_010903	nuclear factor, erythroid derived 2, like 3	51388338	chr6:51362253-51388338	+	51362253	NA	Nfe2l3	NM_010903	A_52_P423222	18025	Mm.42138	NM_010903	6	TC1580069	-0.2	0.208806	3.38	0.0916516	0	1.01086e-07	6.6203e-05	3.58	9.95649	8.1633	-0.3	-0.34	0.04	0.32	1.08	3.48	3.36	3.3
7206	A_52_P466853	NM_023326	NM_023326	NM_023326	Mm.330057	107771	Bmyc	brain expressed myelocytomatosis oncogene	ENSMUST00000061483	chr2:25562947-25563006	mm|2qA3	Bmyc	14	0	TGCAACACCTGAGCGCACAGCACGGGGGGCTTTGGACTGTAAGCTTCAGCCATGTTAACT	0	NM_023326	brain expressed myelocytomatosis oncogene	25529726	chr2:25528789-25529726	+	25528789	NA	Bmyc	NM_023326	A_52_P466853	107771	Mm.330057	NM_023326	2	TC1579896	-0.896667	0.660328	1.91667	0.261024	0	2.09546e-05	0.00204899	2.81333	6.26639	3.02979	-0.17	-1.06	-1.46	-0.06	0.44	1.89	2.19	1.67
7214	A_52_P467449	NM_007440	NM_007440	NM_007440	Mm.12286	11684	Alox12	arachidonate 12-lipoxygenase	ENSMUST00000000329	chr11:70055774-70055715	mm|11qB3	Alox12	4	10	ACACTCCACATTAGTATTCTAACTACAGGGCACTAAATGTCTTGCTGTTATGAGGAACAA	0	NM_007440	NA	70071536	chr11:70057650-70071536	-	70057650	NA	NA	NM_007440	A_52_P467449	NA	NA	NM_007440	11	TC1581558	-0.146667	0.106927	2.12	0.297153	0	2.11012e-05	0.00204899	2.26667	6.26224	3.02293	-0.17	-0.24	-0.03	0.5	1.22	1.78	2.25	2.33
7250	A_52_P474089	NM_007603	NM_007603	NM_007603	Mm.30290	12338	Capn6	calpain 6	ENSMUST00000087316	chrX:140237159-140237100	mm|XqF2	Capn6	3	11	CCCAGGGGTTTGTTACTCAGTATGTCTACAAAATTTCCTTGTGAATCAGTCATTGTATGT	0	NM_007603	calpain 6	139066846	chrX:139048610-139066846	-	139048610	NA	Capn6	NM_007603	A_52_P474089	12338	Mm.30290	NM_007603	X	TC1578099	-0.496667	0.0750555	1.65	0.307896	0	1.58638e-06	0.00045167	2.14667	7.91191	5.54829	-0.57	-0.42	-0.5	-0.48	-0.34	1.31	1.73	1.91
7251	A_52_P474152	NM_139226	NM_139226	NM_139226	Mm.250572	246086	Onecut3	one cut domain, family member 3	ENSMUST00000051773	chr10:79979941-79980000	mm|10qC1	Onecut3	3	11	TTCTAGCCTTTGACAATTCTCTCTGAAATACCTCAAAATATTTAATGTATAGTTTATGTG	0	NM_139226	NA	79917275	chr10:79898035-79917275	+	79898035	GO:0003677///GO:0003700///GO:0005634///GO:0005667///GO:0006350///GO:0006355///GO:0006357	NA	NM_139226	A_52_P474152	NA	NA	NM_139226	10	TC1598662	-0.05	0.06245	3.58	0.298161	0	1.07763e-08	1.51118e-05	3.63	11.8966	10.2075	0.02	-0.1	-0.07	0.22	0.99	3.91	3.33	3.5
7304	A_52_P483280	NM_010685	NM_010685	NM_010685	Mm.486	16784	Lamp2	lysosomal-associated membrane protein 2	ENSMUST00000061755	chrX:35772833-35772774	mm|XqA3.3	Lamp2	14	0	AAGAAACTGGTCCATGTAAGTACTTTCCATGTTTTCTCTTCAAATGTTTAAAGTGCTAGC	0	NM_010685	lysosomal membrane glycoprotein 2	34701048	chrX:34664150-34701048	-	34664150	GO:0004812///GO:0005524///GO:0005624///GO:0005764///GO:0005765///GO:0005770///GO:0006418///GO:0016020///GO:0016021///GO:0031088	Lamp2	NM_010685	A_52_P483280	16784	Mm.486	NM_010685	X	TC1573110	-0.35	0.217945	1.3	0.0781025	0	4.7537e-06	0.000813101	1.65	7.18419	4.48332	-0.2	-0.25	-0.6	-0.05	0.42	1.34	1.21	1.35
7320	A_52_P48569	NM_027052	NM_027052	NM_027052	Mm.250980	69354	Slc38a4	solute carrier family 38, member 4	ENSMUST00000023101	chr15:96825541-96825482	mm|15qF1	Slc38a4	8	6	CTAACCTGGAAGTATCCACTTGTGTAGTTAGATATTCAAGAGCAATATCACAGTGCCAAA	0	NM_027052	solute carrier family 38, member 4	96883990	chr15:96822871-96883990	-	96822871	GO:0005279///GO:0005290///GO:0005887///GO:0006810///GO:0006811///GO:0006814///GO:0006865///GO:0006868///GO:0015171///GO:0015186///GO:0015293///GO:0015297///GO:0015817///GO:0016020///GO:0016021///GO:0031402	Slc38a4	NM_027052	A_52_P48569	69354	Mm.250980	NM_027052	15	TC1572121	-0.813333	0.626445	5.95667	0.160416	0	4.43675e-06	0.00080734	6.77	7.22865	4.55058	-1.17	-1.18	-0.09	0.09	-1.13	5.79	5.97	6.11
7404	A_52_P497534	NM_145940	NM_145940	NM_145940	Mm.35817	52639	Wipi1	WD repeat domain, phosphoinositide interacting 1	ENSMUST00000103060	chr11:109435199-109435140	mm|11qE1	Wipi1	14	0	TGTCAGGTGGTTTTGGAGAGAACGAGGAAAGTGGAAGAAACGGAATACAGTCAATGCTGT	0	NM_145940	DNA segment, Chr 11, ERATO Doi 498, expressed	109427471	chr11:109389618-109427471	-	109389618	NA	D11Ertd498e	NM_145940	A_52_P497534	52639	Mm.35817	NM_145940	11	TC1584398	-1.06333	0.085049	0.55	0.14	0	6.86554e-05	0.00445109	1.61333	5.57903	1.85917	-0.98	-1.06	-1.15	-0.24	0.08	0.61	0.39	0.65
7464	A_52_P507214	NM_013599	NM_013599	NM_013599	Mm.4406	17395	Mmp9	matrix metallopeptidase 9	ENSMUST00000017881	chr2:164780620-164780679	mm|2qH3	Mmp9	3.7	10.3	CCAACCTTTTCCAGCTACTTTAGTCAATCAGCTTATCTGTAGTTGCAGATGCATCCGAGC	0	NM_013599	matrix metalloproteinase 9	164647050	chr2:164639439-164647050	+	164639439	GO:0000270///GO:0001501///GO:0004222///GO:0004229///GO:0005509///GO:0005578///GO:0005615///GO:0006508///GO:0008233///GO:0008237///GO:0008270///GO:0016787///GO:0030198///GO:0030574///GO:0043065///GO:0046872	Mmp9	NM_013599	A_52_P507214	17395	Mm.4406	NM_013599	2	TC1576282	0.044	0.0795047	1.67867	0.210975	0	0.000190045	0.00829577	1.63467	5.0171	0.852176	-0.036	0.123	0.045	0.692	0.355	1.919	1.593	1.524
7478	A_52_P510119	NM_027629	NM_027629	NM_027629	Mm.440524	70974	Pgm2l1	phosphoglucomutase 2-like 1	ENSMUST00000084935	chr7:107422671-107422730	mm|7qE3	Pgm2l1	10	4	TTTGGTTGAGCTTATATAATCCAAAGATAGGTTTTACATTATGTTGCCACTACTGCTCTG	0	NM_027629	phosphoglucomutase 2-like 1	100152950	chr7:100101793-100152950	+	100101793	NA	Pgm2l1	NM_027629	A_52_P510119	70974	Mm.57225	NM_027629	7	TC1581362	-0.483333	0.283608	1.55	0.0793725	0	0.000205282	0.00859566	2.03333	4.97544	0.775872	-0.16	-0.6	-0.69	0.1	0.78	1.61	1.46	1.58
7564	A_52_P523368	NM_175249	NM_175249	NM_175249	Mm.44242	76943	Psapl1	prosaposin-like 1	ENSMUST00000052224	chr5:36548795-36548854	mm|5qB3	Psapl1	5	9	AAAGGGACACTTGGACTTTATATGACTCTTGCCCATATCCTGTCCCACCAAGAGGAGTTT	0	NM_175249	RIKEN cDNA 2310020A21 gene	36523126	chr5:36520918-36523126	+	36520918	NA	2310020A21Rik	NM_175249	A_52_P523368	76943	Mm.44242	NM_175249	5	TC1580718	-0.223333	0.302379	4.14667	0.281129	0	1.03864e-05	0.00132107	4.37	6.69185	3.71918	-0.48	-0.3	0.11	1.23	2.46	4.01	4.47	3.96
7586	A_52_P528600	NM_008245	NM_008245	NM_008245	Mm.33896	15242	Hhex	hematopoietically expressed homeobox	ENSMUST00000025944	chr19:37514969-37515028	mm|19qC2	Hhex	10	4	TCTCACACGAACTAGAAATAGCAGGACAATTCAATGTAAGTAGATTGTAGATAGTGTGTT	0	NM_008245	hematopoietically expressed homeobox	37505875	chr19:37499985-37505875	+	37499985	GO:0001889///GO:0003677///GO:0003700///GO:0005634///GO:0005667///GO:0006355///GO:0007275///GO:0009887///GO:0030900///GO:0035050///GO:0042127///GO:0043565///GO:0045449	Hhex	NM_008245	A_52_P528600	15242	Mm.33896	NM_008245	19	TC1582902	-0.74	0.0818535	2.28667	0.352184	0	0.000128745	0.00648132	3.02667	5.2293	1.23745	-0.81	-0.76	-0.65	0.09	0.58	2.69	2.13	2.04
7627	A_52_P536022	NM_001039655	NM_001039655	NM_001039655	Mm.44561	19417	Rasgrf1	RAS protein-specific guanine nucleotide-releasing factor 1	ENSMUST00000034909	chr9:89810512-89810571	mm|9qE3.1	Rasgrf1	3	11	GAGACGCCTGCTTTAACTGTCTTATGTATTAATTGGGCTTCCACAGAAAAGCTCATCTAT	0	NM_001039655	RAS protein-specific guanine nucleotide-releasing factor 1	89713727	chr9:89707815-89713727	+	89707815	NA	Rasgrf1	NA	A_52_P536022	19417	Mm.44561	AF169826	9	TC1588242	-6.20882e-10	0.167033	1.71333	0.161967	0	9.06652e-08	6.33311e-05	1.71333	10.0445	8.26458	0.15	-0.18	0.03	-0.05	-0.03	1.63	1.9	1.61
7639	A_52_P537827	NM_001033500	NM_001033500	NM_001033500	Mm.335289	546144	Wdr72	WD repeat domain 72	ENSMUST00000055879	chr9:74130576-74130635	mm|9qD	Wdr72	5	9	GTAAGCTTTGGGACTTGCAATTAATTATTGAGCTGGATGAATGTGAATATGGATCTAATG	0	NM_001033500	NA	-1	chrNA:-1--1	NA	-1	NA	NA	NA	A_52_P537827	NA	NA	A_52_P537827	NA	NA	0.43	1.02937	3.37333	0.251064	0	6.8544e-05	0.00445109	2.94333	5.57995	1.86078	-0.51	0.27	1.53	0.3	1.44	3.4	3.61	3.11
7671	A_52_P543824	NM_026499	NM_026499	NM_026499	Mm.24042	67996	Srsf6	serine/arginine-rich splicing factor 6	ENSMUST00000130411	chr2:162762490-162762549	mm|2qH2	Srsf6	14	0	GCAGAAGTGACTGACTTAAAGTGTTTTAGTTTCTTACTGATGAGTGAATTCAGTTCCCTA	0	NM_026499	splicing factor, arginine/serine-rich 6	162628559	chr2:162622986-162628559	+	162622986	GO:0000381///GO:0000398///GO:0003729///GO:0005515///GO:0005634///GO:0005681///GO:0006376///GO:0016607///GO:0031202///GO:0035062	Sfrs6	NM_026499	A_52_P543824	67996	Mm.24042	NM_026499	2	TC1573363	-0.686667	0.291605	0.736667	0.293995	0	0.000168841	0.00781034	1.42333	5.08122	0.969225	-0.35	-0.86	-0.85	-0.05	0.1	0.82	0.41	0.98
7772	A_52_P560146	ENSMUST00000055537	XM_111398	XM_111398	Mm.102191	195209	Gm22	predicted gene 22	ENSMUST00000055537	chr8:124796480-124796539	mm|8qE1	Gm22	4	10	CCCCCCAGGTTGTACTGTAAAAGCTACAGCTAATTTGTCTTTTCAAATATATTCCCACTA	0	ENSMUST00000055537	gene model 22, (NCBI)	125158740	chr8:125155659-125158740	+	125155659	NA	Gm22	NA	A_52_P560146	195209	Mm.102191	AK122564	8	TC1602004	-0.113333	0.144684	1.62667	0.193477	0	2.51753e-07	0.000129797	1.74	9.2409	7.3072	-0.28	-0.04	-0.02	-0.08	-0.29	1.51	1.52	1.85
7832	A_52_P571746	NM_001099631	NM_001099631	NM_001099631	Mm.482408	230863	Sh2d5	SH2 domain containing 5	ENSMUST00000062126	chr4:137815848-137815907	mm|4qD3	Sh2d5	8	6	GGAATGACAAATTCAAGCGTCCCTTAAGTCAACTCCGAAGAATATATGAATCCACCCAAA	0	NM_001099631	cDNA sequence BC036961	137532216	chr4:137522540-137532216	+	137522540	NA	BC036961	NA	A_52_P571746	230863	Mm.271936	BC036961	4	TC1606880	-0.79	0.138564	2.35667	0.120968	0	4.75474e-06	0.000813101	3.14667	7.18405	4.48311	-0.87	-0.87	-0.63	-0.05	0.58	2.4	2.22	2.45
7964	A_52_P59318	NM_133832	NM_133832	NM_133832	Mm.274376	98711	Rdh10	retinol dehydrogenase 10 (all-trans)	ENSMUST00000152626	chr1:16122062-16122121	mm|1qA3	Rdh10	14	0	ATTAAATGTTTAGAGACCTGGTTAATCCACGTTTGTACATTTTCTACCTGTGAATCTTGC	0	NM_133832	retinol dehydrogenase 10 (all-trans)	16118947	chr1:16090544-16118947	+	16090544	NA	Rdh10	NM_133832	A_52_P59318	98711	Mm.274376	NM_133832	1	TC1637121	0.0266667	0.272274	2.12	0.112694	0	8.67907e-06	0.00119576	2.09333	6.80318	3.89513	-0.28	0.12	0.24	0.1	0.68	2.25	2.06	2.05
7972	A_52_P594756	NM_023048	NM_023048	NM_023048	Mm.482450	65255	Asb4	ankyrin repeat and SOCS box-containing 4	ENSMUST00000043294	chr6:5382886-5382945	mm|6qA1	Asb4	8	6	GTCATAGTGTTGCAATGTTTCCCTTAGTCTAGTGTGGAATATGTAGCCACTTGTTTTGAA	0	NM_023048	ankyrin repeat and SOCS box-containing protein 4	5383020	chr6:5284602-5383020	+	5284602	NA	Asb4	NM_023048	A_52_P594756	65255	Mm.51340	NM_023048	6	TC1684170	-0.653333	0.540771	5.45667	0.294845	0	1.85668e-06	0.000490298	6.11	7.80481	5.39627	-0.62	-1.21	-0.13	0.23	1.46	5.35	5.23	5.79
8071	A_52_P613241	NM_010493	NM_010493	NM_010493	Mm.435508	15894	Icam1	intercellular adhesion molecule 1	ENSMUST00000086399	chr9:20832290-20832349	mm|9qA3	Icam1	4	10	CCTCTTATGTTTATAACCGCCAGAGAAAGATCAGGATATACAAGTTACAGAAGGCTCAGG	0	NM_010493	intercellular adhesion molecule	20779199	chr9:20766362-20779199	+	20766362	GO:0005515///GO:0005886///GO:0006952///GO:0007155///GO:0016020///GO:0016021///GO:0016337///GO:0030155	Icam1	NM_010493	A_52_P613241	15894	Mm.427576	NM_010493	9	TC1571893	-0.11	0.101489	1.26	0.0781025	0	0.000172079	0.00787779	1.37	5.07091	0.950431	-0.22	-0.02	-0.09	0.02	0.15	1.21	1.22	1.35
8158	A_52_P629748	ENSMUST00000151998		AK028718	Mm.32839	NA			ENSMUST00000151998	chr11:120523011-120523070	mm|11qE2	ENSMUST00000151998	5	9	CTGGGAGCCAACTTTGGCATGCACAAAACTCACAGACAAGGAGACTGCGGCAAGTTTTAG	0	ENSMUST00000151998	RIKEN cDNA 5730593N15 gene	120477905	chr11:120475247-120477905	+	120475247	NA	5730593N15Rik	NM_175263	A_52_P629748	77583	Mm.390424	NM_175263	11	TC1591665	0.0233333	0.284312	4.78333	0.345302	0	2.61312e-05	0.0023479	4.76	6.1356	2.81242	-0.21	-0.06	0.34	1.49	3.06	4.4	4.88	5.07
8202	A_52_P637812	NM_178695	NM_178695	NM_178695	Mm.259609	228413	Prrg4	proline rich Gla (G-carboxyglutamic acid) 4 (transmembrane)	ENSMUST00000028593	chr2:104671087-104671028	mm|2qE2	Prrg4	4	10	CAATTAAGCCAAACTCTGTCTCCCTTGATTCTCCGAGTACATTTTAACACACAGAAAACA	0	NM_178695	proline rich Gla (G-carboxyglutamic acid) 4 (transmembrane)	104650513	chr2:104631580-104650513	-	104631580	NA	Prrg4	NM_178695	A_52_P637812	228413	Mm.259609	NM_178695	2	TC1585622	-0.2	0.072111	1.52667	0.0832666	0	1.95852e-05	0.00197991	1.72667	6.30671	3.09628	-0.12	-0.26	-0.22	0.06	0.42	1.46	1.5	1.62
8347	A_52_P661587	NM_001025576	NM_001025576	NM_001025576	Mm.26579	545428	Ccdc141	coiled-coil domain containing 141	ENSMUST00000133503	chr2:77006641-77006582	mm|2qC3	Ccdc141	3	11	TCGAAATTGGGAGCAGTCAAGATGAAACCAAAAAACTCCTTCACGATCATGAGCTGCTTC	0	NM_001025576	NA	76971449	chr2:76875611-76971449	-	76875611	NA	NA	NA	A_52_P661587	545428	Mm.26579	AK011952	2	TC1590441	-0.17	0.0173205	1.13	0.160935	0	2.0589e-06	0.000518411	1.3	7.73496	5.29625	-0.18	-0.18	-0.15	0.02	0.1	0.95	1.26	1.18
8384	A_52_P669922	NM_032541	NM_032541	NM_032541	Mm.439939	84506	Hamp	hepcidin antimicrobial peptide	ENSMUST00000062620	chr7:31727549-31727490	mm|7qB1	Hamp	3	11	TTCTGCTGTAAATGCTGTAACAATTCCCAGTGTGGTATCTGTTGCAAAACATAGCCTAGA	0	NM_032541	upstream transcription factor 2	30652777	chr7:30651131-30652777	-	30651131	GO:0005179///GO:0005576///GO:0005615///GO:0006879///GO:0042742///GO:0042828///GO:0050832	Usf2	NM_032541	A_52_P669922	22282	Mm.322453	NM_032541	7	TC1586235	-0.226667	0.102632	2.13333	0.070946	0	1.70059e-07	9.4422e-05	2.36	9.54363	7.6767	-0.14	-0.2	-0.34	-0.03	0.67	2.07	2.21	2.12
8401	A_52_P672689	NM_007568	NM_007568	NM_007568	Mm.2024	12223	Btc	betacellulin, epidermal growth factor family member	ENSMUST00000115974	chr5:91787007-91786948	mm|5qE2	Btc	7	7	GGATCCTTGTACATTTTACTTTACAAGAGAGATTCCATAGATTCAAACAAATGCCTGAAC	0	NM_007568	NA	92478113	chr5:92432461-92478113	-	92432461	NA	NA	NM_007568	A_52_P672689	NA	NA	NM_007568	5	TC1583514	-0.283333	0.136137	1.87	0.265142	0	9.44299e-06	0.0012318	2.15333	6.75076	3.8125	-0.13	-0.33	-0.39	0.02	0.75	2.16	1.81	1.64
8446	A_52_P680870	NM_183315	NM_183315	NM_183315	Mm.34210	330695	Ctxn1	cortexin 1	ENSMUST00000053252	chr8:4257953-4257894	mm|8qA1.1	Ctxn1	12	2	GGACGCTGCCTACCTATAATGCACGGTACAGTTTGCCTCAGAGACAGACCCAGAAACCCC	0	NM_183315	cortexin	4259210	chr8:4257661-4259210	-	4257661	NA	Ctxn	NM_183315	A_52_P680870	330695	Mm.34210	NM_183315	8	TC1579037	-0.34	0.245561	1.07667	0.0321455	0	0.000174331	0.00793061	1.41667	5.06385	0.937563	-0.4	-0.07	-0.55	0.16	0.34	1.09	1.1	1.04
8455	A_52_P682745	NM_172803	NM_172803	NM_172803	Mm.341423	238130	Dock4	dedicator of cytokinesis 4	ENSMUST00000037488	chr12:41572977-41573036	mm|12qB1	Dock4	14	0	GAATTTTAGCTTTGTATCTTGCAGGTTTTGCAGTTAGAAATTTCTTGAACTAGCGTTTGC	0	NM_172803	dedicator of cytokinesis 4	41356933	chr12:41300554-41356933	+	41300554	NA	Dock4	NA	A_52_P682745	238130	Mm.341423	BC051125	12	TC1601947	-0.28	0.3747	1.17667	0.15885	0	0.000154341	0.0074269	1.45667	5.13009	1.05806	-0.7	-0.16	0.02	-0.02	0.17	1.09	1.36	1.08
8485	A_52_P706060	NM_001029890	NM_001029890	NM_001029890	Mm.275154	72640	Mex3a	mex3 homolog A (C. elegans)	ENSMUST00000098953	chr3:88345168-88345227	mm|3qF1	Mex3a	11	3	GCAAAGTAAAGGTGGGAAATAAAACAGACCCATGAATTAATCAAGTCAAAGTGATGTTGC	0	NM_001029890	NA	-1	chrNA:-1--1	NA	-1	NA	NA	NA	A_52_P706060	NA	NA	A_52_P706060	NA	NA	-1.01333	0.389401	2.24667	0.221886	0	5.01078e-05	0.00367808	3.26	5.75779	2.17027	-0.57	-1.3	-1.17	-0.46	0.3	2.31	2	2.43
8510	A_52_P744437	ENSMUST00000098678	XR_105071	XR_105071	Mm.59171	NA			ENSMUST00000098678	chr7:25941454-25941513	mm|7qA3	ENSMUST00000098678	7	7	TGTATCATCTAAACTCTGTCCTCTGACCACATTCTTTGCAGCCTCACACTTGGGCTGATA	0	ENSMUST00000098678	LOC434147	24865363	chr7:24861217-24865363	+	24861217	NA	LOC434147	NM_001033781	A_52_P744437	434147	Mm.59171	BM932503	7	TC1590494	-0.0266667	0.273922	1.73333	0.635164	0	0.000106117	0.00567902	1.76	5.33584	1.42865	-0.27	-0.08	0.27	-0.44	-0.35	2.11	2.09	1
8609	A_52_P87964	NM_183423	NM_183423	NM_183423	Mm.151951	66350	Pla2g12a	phospholipase A2, group XIIA	ENSMUST00000029629	chr3:129597769-129597828	mm|3qG3	Pla2g12a	14	0	GGTGGAGCTCCTCTTTGACAGCGTCATCCATTTAGGCTGCAAGCCATACCTGGACAGCCA	0	NM_183423	phospholipase A2, group XIIA	129886979	chr3:129873221-129886979	+	129873221	GO:0004623///GO:0005509///GO:0005576///GO:0005622///GO:0005783///GO:0005794///GO:0016042///GO:0016787///GO:0046872	Pla2g12a	NM_183423	A_52_P87964	66350	Mm.151951	NM_183423	3	TC1593309	-1.94333	0.142945	1.48667	0.0986577	0	0.000185441	0.00816165	3.43	5.03037	0.876441	-1.82	-1.91	-2.1	-0.6	0.95	1.42	1.6	1.44
8699	A_55_P1952076	NM_153288	NM_153288	NM_153288	Mm.29444	208990	Npb	neuropeptide B	ENSMUST00000106194	chr11:120470348-120470407	mm|11qE2	Npb	14	0	GCCCCTAGCTCCCACCATGCTCCATAGCAAATGGCTAAATTAATAAAGAAGCAAAACTGT	0	NM_153288	NA	NA	chrNA:-1--1	NA	NA	NA	NA	NA	A_55_P1952076	NA	NA	NA	NA	NA	-0.413333	0.321455	0.95	0.397366	0	0.000177179	0.00798017	1.36333	5.05506	0.921531	-0.78	-0.28	-0.18	-0.02	0.2	0.53	1	1.32
8714	A_55_P1952414	NM_001113214	NM_001113214	NM_001113214	Mm.330116	18286	Odf2	outer dense fiber of sperm tails 2	ENSMUST00000028128	chr2:29778000-29778059	mm|2qB	Odf2	14	0	CGATTTCTGAAAGGAGTGAGCTATCATCAGTGCTGTGAAATAAAAGTCTGGTGTGCCAAA	0	NM_001113214	NA	NA	chrNA:-1--1	NA	NA	NA	NA	NA	A_55_P1952414	NA	NA	NA	NA	NA	-0.713333	0.070946	0.51	0	0	0.000124119	0.00630907	1.22333	5.24941	1.27366	-0.7	-0.65	-0.79	0.04	0.03	0.51	0.51	0.51
8759	A_55_P1953169	NM_011315	NM_011315	NM_011315	Mm.14277	20210	Saa3	serum amyloid A 3	ENSMUST00000006956	chr7:53970448-53970389	mm|7qB4	Saa3	10	4	TTCTTTGCATCTTGATCCTGGGAGTTGACAGCCAAAGATGGGTCCAGTTCATGAAAGAAG	0	NM_011315	NA	NA	chrNA:-1--1	NA	NA	NA	NA	NA	A_55_P1953169	NA	NA	NA	NA	NA	-1.81333	0.370045	2.88	0.276225	0	3.39646e-06	0.000687354	4.69333	7.40242	4.81064	-1.62	-2.24	-1.58	-1.72	-1.41	2.85	3.17	2.62
8773	A_55_P1953361	NM_138680	NM_138680	NM_138680	Mm.276133	192196	Luc7l2	LUC7-like 2 (S. cerevisiae)	ENSMUST00000114879	chr6:38559052-38559111	mm|6qB1	Luc7l2	14	0	GTGTGTGTGTGTGTGTGTGTGTGTGTGTGTGTAGAGTTTAAAGACTATAATTGTAAAAAA	0	NM_138680	NA	NA	chrNA:-1--1	NA	NA	NA	NA	NA	A_55_P1953361	NA	NA	NA	NA	NA	-1.05333	0.308923	0.83	0.502096	0	0.000224539	0.00907305	1.88333	4.92716	0.687158	-0.87	-1.41	-0.88	0.01	-0.01	1.39	0.42	0.68
8811	A_55_P1953866	NM_001126047	NM_001126047	NM_001126047	Mm.29558	20353	Sema4c	sema domain, immunoglobulin domain (Ig), transmembrane domain (TM) and short cytoplasmic domain, (semaphorin) 4C	ENSMUST00000114990	chr1:36606057-36605998	mm|1qB	Sema4c	14	0	AATGTGTGTGTGTGTGTGTGTGTGTTGTAACTTTCCTGTCTCTATCACGTCTTCCCTTGG	0	NM_001126047	NA	NA	chrNA:-1--1	NA	NA	NA	NA	NA	A_55_P1953866	NA	NA	NA	NA	NA	-1.14	0.307896	1.02	0.576888	0	0.000253707	0.00967212	2.16	4.86166	0.566338	-0.88	-1.48	-1.06	0.06	-0.06	1.66	0.54	0.86
8885	A_55_P1955034	NM_001080774	NM_001080774	NM_001080774	Mm.234502	17913	Myo1c	myosin IC	ENSMUST00000057572	chr11:75488061-75488120	mm|11qB5	Myo1c	14	0	CTTCTGGTGTGTCTAAAGGGAGCAATGGTGATGTACTCATATGCATAAAATAAATGAATA	0	NM_001080774	NA	NA	chrNA:-1--1	NA	NA	NA	NA	NA	A_55_P1955034	NA	NA	NA	NA	NA	-1.02667	0.225019	0.603333	0.0802081	0	2.43382e-05	0.00224264	1.63	6.17755	2.88243	-1.12	-0.77	-1.19	-0.17	0.02	0.61	0.52	0.68
8932	A_55_P1955656	NM_007796	NM_007796	NM_007796	Mm.482089	13024	Ctla2a	cytotoxic T lymphocyte-associated protein 2 alpha	ENSMUST00000021880	chr13:61036193-61036134	mm|13qB2	Ctla2a	14	0	AACACTGTGGTGTAAACTCTGAGGCACATTCATGCAATAAAACTACTAGTTTTGGCAGTC	0	NM_007796	NA	NA	chrNA:-1--1	NA	NA	NA	NA	NA	A_55_P1955656	NA	NA	NA	NA	NA	-1.03667	0.456545	1.95333	0.0750555	0	4.00054e-06	0.000766618	2.99	7.29566	4.65137	-1.28	-0.51	-1.32	1.01	0.8	1.88	2.03	1.95
8943	A_55_P1955778	NM_172845	NM_172845	NM_172845	Mm.475917	240913	Adamts4	a disintegrin-like and metallopeptidase (reprolysin type) with thrombospondin type 1 motif, 4	ENSMUST00000006570	chr1:173189952-173190011	mm|1qH3	Adamts4	8	6	CGCATCTTTGAGCATTAGTTTTCTCATGTGCCAATAATAATCCCTTAGAAATTGGTTGTA	0	NM_172845	NA	NA	chrNA:-1--1	NA	NA	NA	NA	NA	A_55_P1955778	NA	NA	NA	NA	NA	-0.67	0.370405	1.41667	0.164418	0	7.19004e-05	0.00459272	2.08667	5.55302	1.81353	-0.81	-0.25	-0.95	-0.07	-0.12	1.48	1.23	1.54
8987	A_55_P1956517	NM_025593	NM_025593	NM_025593	Mm.380115	66491	Polr2l	polymerase (RNA) II (DNA directed) polypeptide L	ENSMUST00000043870	chr7:148659088-148659029	mm|7qF5	Polr2l	14	0	TGTGGCTAAGTCCTGTTACCCTGGAAGGAACTGTTTAGTAAAGATGTTTGCAGAACCACC	0	NM_025593	NA	NA	chrNA:-1--1	NA	NA	NA	NA	NA	A_55_P1956517	NA	NA	NA	NA	NA	-1.04	0.0793726	0.483333	0.22301	0	7.64087e-05	0.00475446	1.52333	5.51886	1.75342	-1.1	-0.95	-1.07	-0.45	0.02	0.23	0.65	0.57
9029	A_55_P1957219	NM_008972	NM_008972	NM_008972	Mm.19187	19231	Ptma	prothymosin alpha	ENSMUST00000045897	chr1:88427204-88427263	mm|1qD	Ptma	14	0	CCTGTTTGATGTATGTGTGAAACAATGTCCAACAATAAACCGGAATTTTATTTTGCTGAG	0	NM_008972	NA	NA	chrNA:-1--1	NA	NA	NA	NA	NA	A_55_P1957219	NA	NA	NA	NA	NA	-1.15	0.595735	0.57	0.141067	0	9.66287e-05	0.00546318	1.72	5.38778	1.52129	-0.63	-1.02	-1.8	-0.02	0.24	0.42	0.59	0.7
9068	A_55_P1957797	NM_001012392	NM_001012392	NM_001012392	Mm.3783	228801	U46068	cDNA sequence U46068	ENSMUST00000081816	chr2:154046019-154046078	mm|2qH1	U46068	6	8	AGGAGTGTGGAAGCCTACTGTGTAGACTACCCCCCTGCAGTTAATAAACACTTGCCCGTG	0	NM_001012392	NA	NA	chrNA:-1--1	NA	NA	NA	NA	NA	A_55_P1957797	NA	NA	NA	NA	NA	0.166667	0.531539	6.73667	0.841269	0	0.000207323	0.00863347	6.57	4.97011	0.766082	-0.16	-0.12	0.78	2.75	5.14	5.87	6.79	7.55
9156	A_55_P1959174	NM_022995	NM_022995	NM_022995	Mm.73682	65112	Pmepa1	prostate transmembrane protein, androgen induced 1	ENSMUST00000109115	chr2:173050029-173049970	mm|2qH3	Pmepa1	14	0	CTTTGGTACCAATGTTGGCGTTCTGAAAAGCCGCAATACACAATAAATTTTACAGTTCTT	0	NM_022995	NA	NA	chrNA:-1--1	NA	NA	NA	NA	NA	A_55_P1959174	NA	NA	NA	NA	NA	-0.323333	0.590452	2.49333	0.172143	0	1.81367e-05	0.0019229	2.81667	6.35271	3.17186	-0.9	-0.35	0.28	0.41	0.84	2.55	2.3	2.63
9356	A_55_P1962154	NM_011243	NM_011243	NM_011243	Mm.259318	218772	Rarb	retinoic acid receptor, beta	ENSMUST00000063750	chr14:17263426-17263367	mm|14qA2	Rarb	12	2	GCTTTCTATGTTCATATACTGTTTACCTTTTTCCATGGAGTCTCCTGGCAAAGAATAAAT	0	NM_011243	NA	NA	chrNA:-1--1	NA	NA	NA	NA	NA	A_55_P1962154	NA	NA	NA	NA	NA	-0.776667	0.235018	2.42	0.305123	0	4.5707e-05	0.00349731	3.19667	5.81044	2.26103	-0.78	-0.54	-1.01	-0.03	-0.09	2.07	2.56	2.63
9380	A_55_P1962516	NM_182807	NM_182807	NM_182807	Mm.51939	268354	Fam19a2	family with sequence similarity 19, member A2	ENSMUST00000050756	chr10:123177891-123177950	mm|10qD2	Fam19a2	3	11	GTTTATCCTAGGTTGGTTTGAAATTATGGATCATGCTTCTCATTGCGAAATCTATGTCAT	0	NM_182807	NA	NA	chrNA:-1--1	NA	NA	NA	NA	NA	A_55_P1962516	NA	NA	NA	NA	NA	-0.0266667	0.180093	2.25667	0.188768	0	9.28302e-07	0.00031929	2.28333	8.28402	6.06421	0.18	-0.11	-0.15	-0.06	0.06	2.42	2.05	2.3
9599	A_55_P1966124	NM_007951	NM_007951	NM_007951	Mm.378913	13877	Erh	enhancer of rudimentary homolog (Drosophila)	ENSMUST00000021559	chr12:81735080-81735021	mm|12qD1	Erh	14	0	GTTAGTCATATAGCCTCTGGGAAAGTCTCAGTGAAAAATAAAGAAATGTTCTGTAGTTGT	0	NM_007951	NA	NA	chrNA:-1--1	NA	NA	NA	NA	NA	A_55_P1966124	NA	NA	NA	NA	NA	-1.08	0.44911	0.673333	0.0208167	0	9.76243e-06	0.00126584	1.75333	6.73014	3.77991	-0.67	-1.01	-1.56	-0.26	0.06	0.69	0.65	0.68
9635	A_55_P1966734	ENSMUST00000106337		AK018458	Mm.473179	71519	Cyp2u1	cytochrome P450, family 2, subfamily u, polypeptide 1	ENSMUST00000106337	chr3:130996402-130996343	mm|3qG3	Cyp2u1	14	0	ACTTTATCATTGGTGTGTGTGTGTGTGTGTGTGTGTGTGTGTGTATACAGGCATGTTTGA	0	ENSMUST00000106337	NA	NA	chrNA:-1--1	NA	NA	NA	NA	NA	A_55_P1966734	NA	NA	NA	NA	NA	-1.19333	0.277909	0.993333	0.621799	0	0.000165294	0.00773063	2.18667	5.09276	0.990229	-0.99	-1.51	-1.08	0.06	-0.06	1.7	0.53	0.75
9656	A_55_P1967069	NM_175116	NM_175116	NM_175116	Mm.390681	67168	Lpar6	lysophosphatidic acid receptor 6	ENSMUST00000044405	chr14:73639502-73639561	mm|14qD3	Lpar6	14	0	GAACTATCTCTCCGGCTCCAACAAAAAATATTTTTAAAGGAAGTTTGTGTCTGATGTGTT	0	NM_175116	NA	NA	chrNA:-1--1	NA	NA	NA	NA	NA	A_55_P1967069	NA	NA	NA	NA	NA	-1.82333	0.195533	0.23	0.262869	0	9.24734e-05	0.00534574	2.05333	5.41222	1.56475	-1.62	-1.84	-2.01	-0.83	0.27	0.53	0.04	0.12
9742	A_55_P1968295	NM_028733	NM_028733	NM_028733	Mm.236650	80708	Pacsin3	protein kinase C and casein kinase substrate in neurons 3	ENSMUST00000111349	chr2:91104768-91104827	mm|2qE1	Pacsin3	14	0	GCAGCACCTTCTTTTGTGACTTGTAGTGTGCATTAAATTTGATTAAGAATAAAAACCCCA	0	NM_028733	NA	NA	chrNA:-1--1	NA	NA	NA	NA	NA	A_55_P1968295	NA	NA	NA	NA	NA	-2.30333	0.297377	1.47667	0.0251661	0	6.36785e-05	0.00426692	3.78	5.62152	1.93353	-2.26	-2.03	-2.62	-0.85	-0.16	1.45	1.5	1.48
9755	A_55_P1968488	NM_008118	NM_008118	NM_008118	Mm.456	14603	Gif	gastric intrinsic factor	ENSMUST00000025585	chr19:11837878-11837937	mm|19qA	Gif	3	11	TGGAATAAATGATGCAGGTGCTCACCATTGTGACTCATGCAATAAAATTTTTGGCTTCTC	0	NM_008118	NA	NA	chrNA:-1--1	NA	NA	NA	NA	NA	A_55_P1968488	NA	NA	NA	NA	NA	0.0766667	0.175024	1.57667	0.584323	0	3.32762e-05	0.00279288	1.5	5.99398	2.57419	0.08	0.25	-0.1	0.08	-0.09	0.91	1.82	2
9900	A_55_P1970806	NM_001111330	NM_001111330	NM_001111330	Mm.355004	100040259	Gm16379	predicted pseudogene 16379	ENSMUST00000038169	chr9:14649861-14649802	mm|9qA2	Gm16379	14	0	ATTACGACATGAACGCTGCCAACGTGGGCTGGAACAGTTCCACCTTCGCTTGAGTCCTGG	0	NM_001111330	NA	NA	chrNA:-1--1	NA	NA	NA	NA	NA	A_55_P1970806	NA	NA	NA	NA	NA	-1.67	0.253574	0.896667	0.111505	0	0.000226133	0.00909662	2.56667	4.92336	0.68016	-1.38	-1.85	-1.78	-0.28	0.28	0.77	0.94	0.98
9913	A_55_P1971009	NM_010373	NM_010373	NM_010373	Mm.14424	14942	Gzme	granzyme E	ENSMUST00000089549	chr14:56736515-56736456	mm|14qC3	Gzme	2	12	AGAACCACGTGGAGTGGGCAGCAAAGAATGAAAATTCACAATAAATAACCTCCAGACTGC	0	NM_010373	NA	NA	chrNA:-1--1	NA	NA	NA	NA	NA	A_55_P1971009	NA	NA	NA	NA	NA	-0.0366667	0.0503322	1.21	0.465188	0	4.76509e-05	0.00359652	1.24667	5.78656	2.21991	0.01	-0.03	-0.09	0.19	-0.03	1.63	1.29	0.71
9970	A_55_P1971889	NM_010171	NM_010171	NM_010171	Mm.273188	14066	F3	coagulation factor III	ENSMUST00000029771	chr3:121437717-121437776	mm|3qG1	F3	14	0	CTGACAATGATGGGGTTTAAACATTTGACAGCCAACTCTATTTTTATACGACTACTATAC	0	NM_010171	NA	NA	chrNA:-1--1	NA	NA	NA	NA	NA	A_55_P1971889	NA	NA	NA	NA	NA	-2.14333	0.431548	1.41667	0.518684	0	0.00010937	0.00581818	3.56	5.31914	1.39879	-1.93	-1.86	-2.64	1	-1.2	1.99	1.28	0.98
10073	A_55_P1973402	NM_172562	NM_172562	NM_172562	Mm.45159	217031	Tada2a	transcriptional adaptor 2A	ENSMUST00000018795	chr11:83892499-83892440	mm|11qC	Tada2a	14	0	CTCTTGAGGAGGTGGCACCGGATATAAAATGTCTCTGTTATTTTTAGAATTAATGGATTA	0	NM_172562	NA	NA	chrNA:-1--1	NA	NA	NA	NA	NA	A_55_P1973402	NA	NA	NA	NA	NA	-1.49667	0.402658	0.536667	0.292973	0	3.00625e-05	0.00259352	2.03333	6.05329	2.67432	-1.07	-1.55	-1.87	-0.46	0.62	0.87	0.42	0.32
10079	A_55_P1973451	NM_001162476	NM_001162476	NM_001162476	Mm.10801	20897	Stra6	stimulated by retinoic acid gene 6	ENSMUST00000034880	chr9:58001701-58001760	mm|9qB	Stra6	8	6	ATGCCATTAGTTGTCATGAAAGAAGTTAGTGTGCTCTCTGTAATAAATGTGCCTCTGAGG	0	NM_001162476	NA	NA	chrNA:-1--1	NA	NA	NA	NA	NA	A_55_P1973451	NA	NA	NA	NA	NA	-0.893333	0.283608	3.90667	0.274287	0	2.94065e-06	0.000625161	4.8	7.4972	4.95066	-1.01	-1.1	-0.57	1.21	1.83	3.71	3.79	4.22
10120	A_55_P1974080	NM_001135127	NM_001135127	NM_001135127	Mm.457980	100189605	Mup19	major urinary protein 19	ENSMUST00000060932	chr4:61439555-61439496	mm|4qB3	Mup19	3	11	GCATCCCCAGTATAAATTCTGTGATCTGCATTCCATCCTGTCTCACTGAGAAGTCCAATT	0	NM_001135127	NA	NA	chrNA:-1--1	NA	NA	NA	NA	NA	A_55_P1974080	NA	NA	NA	NA	NA	-0.0166667	0.085049	2.55667	0.889401	0	1.26776e-06	0.000409731	2.57333	8.06621	5.76451	-0.08	0.08	-0.05	0.08	-0.06	1.97	3.58	2.12
10226	A_55_P1975660	NM_053149	NM_053149	NM_053149	Mm.25793	93966	Hemgn	hemogen	ENSMUST00000107764	chr4:46407307-46407248	mm|4qB1	Hemgn	14	0	TAAGGCTCTAACACATAGACAATAGTGTGTGTGTGTGTGTGTGTGTGTGTGTGTGTGTGT	0	NM_053149	NA	NA	chrNA:-1--1	NA	NA	NA	NA	NA	A_55_P1975660	NA	NA	NA	NA	NA	-1.18333	0.310859	1.09	0.664605	0	0.000179838	0.00806255	2.27333	5.04698	0.906794	-0.97	-1.54	-1.04	0.07	-0.07	1.82	0.52	0.93
10496	A_55_P1979904	NM_001126319	NM_001126319	NM_001126319	Mm.482231	100038948	Mup9	major urinary protein 9	ENSMUST00000098042	chr4:60432677-60432618	mm|4qB3	Mup9	3	11	AACTTTCTTATGGCTCATCTCATTAACGAAAAGGATGGGGAAACCTTCCAGCTGATGGGG	0	NM_001126319	NA	NA	chrNA:-1--1	NA	NA	NA	NA	NA	A_55_P1979904	NA	NA	NA	NA	NA	0.01	0.13	2.22	0.84	0	6.88353e-06	0.00104235	2.21	6.94844	4.1219	-0.14	0.08	0.09	-0.08	0.07	1.62	3.18	1.86
10556	A_55_P1980883	NM_001146351	NM_001146351	NM_001146351	Mm.271976	13848	Ephb6	Eph receptor B6	ENSMUST00000031903	chr6:41570442-41570501	mm|6qB2.1	Ephb6	14	0	CACCCCCAAATCCTGCTCTTCCAACAGCCTCCCCCATATTAAAGGGAAAGAAGGGAATTT	0	NM_001146351	NA	NA	chrNA:-1--1	NA	NA	NA	NA	NA	A_55_P1980883	NA	NA	NA	NA	NA	-0.2	0.138924	1.35333	0.0568624	0	5.27867e-05	0.00379749	1.55333	5.72805	2.11884	-0.29	-0.27	-0.04	0.17	0.45	1.29	1.37	1.4
10578	A_55_P1981241	NM_019518	NM_019518	NM_019518	Mm.276573	56149	Grasp	GRP1 (general receptor for phosphoinositides 1)-associated scaffold protein	ENSMUST00000000543	chr15:101063123-101063182	mm|15qF2	Grasp	14	0	CACCGTTTTCTGCATATGTTGCTTCTGAACCACAAACTGTATAAAATTGATGGGTTTTTT	0	NM_019518	NA	NA	chrNA:-1--1	NA	NA	NA	NA	NA	A_55_P1981241	NA	NA	NA	NA	NA	-2.02333	0.342977	0.796667	0.225906	0	0.000201715	0.00851451	2.82	4.9849	0.793211	-1.63	-2.18	-2.26	-0.72	-0.31	1.01	0.82	0.56
10585	A_55_P1981366	NM_008485	NM_008485	NM_008485	Mm.329272	16782	Lamc2	laminin, gamma 2	ENSMUST00000027753	chr1:154969946-154969887	mm|1qG3	Lamc2	14	0	CCTCTGTATCTCCTTGTCTTTTCATGGATGTGTATTAAATAAAGGAGTGTTAGATGCTGG	0	NM_008485	NA	NA	chrNA:-1--1	NA	NA	NA	NA	NA	A_55_P1981366	NA	NA	NA	NA	NA	-0.786667	0.534821	2.06333	0.193993	0	2.47022e-07	0.000129797	2.85	9.25538	7.32511	-0.99	-1.19	-0.18	-0.16	-0.2	2.16	1.84	2.19
10598	A_55_P1981681	NM_018802	NM_018802	NM_018802	Mm.213002	55925	Syt8	synaptotagmin VIII	ENSMUST00000145964	chr7:149625791-149625850	mm|7qF5	Syt8	4	10	AGAAAATGGAAGAAGAGCAAAACATCCTCCAAGAAAGGCACGACTACCCCCTACTTCAAC	0	NM_018802	NA	NA	chrNA:-1--1	NA	NA	NA	NA	NA	A_55_P1981681	NA	NA	NA	NA	NA	-0.23	0.240624	2.02667	0.438444	0	5.85704e-05	0.00409124	2.25667	5.6689	2.01615	-0.46	-0.25	0.02	0.1	1.41	2.19	2.36	1.53
10630	A_55_P1982156	NM_020580	NM_020580	NM_020580	Mm.271709	57314	Th1l	TH1-like homolog (Drosophila)	ENSMUST00000016397	chr2:174252932-174252991	mm|2qH4	Th1l	14	0	TGTGTGTGTGGGAGTGTGCGTGTGTTGTGTGTGCTAGTCTCGTGTAAATAAAGTACACAA	0	NM_020580	NA	NA	chrNA:-1--1	NA	NA	NA	NA	NA	A_55_P1982156	NA	NA	NA	NA	NA	-0.926667	0.155349	0.866667	0.629312	0	5.68676e-05	0.00403742	1.79333	5.68565	2.04529	-0.8	-1.1	-0.88	0.04	-0.04	1.58	0.39	0.63
10711	A_55_P1983588	NM_022995	NM_022995	NM_022995	Mm.73682	65112	Pmepa1	prostate transmembrane protein, androgen induced 1	ENSMUST00000109115	chr2:173050025-173049966	mm|2qH3	Pmepa1	14	0	GGTGCCAATGTTGGCGTTCTGAAAAGCCGCAATACACAATAAATTTTACAGTTCTTTGGA	0	NM_022995	NA	NA	chrNA:-1--1	NA	NA	NA	NA	NA	A_55_P1983588	NA	NA	NA	NA	NA	-0.216667	0.393997	2.65667	0.211975	0	1.89063e-05	0.00194765	2.87333	6.32781	3.13098	-0.65	-0.12	0.12	0.48	0.97	2.69	2.43	2.85
10747	A_55_P1984158	NM_152808	NM_152808	NM_152808	Mm.148425	68682	Slc44a2	solute carrier family 44, member 2	ENSMUST00000030045	chr9:21159407-21159466	mm|9qA3	Slc44a2	14	0	TATGCCCAGCCCTGTGCTTATGTAATTGCATTCCGGCCAGTTAATAAAGTGCCTCTTGTA	0	NM_152808	NA	NA	chrNA:-1--1	NA	NA	NA	NA	NA	A_55_P1984158	NA	NA	NA	NA	NA	-1.75667	0.231156	1.49	0.0360555	0	1.19588e-07	6.81463e-05	3.24667	9.82163	8.0065	-1.88	-1.49	-1.9	-0.31	0.6	1.45	1.5	1.52
10807	A_55_P1985070	NM_019413	NM_019413	NM_019413	Mm.310772	19876	Robo1	roundabout homolog 1 (Drosophila)	ENSMUST00000023600	chr16:73046190-73046249	mm|16qC3.1	Robo1	7	7	CAGTTCTAAGGGAACAATCCACGTGATTAATGTTTTCATTATGTTCATGTAAGAAACCTC	0	NM_019413	NA	NA	chrNA:-1--1	NA	NA	NA	NA	NA	A_55_P1985070	NA	NA	NA	NA	NA	-0.406667	0.138684	3.74	0.122882	0	6.63988e-05	0.0043638	4.14667	5.59788	1.8922	-0.29	-0.37	-0.56	1.37	2.06	3.65	3.69	3.88
10944	A_55_P1987403	NM_001199333	NM_001199333	NM_001199333	Mm.457980	100048884	LOC100048884	novel member of the major urinary protein (Mup) gene family	ENSMUST00000107483	chr4:61331353-61331294	mm|4qB3	LOC100048884	3	11	CAATACCAGTATATCCACATGTTACCTAGGATACCTCATCAAGAATCAAAGACTTCTTTA	0	NM_001199333	NA	NA	chrNA:-1--1	NA	NA	NA	NA	NA	A_55_P1987403	NA	NA	NA	NA	NA	-0.0933333	0.172434	2.44333	0.821361	0	9.31876e-07	0.00031929	2.53667	8.28131	6.06052	-0.28	0.06	-0.06	0.03	-0.19	1.92	3.39	2.02
11098	A_55_P1990032	NM_009141	NM_009141	NM_009141	Mm.4660	20311	Cxcl5	chemokine (C-X-C motif) ligand 5	ENSMUST00000031318	chr5:91190490-91190549	mm|5qE1	Cxcl5	7	7	GCTGAGATATTTAGATGTCTGTAGTGTGTCTTTTAAAGAGTGTGCTTTGTTATAAGGAGA	0	NM_009141	NA	NA	chrNA:-1--1	NA	NA	NA	NA	NA	A_55_P1990032	NA	NA	NA	NA	NA	-1.03	0.0953939	2.67667	0.33546	0	8.8179e-06	0.00119576	3.70667	6.7933	3.87959	-0.98	-1.14	-0.97	-0.23	1.59	2.89	2.85	2.29
11106	A_55_P1990121	NM_009701	NM_009701	NM_009701	Mm.45580	11830	Aqp5	aquaporin 5	ENSMUST00000042340	chr15:99425138-99425197	mm|15qF1	Aqp5	9	5	AGATAGATGGTTCGTCGAGTGCCATCTTATTTATTTCTGGTTAAGATGGGGCGGAGGATG	0	NM_009701	NA	NA	chrNA:-1--1	NA	NA	NA	NA	NA	A_55_P1990121	NA	NA	NA	NA	NA	-0.656667	1.27178	6.89667	0.166233	0	1.07725e-07	6.66477e-05	7.55333	9.90529	8.10402	-1.7	-1.03	0.76	-0.05	-0.41	6.72	7.05	6.92
11226	A_55_P1992054	NM_026034	NM_026034	NM_026034	Mm.260782	67211	Armc10	armadillo repeat containing 10	ENSMUST00000072896	chr5:21168330-21168389	mm|5qA3	Armc10	14	0	GTACATGGATTTCTTTGTGTTCCTTTTTCTACCGTTTGGATTTGTACTGAGCATAAATTG	0	NM_026034	NA	NA	chrNA:-1--1	NA	NA	NA	NA	NA	A_55_P1992054	NA	NA	NA	NA	NA	-0.853333	0.37899	0.976667	0.130128	0	0.000207325	0.00863347	1.83	4.9701	0.766074	-0.51	-0.79	-1.26	0.02	0.43	1.11	0.85	0.97
11264	A_55_P1992655	NM_010413	NM_010413	NM_010413	Mm.29854	15185	Hdac6	histone deacetylase 6	ENSMUST00000115642	chrX:7507308-7507249	mm|XqA1.1	Hdac6	14	0	ACAACGGGGCAGTGGCAGCAGGTCAGCATATTTAATAAAGTTGGAGTTGCTACAAAACCT	0	NM_010413	NA	NA	chrNA:-1--1	NA	NA	NA	NA	NA	A_55_P1992655	NA	NA	NA	NA	NA	-1.41	0.163707	0.486667	0.115036	0	1.22754e-05	0.00148874	1.89667	6.58918	3.5553	-1.45	-1.23	-1.55	-0.66	0.2	0.49	0.6	0.37
11266	A_55_P1992680	NM_011551	NM_011551	NM_011551	Mm.2845	21429	Ubtf	upstream binding transcription factor, RNA polymerase I	ENSMUST00000107121	chr11:102167054-102166995	mm|11qD	Ubtf	14	0	TGTGTGTGTGTGTGTGTGTGTGTGTGTGTCTAGAGCCTGTCTCTTTGAATCTGGAAAAAG	0	NM_011551	NA	NA	chrNA:-1--1	NA	NA	NA	NA	NA	A_55_P1992680	NA	NA	NA	NA	NA	-0.96	0.379868	0.85	0.433128	0	0.000146175	0.00712901	1.81	5.15976	1.11184	-0.67	-1.39	-0.82	0.01	-0.01	1.25	0.39	0.91
11381	A_55_P1994603	NM_010587	NM_010587	NM_010587	Mm.40546	16443	Itsn1	intersectin 1 (SH3 domain protein 1A)	ENSMUST00000114002	chr16:91913786-91913845	mm|16qC4	Itsn1	14	0	TCTCCGTGTGTGTGTGTGTGTGTGTGTGTGTGTTTCAAGTGATTTCTCAAAACGTGTATG	0	NM_010587	NA	NA	chrNA:-1--1	NA	NA	NA	NA	NA	A_55_P1994603	NA	NA	NA	NA	NA	-1.16333	0.29872	0.966667	0.578302	0	0.000143354	0.00700718	2.13	5.17041	1.13113	-0.93	-1.5	-1.06	0.04	-0.04	1.61	0.49	0.8
11529	A_55_P1997569	NM_183248	NM_183248	NM_183248	Mm.476889	14912	Nkx6-2	NK6 homeobox 2	ENSMUST00000106095	chr7:146767178-146767119	mm|7qF4	Nkx6-2	3	11	CCGATCACTTTGTATAATCAATAAATTATTTAACACGTCCTCGTCGGAGCCGTGGCTCCC	0	NM_183248	NA	NA	chrNA:-1--1	NA	NA	NA	NA	NA	A_55_P1997569	NA	NA	NA	NA	NA	0.353333	0.565715	2.19667	0.549212	0	0.000177502	0.00798017	1.84333	5.05407	0.919731	0.11	-0.05	1	1	0.14	2.34	2.66	1.59
11546	A_55_P1997837	NM_152818	NM_152818	NM_152818	Mm.61022	74309	Osbp2	oxysterol binding protein 2	ENSMUST00000070552	chr11:3603911-3603852	mm|11qA1	Osbp2	4	10	TTGAGAAAGAGAAAACACCACGTATGAAATGCCTTACAACACCCACTCTAGAGACGGGGT	0	NM_152818	NA	NA	chrNA:-1--1	NA	NA	NA	NA	NA	A_55_P1997837	NA	NA	NA	NA	NA	-0.03	0.06	2.28333	0.38175	0	2.44933e-06	0.000582833	2.31333	7.61854	5.12804	0.03	-0.03	-0.09	0.06	0.62	2.57	2.43	1.85
11588	A_55_P1998471	NM_009114	NM_009114	NM_009114	Mm.2128	20202	S100a9	S100 calcium binding protein A9 (calgranulin B)	ENSMUST00000117167	chr3:90496632-90496573	mm|3qF1	S100a9	5	9	GTCTAAAGGGAATGGCTTACTCAATGGCCTTTGTTCTGGGAAATGATAAGATAAATAATA	0	NM_009114	NA	NA	chrNA:-1--1	NA	NA	NA	NA	NA	A_55_P1998471	NA	NA	NA	NA	NA	0.24	0.661891	4.35333	0.172143	0	1.64335e-06	0.000456218	4.11333	7.88781	5.51422	-0.07	-0.21	1	0.97	1.32	4.41	4.16	4.49
11593	A_55_P1998578	NM_030694	NM_030694	NM_030694	Mm.379266	80876	Ifitm2	interferon induced transmembrane protein 2	ENSMUST00000081649	chr7:148140940-148140881	mm|7qF5	Ifitm2	14	0	ACCTCTGTGGTAGTCTTTCAGTCTTTTGCACAAAGAACACCCCATTCTGGATTCTAGCTG	0	NM_030694	NA	NA	chrNA:-1--1	NA	NA	NA	NA	NA	A_55_P1998578	NA	NA	NA	NA	NA	-1.56	0.62554	1.89333	0.12897	0	2.10476e-05	0.00204899	3.45333	6.26375	3.02543	-0.92	-1.59	-2.17	0.19	1.08	1.93	2	1.75
11809	A_55_P2002122	NM_173402	NM_173402	NM_173402	Mm.196208	71729	Rgs12	regulator of G-protein signaling 12	ENSMUST00000030984	chr5:35376032-35376091	mm|5qB2	Rgs12	14	0	GCCTGTTTACAGTTCTGTGTTCTGACTCTGTTCTTCCAAGAGAAATAAACTCTAGAGCTC	0	NM_173402	NA	NA	chrNA:-1--1	NA	NA	NA	NA	NA	A_55_P2002122	NA	NA	NA	NA	NA	-2.00333	0.524817	2.16667	0.191398	0	2.10588e-06	0.000524145	4.17	7.71977	5.27441	-1.43	-2.12	-2.46	-0.15	1.36	2.14	1.99	2.37
11933	A_55_P2003753	NM_001099631	NM_001099631	NM_001099631	Mm.482408	230863	Sh2d5	SH2 domain containing 5	ENSMUST00000105823	chr4:137816823-137816882	mm|4qD3	Sh2d5	8	6	CCACCACGGCTCTCTTGTGTGCACTTTGAGACAAATAAACCCCATTCTTCAGTCGACTGC	0	NM_001099631	NA	NA	chrNA:-1--1	NA	NA	NA	NA	NA	A_55_P2003753	NA	NA	NA	NA	NA	-0.65	0.132288	2.60333	0.183394	0	7.40402e-06	0.00109813	3.25333	6.90257	4.05062	-0.75	-0.7	-0.5	-0.01	0.58	2.54	2.46	2.81
12008	A_55_P2004930	NM_027168	NM_027168	NM_027168	Mm.245537	69692	Hddc2	HD domain containing 2	ENSMUST00000159194	chr10:31047833-31047892	mm|10qA4	Hddc2	14	0	TCCCCAAGATGAGAGTCTGTTTTCTGTGATCTGGTCTTGAACAAGAAAGGTGAGATAATC	0	NM_027168	NA	NA	chrNA:-1--1	NA	NA	NA	NA	NA	A_55_P2004930	NA	NA	NA	NA	NA	-1.38333	0.493187	0.496667	0.0814453	0	3.51307e-05	0.00288152	1.88	5.96243	2.52071	-0.95	-1.28	-1.92	-0.06	-0.18	0.59	0.44	0.46
12013	A_55_P2005050	ENSMUST00000085496				NA			ENSMUST00000085496	chr5:149859840-149859804	mm|5qG3	ENSMUST00000085496	14	0	AGGAAGATGAAGATGAAGAAGAAGATGATGATGAATAAGTTGGTTCTAGCGCAGTTTTTT	0	ENSMUST00000085496	NA	NA	chrNA:-1--1	NA	NA	NA	NA	NA	A_55_P2005050	NA	NA	NA	NA	NA	-0.923333	0.400541	0.37	0.087178	0	0.000150934	0.00734455	1.29333	5.14227	1.08015	-0.49	-1	-1.28	0.11	0.05	0.43	0.27	0.41
12061	A_55_P2005984	NM_138685	NM_138685	NM_138685	Mm.330764	192201	Wfdc15b	WAP four-disulfide core domain 15B	ENSMUST00000109376	chr2:164040264-164040205	mm|2qH3	Wfdc15b	5	9	GAGAGGCCCATCCTGAAACTAAAGATTAAGTGCTTGTTAATATGAGTACAAAATAAAGGA	0	NM_138685	NA	NA	chrNA:-1--1	NA	NA	NA	NA	NA	A_55_P2005984	NA	NA	NA	NA	NA	0.363333	0.603352	4.06667	0.525389	0	4.69091e-06	0.000813101	3.70333	7.19275	4.49629	1	-0.2	0.29	0.9	0.84	4.37	4.37	3.46
12242	A_55_P2008987	NM_009890	NM_009890	NM_009890	Mm.30824	12642	Ch25h	cholesterol 25-hydroxylase	ENSMUST00000050562	chr19:34548779-34548720	mm|19qC1	Ch25h	4	10	TGCGTGAACTCCAGAGAGCGATGCGCTGTACACTTGATCCAGAAGAAGAAACAGACTTGA	0	NM_009890	NA	NA	chrNA:-1--1	NA	NA	NA	NA	NA	A_55_P2008987	NA	NA	NA	NA	NA	-0.25	0.07	1.26667	0.130512	0	0.000250972	0.00961866	1.51667	4.86746	0.57706	-0.17	-0.3	-0.28	0.53	0.74	1.37	1.12	1.31
12293	A_55_P2009792	NM_010413	NM_010413	NM_010413	Mm.29854	15185	Hdac6	histone deacetylase 6	ENSMUST00000033501	chrX:7507320-7507261	mm|XqA1.1	Hdac6	14	0	ACATTGAAGGAGACAACGGGGCAGTGGCAGCAGGTCAGCATATTTAATAAAGTTGGAGTT	0	NM_010413	NA	NA	chrNA:-1--1	NA	NA	NA	NA	NA	A_55_P2009792	NA	NA	NA	NA	NA	-1.29667	0.145717	0.493333	0.0208167	0	2.88811e-06	0.000625161	1.79	7.50911	4.96817	-1.28	-1.16	-1.45	-0.3	0.2	0.51	0.5	0.47
12307	A_55_P2010038	NM_009404	NM_009404	NM_009404	Mm.41171	21950	Tnfsf9	tumor necrosis factor (ligand) superfamily, member 9	ENSMUST00000039490	chr17:57247062-57247121	mm|17qD	Tnfsf9	12	2	CAAGACTTTATATAATTCACTAGATAGCATTAGTAAACTGCTGGGCAGCTGCTAGATAAA	0	NM_009404	NA	NA	chrNA:-1--1	NA	NA	NA	NA	NA	A_55_P2010038	NA	NA	NA	NA	NA	-1.33667	0.213854	2.15333	0.187705	0	0.000194598	0.00842902	3.49	5.0043	0.828753	-1.29	-1.57	-1.15	-0.48	0.48	2.19	1.95	2.32
12375	A_55_P2011132	NM_026034	NM_026034	NM_026034	Mm.260782	67211	Armc10	armadillo repeat containing 10	ENSMUST00000072896	chr5:21168270-21168329	mm|5qA3	Armc10	14	0	CTTATACATGGACAGAACATTTCTAGAACGATTCAGAAAACTTCTGGGACTGGGACTAGG	0	NM_026034	NA	NA	chrNA:-1--1	NA	NA	NA	NA	NA	A_55_P2011132	NA	NA	NA	NA	NA	-0.76	0.376431	1.10333	0.179258	0	6.44944e-05	0.00428393	1.86333	5.61432	1.92095	-0.43	-0.68	-1.17	0.3	0.53	1.31	1.01	0.99
12376	A_55_P2011137	NM_026034	NM_026034	NM_026034	Mm.260782	67211	Armc10	armadillo repeat containing 10	ENSMUST00000073956	chr5:21167377-21167436	mm|5qA3	Armc10	14	0	GCCTGTCATCATGATGTGGATGTGAAAGAGAAAGCTTTAGCAATAAAGCCGAAATTCTGA	0	NM_026034	NA	NA	chrNA:-1--1	NA	NA	NA	NA	NA	A_55_P2011137	NA	NA	NA	NA	NA	-0.613333	0.120968	0.86	0.176918	0	1.49135e-05	0.00172694	1.47333	6.47067	3.36417	-0.52	-0.57	-0.75	0.52	0.04	1.05	0.83	0.7
12404	A_55_P2011727	NM_001081656	NM_001081656	NM_001081656	Mm.133211	240055	Neurl1b	neuralized homolog 1b (Drosophila)	ENSMUST00000059100	chr17:26582835-26582894	mm|17qA3.3	Neurl1b	14	0	CATATGACAATCTGTCTGTGCCTTATGGAAGTGTGTGTGTGTGTGTGTGTGTGTGTGTGT	0	NM_001081656	NA	NA	chrNA:-1--1	NA	NA	NA	NA	NA	A_55_P2011727	NA	NA	NA	NA	NA	-1.09667	0.208167	1.02333	0.67656	0	0.000254958	0.00968571	2.12	4.85903	0.561471	-0.93	-1.33	-1.03	0.14	-0.14	1.79	0.51	0.77
12415	A_55_P2011937	NM_001163359	NM_001163359	NM_001163359	Mm.236114	60530	Fignl1	fidgetin-like 1	ENSMUST00000109664	chr11:11700646-11700587	mm|11qA1	Fignl1	14	0	CAACAGGGAGTAAACTACCGTAACCCGTGCTGGCTTGTAACTTGTTTTGTGGGCTTTTTT	0	NM_001163359	NA	NA	chrNA:-1--1	NA	NA	NA	NA	NA	A_55_P2011937	NA	NA	NA	NA	NA	-1.37667	0.682373	0.866667	0.335311	0	0.00024589	0.00951274	2.24333	4.87842	0.597295	-0.6	-1.65	-1.88	-0.2	0.41	1.21	0.54	0.85
12442	A_55_P2012444	NM_013869	NM_013869	NM_013869	Mm.281356	29820	Tnfrsf19	tumor necrosis factor receptor superfamily, member 19	ENSMUST00000077444	chr14:61589726-61589667	mm|14qD1	Tnfrsf19	4	10	AAGCCAAGGAGGCTGGGAAGACAGGGAAAACCTGAATCTAGCCATGCCCACAGCCTTCCA	0	NM_013869	NA	NA	chrNA:-1--1	NA	NA	NA	NA	NA	A_55_P2012444	NA	NA	NA	NA	NA	-0.15	0.08544	1.08	0.23	0	6.74113e-05	0.00441004	1.23	5.58934	1.87724	-0.07	-0.14	-0.24	0.09	0.13	0.85	1.08	1.31
12445	A_55_P2012498	NM_025866	NM_025866	NM_025866	Mm.270676	66953	Cdca7	cell division cycle associated 7	ENSMUST00000069280	chr2:72324849-72324908	mm|2qC3	Cdca7	14	0	GCTCAGTTGGATCTTGAATCATTCAGTGTAAATACAGCTTTTTGCTCTGTAATGCTTTTA	0	NM_025866	NA	NA	chrNA:-1--1	NA	NA	NA	NA	NA	A_55_P2012498	NA	NA	NA	NA	NA	-1.13667	0.440946	0.86	0.0953939	0	0.000243415	0.00948007	1.99667	4.88384	0.607302	-0.68	-1.17	-1.56	1	0.21	0.95	0.76	0.87
12555	A_55_P2014640	NM_023197	NM_023197	NM_023197	Mm.482278	66356	2310008H09Rik	RIKEN cDNA 2310008H09 gene	ENSMUST00000063607	chr7:125985825-125985766	mm|7qF2	2310008H09Rik	14	0	GTGTGTATGTGTGTGTGAGACTTAATAACTTCTACTTTCTGAGGTTAGTCATGTATAGTA	0	NM_023197	NA	NA	chrNA:-1--1	NA	NA	NA	NA	NA	A_55_P2014640	NA	NA	NA	NA	NA	-1.09333	0.261024	1.38333	0.909194	0	6.24063e-05	0.00420105	2.47667	5.63294	1.95347	-0.82	-1.34	-1.12	0.04	-0.04	2.41	0.68	1.06
12556	A_55_P2014645	NM_023197	NM_023197	NM_023197	Mm.482278	66356	2310008H09Rik	RIKEN cDNA 2310008H09 gene	ENSMUST00000116280	chr7:125989333-125989274	mm|7qF2	2310008H09Rik	14	0	CCGGAATGCCTCCAAGTCTATCAAGTTGCAAGATTAAATATTATTGTCTTGTTCTTCAAA	0	NM_023197	NA	NA	chrNA:-1--1	NA	NA	NA	NA	NA	A_55_P2014645	NA	NA	NA	NA	NA	-0.75	0.205183	0.936667	0.0680686	0	0.00010184	0.00558288	1.68667	5.35863	1.46934	-0.54	-0.76	-0.95	-0.05	0.05	0.86	0.99	0.96
12686	A_55_P2017038	NM_007624	NM_007624	NM_007624	Mm.485141	12417	Cbx3	chromobox homolog 3 (Drosophila HP1 gamma)	ENSMUST00000094623	chr6:51431757-51431816	mm|6qB3	Cbx3	14	0	ACCCTGAACGAATAATCGGCGCCACAGACAGCAGCGGAGAGTTAATGTTTCTCATGAAGT	0	NM_007624	NA	NA	chrNA:-1--1	NA	NA	NA	NA	NA	A_55_P2017038	NA	NA	NA	NA	NA	-1.24667	0.23029	0.436667	0.352751	0	0.000218488	0.00890988	1.68333	4.94186	0.714185	-1.05	-1.19	-1.5	0.03	0.14	0.03	0.62	0.66
12706	A_55_P2017413	NM_001029977	NM_001029977	NM_001029977	Mm.337613	214403	EG214403	predicted gene, EG214403	ENSMUST00000027612	chr1:141594791-141594732	mm|1qF	EG214403	4	10	TCCCATTCAGGGGAGGATATTGAATTTGAATGTAAATATGGATATCATAAAGCAAGAGGA	0	NM_001029977	NA	NA	chrNA:-1--1	NA	NA	NA	NA	NA	A_55_P2017413	NA	NA	NA	NA	NA	0.02	0.314325	1.80333	0.145717	0	5.75893e-05	0.00404883	1.78333	5.67849	2.03283	-0.04	0.36	-0.26	0.31	1.01	1.94	1.82	1.65
12717	A_55_P2017636	NM_011580	NM_011580	NM_011580	Mm.4159	21825	Thbs1	thrombospondin 1	ENSMUST00000039559	chr2:117952585-117952644	mm|2qE5	Thbs1	14	0	GCCTGTAGAGTTAGTATTTCTGGTTTTTATATGTTGCACACTGAATTGAAGAAATGTTGG	0	NM_011580	NA	NA	chrNA:-1--1	NA	NA	NA	NA	NA	A_55_P2017636	NA	NA	NA	NA	NA	-1.98	0.463573	1.37333	0.310054	0	9.3734e-05	0.00536265	3.35333	5.40469	1.55136	-1.65	-1.78	-2.51	-0.32	-0.77	1.02	1.5	1.6
12741	A_55_P2017929	NM_013492	NM_013492	NM_013492	Mm.200608	12759	Clu	clusterin	ENSMUST00000022616	chr14:66600325-66600382	mm|14qD1	Clu	14	0	CTCGGGAAGAACTGATTCCCCCACGCAACTAATCCAATAAAAGCCGCCTTGCGATACGTG	0	NM_013492	NA	NA	chrNA:-1--1	NA	NA	NA	NA	NA	A_55_P2017929	NA	NA	NA	NA	NA	-2.06	0.91	4.32333	0.162583	0	5.27036e-05	0.00379749	6.38333	5.72895	2.1204	-3.05	-1.87	-1.26	1.18	2.87	4.38	4.45	4.14
12861	A_55_P2020248	ENSMUST00000136319	XM_001480774	XM_001480774		NA			ENSMUST00000136319	chr2:126534977-126534918	mm|2qF1	ENSMUST00000136319	14	0	TAAGTCCTGTTACCCTGGAAGGAACTGTTTAGTAAAGATGTTTGCAGAACCACCAAAAAA	0	ENSMUST00000136319	NA	NA	chrNA:-1--1	NA	NA	NA	NA	NA	A_55_P2020248	NA	NA	NA	NA	NA	-0.993333	0.0776745	0.54	0.115326	0	8.87725e-05	0.00526652	1.53333	5.43497	1.60514	-0.93	-0.97	-1.08	-0.5	0.02	0.41	0.58	0.63
12942	A_55_P2021585	NM_009362	NM_009362	NM_009362	Mm.2854	21784	Tff1	trefoil factor 1	ENSMUST00000024831	chr5:143285641-143285582	mm|5qG2	Tff1	7	7	CACAGTTCAACCCCTCAGACTTTTAGTCCTCGAATTCGGCCTGAGAATTAAAAGAGATGA	0	NM_009362	NA	NA	chrNA:-1--1	NA	NA	NA	NA	NA	A_55_P2021585	NA	NA	NA	NA	NA	0.0166667	1.50111	8.31	0.282134	0	1.12977e-07	6.74502e-05	8.29333	9.8671	8.0596	-0.85	-0.85	1.75	1.23	2.34	8.01	8.57	8.35
12990	A_55_P2022364	NM_008750	NM_008750	NM_008750	Mm.27915	18230	Nxn	nucleoredoxin	ENSMUST00000021204	chr11:76071523-76071464	mm|11qB5	Nxn	14	0	TAAGGAACCTTGTGGGTGTTTGTTTTGGTGGGAAAATGAATAGCCGAGCTAACAGTTCAT	0	NM_008750	NA	NA	chrNA:-1--1	NA	NA	NA	NA	NA	A_55_P2022364	NA	NA	NA	NA	NA	-1.24667	0.676782	0.776667	0.023094	0	0.000177133	0.00798017	2.02333	5.0552	0.921788	-1.19	-0.6	-1.95	0.33	0.3	0.79	0.75	0.79
13047	A_55_P2023391	NM_001013756	NM_001013756	NM_001013756	Mm.331972	230824	Grhl3	grainyhead-like 3 (Drosophila)	ENSMUST00000105855	chr4:135098050-135097991	mm|4qD3	Grhl3	6	8	GGAACAAATACCCTTGCCACCTACTGTTGTACACATTTCTTATTTACAGTTTTCATTATG	0	NM_001013756	NA	NA	chrNA:-1--1	NA	NA	NA	NA	NA	A_55_P2023391	NA	NA	NA	NA	NA	-0.266667	0.291605	2.68	0.18735	0	3.7705e-05	0.00304651	2.94667	5.92141	2.45096	-0.44	-0.43	0.07	0.57	1.78	2.83	2.74	2.47
13189	A_55_P2025765	NM_007403	NM_007403	NM_007403	Mm.15969	11501	Adam8	a disintegrin and metallopeptidase domain 8	ENSMUST00000106070	chr7:147164932-147164873	mm|7qF4	Adam8	14	0	CCGTCATCTCCGGATTGAAACAGATTAGTTGTTGAAATTATGACTAAACACTATTCACTA	0	NM_007403	NA	NA	chrNA:-1--1	NA	NA	NA	NA	NA	A_55_P2025765	NA	NA	NA	NA	NA	-1.98	0.034641	2.82	0.111355	0	1.70933e-05	0.00186927	4.8	6.38831	3.23011	-1.96	-2.02	-1.96	-0.24	1.68	2.8	2.72	2.94
13212	A_55_P2026218	NM_080419	NM_080419	NM_080419	Mm.271717	140559	Igsf8	immunoglobulin superfamily, member 8	ENSMUST00000039506	chr1:174249906-174249965	mm|1qH3	Igsf8	14	0	GGAAGTCCAGTTCCTGTCCTCAAACTAGTTTTTCTAAAATGTGAATAAACTGGTTTTGTA	0	NM_080419	NA	NA	chrNA:-1--1	NA	NA	NA	NA	NA	A_55_P2026218	NA	NA	NA	NA	NA	-0.973333	0.312143	1.08667	0.080829	0	2.77137e-05	0.0024798	2.06	6.101	2.75449	-0.63	-1.05	-1.24	-0.21	0.11	1.04	1.04	1.18
13344	A_55_P2028570	NM_018822	NM_018822	NM_018822	Mm.103788	27029	Sgsh	N-sulfoglucosamine sulfohydrolase (sulfamidase)	ENSMUST00000005173	chr11:119204924-119204865	mm|11qE2	Sgsh	14	0	GCCCGTGTGCATGCACATGTGTGTGTGTGTGTGTGTGTGCGTGTGTGTGTGTGTGTTTTC	0	NM_018822	NA	NA	chrNA:-1--1	NA	NA	NA	NA	NA	A_55_P2028570	NA	NA	NA	NA	NA	-1.23333	0.283608	1.07	0.617981	0	0.000105735	0.00567902	2.30333	5.33784	1.43222	-1.05	-1.56	-1.09	0.1	-0.1	1.77	0.6	0.84
13368	A_55_P2029013	NM_144890	NM_144890	NM_144890	Mm.167411	228802	BC018465	cDNA sequence BC018465	ENSMUST00000045959	chr2:154066577-154066636	mm|2qH1	BC018465	6	8	AAGCCCAAGATCAGCGGCGGTCTCAGTGGAGTCCGCAGCTAGAATAAAGATGTTTCCTCT	0	NM_144890	NA	NA	chrNA:-1--1	NA	NA	NA	NA	NA	A_55_P2029013	NA	NA	NA	NA	NA	0.24	1.03697	8.01667	0.812486	0	1.21213e-05	0.00148874	7.77667	6.59691	3.56769	-0.47	-0.24	1.43	4.27	2.51	7.17	8.09	8.79
13377	A_55_P2029161	NM_009309	NM_009309	NM_009309	Mm.913	20997	T	brachyury	ENSMUST00000074667	chr17:8635302-8635361	mm|17qA1	T	3	11	AGCCAAAGACAATCTGCAGAAAGTGTTTTCTGCACAATAAAGGCAATATATAGCACCTGG	0	NM_009309	NA	NA	chrNA:-1--1	NA	NA	NA	NA	NA	A_55_P2029161	NA	NA	NA	NA	NA	-0.11	0.1249	4.03	0.199249	0	8.14224e-11	5.87707e-07	4.14	17.2678	14.2913	-0.25	-0.07	-0.01	0.3	0.66	4.26	3.91	3.92
13457	A_55_P2030736	NM_013883	NM_013883	NM_013883	Mm.427014	29871	Scmh1	sex comb on midleg homolog 1	ENSMUST00000106298	chr4:120202421-120202480	mm|4qD2.2	Scmh1	14	0	ATTTCAGAAGACACTGCCCTAGGGCACTTCTTCTCTGGAATGGACAAAGTATTTGGCTCA	0	NM_013883	NA	NA	chrNA:-1--1	NA	NA	NA	NA	NA	A_55_P2030736	NA	NA	NA	NA	NA	-1.61667	0.472476	0.706667	0.0208167	0	6.03444e-05	0.00414825	2.32333	5.65197	1.98667	-1.08	-1.8	-1.97	-0.77	-0.49	0.7	0.69	0.73
13701	A_55_P2035286	NM_010931	NM_010931	NM_010931	Mm.42196	18140	Uhrf1	ubiquitin-like, containing PHD and RING finger domains, 1	ENSMUST00000001258	chr17:56462770-56462829	mm|17qD	Uhrf1	14	0	TGTGTCTCATGGAAACTAAACCATTTACTACAGGCAGACTGGACAGCACAGTTCTAAGGG	0	NM_010931	NA	NA	chrNA:-1--1	NA	NA	NA	NA	NA	A_55_P2035286	NA	NA	NA	NA	NA	-1.55333	0.660101	0.573333	0.221209	0	0.000215485	0.00886905	2.12667	4.94931	0.72788	-0.82	-1.74	-2.1	-0.09	0.09	0.6	0.34	0.78
13820	A_55_P2037454	NM_023794	NM_023794	NM_023794	Mm.155708	104156	Etv5	ets variant gene 5	ENSMUST00000062640	chr16:22381446-22381387	mm|16qB1	Etv5	14	0	TGCACCCTGCCGAGCTGCGTATATTCTGTACTGTGTACAATAAAGAAGATTGCTTTCCTT	0	NM_023794	NA	NA	chrNA:-1--1	NA	NA	NA	NA	NA	A_55_P2037454	NA	NA	NA	NA	NA	-2.99667	0.223681	2.07	0.157162	0	4.24606e-06	0.000792621	5.06667	7.25705	4.59337	-3.15	-2.74	-3.1	-1.41	-0.06	1.89	2.18	2.14
13823	A_55_P2037513	NM_011116	NM_011116	NM_011116	Mm.6483	18807	Pld3	phospholipase D family, member 3	ENSMUST00000003453	chr7:28317097-28317038	mm|7qA3	Pld3	14	0	TGGGCCCAGACCTTTGGCCCACCCCCAAAGGGCCAAGATTATAAGTAAATAATTGTCTGT	0	NM_011116	NA	NA	chrNA:-1--1	NA	NA	NA	NA	NA	A_55_P2037513	NA	NA	NA	NA	NA	-0.36	0.0264575	0.956667	0.196044	0	6.6048e-05	0.00436037	1.31667	5.60087	1.89743	-0.39	-0.34	-0.35	0.06	0.09	0.75	1.14	0.98
13841	A_55_P2037812	NM_023245	NM_023245	NM_023245	Mm.253736	114301	Palmd	palmdelphin	ENSMUST00000040097	chr3:116621277-116621218	mm|3qG1	Palmd	7	7	CCGGGGGAACCAGTATATTTTTATTGTATTGATACCAAAGCATTTCTAATAAGAGCTTGT	0	NM_023245	NA	NA	chrNA:-1--1	NA	NA	NA	NA	NA	A_55_P2037812	NA	NA	NA	NA	NA	-0.36	0.195192	3.07333	0.169214	0	0.000102177	0.00558612	3.43333	5.3568	1.46607	-0.37	-0.16	-0.55	0.42	0.16	3.03	2.93	3.26
13881	A_55_P2038358	NM_012006	NM_012006	NM_012006	Mm.1978	26897	Acot1	acyl-CoA thioesterase 1	ENSMUST00000085210	chr12:85358561-85358620	mm|12qD1	Acot1	14	0	TCTATGGAAACTGGAGCTATCCAAGAAAAGTGCCAGGAATAAAAAGGAACCATGATTAAA	0	NM_012006	NA	NA	chrNA:-1--1	NA	NA	NA	NA	NA	A_55_P2038358	NA	NA	NA	NA	NA	-1.1	0.49	2.13333	0.105987	0	7.76871e-06	0.00112119	3.23333	6.87241	4.00358	-0.75	-1.66	-0.89	-0.69	0.27	2.15	2.23	2.02
14005	A_55_P2040878	NM_001040691	NM_001040691	NM_001040691	Mm.1393	22256	Ung	uracil DNA glycosylase	ENSMUST00000112275	chr5:114588731-114588790	mm|5qF	Ung	14	0	TATCCTTTAGAGTTAGAGATTTCAAAGTGTGTGTGTGTGTGTGTGTGTGTGTGTGTGTGT	0	NM_001040691	NA	NA	chrNA:-1--1	NA	NA	NA	NA	NA	A_55_P2040878	NA	NA	NA	NA	NA	-1.2	0.226053	1.09667	0.67471	0	0.000202543	0.00852091	2.29667	4.98269	0.789162	-1.01	-1.45	-1.14	0.05	-0.05	1.86	0.58	0.85
14115	A_55_P2042993	NM_022989	NM_022989	NM_022989	Mm.37623	65103	Arl6ip6	ADP-ribosylation factor-like 6 interacting protein 6	ENSMUST00000028336	chr2:53077649-53077708	mm|2qC1.1	Arl6ip6	14	0	TATTCTAGCTAAGTGGCAAGTGAGTGTGTGTGTGTGTGTGTGTGTGTGTGTGTTACATCT	0	NM_022989	NA	NA	chrNA:-1--1	NA	NA	NA	NA	NA	A_55_P2042993	NA	NA	NA	NA	NA	-1.11	0.242693	1.12667	0.535008	0	5.93784e-05	0.00413234	2.23667	5.66112	2.00261	-0.96	-1.39	-0.98	-0.02	0.02	1.73	0.71	0.94
14122	A_55_P2043117	NM_001162956	NM_001162956	NM_001162956	Mm.211744	76138	Ccdc138	coiled-coil domain containing 138	ENSMUST00000036576	chr10:58038617-58038676	mm|10qB4	Ccdc138	14	0	GTGTGTGTGTGTGTGTGTGTGTGATATGTATGTATATGTGTTCTTTATTTGTAAAAGTGG	0	NM_001162956	NA	NA	chrNA:-1--1	NA	NA	NA	NA	NA	A_55_P2043117	NA	NA	NA	NA	NA	-0.913333	0.38553	0.916667	0.462313	0	0.000199423	0.00851113	1.83	4.99107	0.80452	-0.62	-1.35	-0.77	0.04	-0.04	1.35	0.43	0.97
14150	A_55_P2043627	NM_001081120	NM_001081120	NM_001081120	Mm.271600	69627	Fam89a	family with sequence similarity 89, member A	ENSMUST00000055257	chr8:127264237-127264178	mm|8qE2	Fam89a	10	4	CAGTGCTGGAAAACATTGTTTCCAAGCAGTACTTACCCGAAGCCTTAATATTATTTATTA	0	NM_001081120	NA	NA	chrNA:-1--1	NA	NA	NA	NA	NA	A_55_P2043627	NA	NA	NA	NA	NA	-0.73	0.200749	3.21	0.432088	0	1.15252e-07	6.74502e-05	3.94	9.85114	8.04099	-0.54	-0.94	-0.71	0.1	0.19	2.74	3.3	3.59
14201	A_55_P2044463	ENSMUST00000032967		AK011925	Mm.46777	NA			ENSMUST00000032967	chr7:107309816-107309875	mm|7qE2	ENSMUST00000032967	14	0	GTCGATGAAAAGCCTCAGTTCCTCACCATGCAGACTCATTAAAAAGGCTTTAATGGTTCT	0	ENSMUST00000032967	NA	NA	chrNA:-1--1	NA	NA	NA	NA	NA	A_55_P2044463	NA	NA	NA	NA	NA	-1.10333	0.400666	1.74	0.127671	0	1.90682e-05	0.00194765	2.84333	6.32271	3.1226	-0.69	-1.13	-1.49	0.13	0.81	1.85	1.77	1.6
14286	A_55_P2046253	NM_025753	NM_025753	NM_025753	Mm.174834	66766	4933425O20Rik	RIKEN cDNA 4933425O20 gene	ENSMUST00000055421	chr2:130233368-130233427	mm|2qF1	4933425O20Rik	14	0	CAGAAATGGGAAAGAGGCCAATCATGATAGTGTGTGTGTGTGTGTGTGTGTGTGTGTGTG	0	NM_025753	NA	NA	chrNA:-1--1	NA	NA	NA	NA	NA	A_55_P2046253	NA	NA	NA	NA	NA	-1.13667	0.249466	1.08667	0.629788	0	0.000221214	0.00898718	2.22333	4.93519	0.70192	-0.95	-1.42	-1.04	0.06	-0.06	1.78	0.55	0.93
14336	A_55_P2047155	NM_001159569	NM_001159569	NM_001159569	Mm.247566	17536	Meis2	Meis homeobox 2	ENSMUST00000102538	chr2:115689700-115689641	mm|2qE4	Meis2	14	0	GGACTAAGTTAAACTTGTACATTTCTGTTGATCACTCCGTTATGTTGCCTCAAATAGTTT	0	NM_001159569	NA	NA	chrNA:-1--1	NA	NA	NA	NA	NA	A_55_P2047155	NA	NA	NA	NA	NA	-0.83	0.485386	1.77667	0.141892	0	3.96875e-06	0.000766618	2.60667	7.30084	4.65914	-0.69	-0.43	-1.37	-0.12	-0.54	1.65	1.75	1.93
14422	A_55_P2048607	NM_017370	NM_017370	NM_017370	Mm.26730	15439	Hp	haptoglobin	ENSMUST00000074898	chr8:112099104-112099045	mm|8qD3	Hp	7	7	AAGGGTTGGGCTATACTCTGATGGGTTCTAGCCCTGCACTGCTCAGTCAACAATAAAAAA	0	NM_017370	NA	NA	chrNA:-1--1	NA	NA	NA	NA	NA	A_55_P2048607	NA	NA	NA	NA	NA	0.92	0.94504	4.64333	0.297377	0	8.4559e-06	0.00118132	3.72333	6.81942	3.92063	1.51	1.42	-0.17	-0.41	0.17	4.3	4.82	4.81
14428	A_55_P2048751	NM_008937	NM_008937	NM_008937	Mm.132579	19130	Prox1	prospero-related homeobox 1	ENSMUST00000010319	chr1:191945844-191945785	mm|1qH6	Prox1	5	9	ACGTTTGTTTTCTTAGCTGGATTTTTGTGTACGGGTGCAGTAAACAGCACTGTTCACTCT	0	NM_008937	NA	NA	chrNA:-1--1	NA	NA	NA	NA	NA	A_55_P2048751	NA	NA	NA	NA	NA	-0.11	0.19975	3.37	0.208086	0	2.49339e-06	0.000586867	3.48	7.60666	5.11076	0.06	-0.33	-0.06	0.54	1.62	3.48	3.13	3.5
14510	A_55_P2050488	NM_001024602	NM_001024602	NM_001024602	Mm.23689	217882	AW555464	expressed sequence AW555464	ENSMUST00000092279	chr12:113984355-113984414	mm|12qF1	AW555464	14	0	CCACCTGATGTTTACGTGTGTATGTGTGTGTGTGTGTGTGTGTGTGTGTGTGTGTGTGTG	0	NM_001024602	NA	NA	chrNA:-1--1	NA	NA	NA	NA	NA	A_55_P2050488	NA	NA	NA	NA	NA	-1.22333	0.217332	1.09667	0.6787	0	0.000160942	0.00758962	2.32	5.10728	1.01663	-1.06	-1.47	-1.14	0.07	-0.07	1.87	0.6	0.82
14527	A_55_P2050902	NM_021564	NM_021564	NM_021564	Mm.28461	59083	Fetub	fetuin beta	ENSMUST00000116625	chr16:22939736-22939795	mm|16qB1	Fetub	8	6	ATGGTCCCCAGCACTAAATGGGAGGTGGTGGGGATTGGGAAGGACACAGACAATGAAATG	0	NM_021564	NA	NA	chrNA:-1--1	NA	NA	NA	NA	NA	A_55_P2050902	NA	NA	NA	NA	NA	-1.42333	0.0568624	3.19	0.545069	0	4.30353e-06	0.000796484	4.61333	7.24835	4.58028	-1.36	-1.47	-1.44	-0.37	0.98	2.65	3.18	3.74
14552	A_55_P2051486	NM_001012323	NM_001012323	NM_001012323	Mm.460005	381530	Mup20	major urinary protein 20	ENSMUST00000074018	chr4:61713730-61713671	mm|4qB3	Mup20	1	13	TGCTCTGAAATATTTTTGGTTGCTGACAAAACAGAAAAGGCTGGTGAATATTCTGTAACG	0	NM_001012323	NA	NA	chrNA:-1--1	NA	NA	NA	NA	NA	A_55_P2051486	NA	NA	NA	NA	NA	-0.0466667	0.0945163	1.19	0.537308	0	9.40654e-05	0.00536265	1.23667	5.40272	1.54787	-0.08	0.06	-0.12	-0.08	-0.09	0.9	1.81	0.86
14639	A_55_P2052989	NM_029906	NM_029906	NM_029906	Mm.118350	77397	9530003J23Rik	RIKEN cDNA 9530003J23 gene	ENSMUST00000020392	chr10:116670878-116670819	mm|10qD2	9530003J23Rik	3	11	GCTTCAGCGTTTGCCTGAAGTGCTTCATTTGTATTGCTTCACAAATAAATGCACCTTGCT	0	NM_029906	NA	NA	chrNA:-1--1	NA	NA	NA	NA	NA	A_55_P2052989	NA	NA	NA	NA	NA	-0.136667	0.117189	1.73667	0.134288	0	8.04391e-08	6.00631e-05	1.87333	10.1421	8.37577	-0.05	-0.09	-0.27	0.38	0.05	1.68	1.64	1.89
14683	A_55_P2054107	ENSMUST00000062451		BC120907	Mm.246621	353328	Muc6	mucin 6, gastric	ENSMUST00000062451	chr7:148819961-148819902	mm|7qF5	Muc6	4	10	AGTGCAAGAACTGAACAGCAGCAACTGGTTTCTGGGTACCAGAAAATGCCATTCACGATA	0	ENSMUST00000062451	NA	NA	chrNA:-1--1	NA	NA	NA	NA	NA	A_55_P2054107	NA	NA	NA	NA	NA	0.03	0.511566	6.01	0.255343	0	3.51395e-11	3.80455e-07	5.98	18.3846	14.9276	-0.29	-0.24	0.62	0.28	0.94	6.29	5.95	5.79
14684	A_55_P2054132	NM_008807	NM_008807	NM_008807	Mm.439742	56734	Tulp2	tubby-like protein 2	ENSMUST00000107763	chr7:52777657-52777716	mm|7qB4	Tulp2	14	0	TCCTCTTTGCCCGCTCCAAGCCTTCGCCATCTGCTTATCCAGTTTCGATGGGAAACTGGC	0	NM_008807	NA	NA	chrNA:-1--1	NA	NA	NA	NA	NA	A_55_P2054132	NA	NA	NA	NA	NA	-0.0266667	0.458839	1.91667	0.299555	0	0.000214963	0.00886905	1.94333	4.95061	0.73028	-0.34	-0.24	0.5	-0.05	0.14	1.67	2.25	1.83
14697	A_55_P2054332	NM_010143	NM_010143	NM_010143	Mm.6972	13845	Ephb3	Eph receptor B3	ENSMUST00000085925	chr16:21223165-21223224	mm|16qB1	Ephb3	14	0	CAGAGACTGACTCAGAGAGCCAGAGACTGTGTGTGTGTGTGTGTGTGTGTGTGTGTGTGT	0	NM_010143	NA	NA	chrNA:-1--1	NA	NA	NA	NA	NA	A_55_P2054332	NA	NA	NA	NA	NA	-1.28	0.259422	1.3	0.60531	0	2.98041e-05	0.00259188	2.58	6.05834	2.68283	-1.07	-1.57	-1.2	0.01	-0.01	1.98	0.82	1.1
14735	A_55_P2054942	NM_183148	NM_183148	NM_183148	Mm.30464	212632	Iffo2	intermediate filament family orphan 2	ENSMUST00000040023	chr4:139172650-139172709	mm|4qD3	Iffo2	14	0	TTAAATATAAAACTCTAAGGTGAGGGTGGGGCCTGGAGGCGTGGTAGCTTTTGGTTTTCT	0	NM_183148	NA	NA	chrNA:-1--1	NA	NA	NA	NA	NA	A_55_P2054942	NA	NA	NA	NA	NA	-1	0.210713	0.99	0.17088	0	6.79026e-05	0.0044288	1.99	5.58525	1.87007	-0.78	-1.2	-1.02	-0.37	-0.03	1.15	1.01	0.81
14830	A_55_P2057004	NM_001009952	NM_001009952	NM_001009952	Mm.389857	494519	Abpd	androgen binding protein delta	ENSMUST00000079849	chr7:34149601-34149542	mm|7qB1	Abpd	6	8	CCTGAATGCCTGTCATACTATGGTCTTGACAATATAAGATCCATTTTAGACTATATTTCC	0	NM_001009952	NA	NA	chrNA:-1--1	NA	NA	NA	NA	NA	A_55_P2057004	NA	NA	NA	NA	NA	-0.336667	0.198578	3.50667	0.162583	0	4.85416e-06	0.000814822	3.84333	7.17075	4.46293	-0.18	-0.56	-0.27	0.18	0.39	3.38	3.69	3.45
14925	A_55_P2059010	NM_011254	NM_011254	NM_011254	Mm.279741	19659	Rbp1	retinol binding protein 1, cellular	ENSMUST00000052068	chr9:98346908-98346967	mm|9qE3.3	Rbp1	14	0	TGCCTGGTCTCTTTTCCTTTTCTTAAAATGAAGCGACCCCAATAAAAGTGATCTCTGTTT	0	NM_011254	NA	NA	chrNA:-1--1	NA	NA	NA	NA	NA	A_55_P2059010	NA	NA	NA	NA	NA	-0.196667	0.579511	4.42	0.144222	0	2.0498e-05	0.00204545	4.61667	6.27952	3.05147	-0.73	0.42	-0.28	1.58	2.28	4.54	4.46	4.26
14945	A_55_P2059352	NM_001109991	NM_001109991	NM_001109991	Mm.4352	12822	Col18a1	collagen, type XVIII, alpha 1	ENSMUST00000081654	chr10:76514985-76514926	mm|10qC1	Col18a1	14	0	GACAATGTGTGCTATGATGCCATTTCAAAGAGGCACCAAATAAAAATGACATTTTATACC	0	NM_001109991	NA	NA	chrNA:-1--1	NA	NA	NA	NA	NA	A_55_P2059352	NA	NA	NA	NA	NA	-1.41667	0.626445	2.04667	0.112398	0	2.39971e-05	0.00223019	3.46333	6.1859	2.89633	-1.69	-0.7	-1.86	0.41	0.49	1.95	2.02	2.17
15148	A_55_P2063376	NM_013458	NM_013458	NM_013458	Mm.104155	11519	Add2	adducin 2 (beta)	ENSMUST00000032068	chr6:86069490-86069549	mm|6qD1	Add2	3	11	ATCTGTCTGTATTGTGCTTCTCACAGGCTGAAAAATTAAACCCAGCTGTAGCTTAAGAAG	0	NM_013458	NA	NA	chrNA:-1--1	NA	NA	NA	NA	NA	A_55_P2063376	NA	NA	NA	NA	NA	-0.15	0.147309	1.71333	0.240278	0	0.000164864	0.00772722	1.86333	5.09418	0.992805	-0.12	-0.31	-0.02	-0.06	1	1.96	1.7	1.48
15171	A_55_P2064043	NM_009851	NM_009851	NM_009851	Mm.423621	12505	Cd44	CD44 antigen	ENSMUST00000005218	chr2:102651457-102651398	mm|2qE2	Cd44	14	0	TCAGAGGCAGCTGGCATCCTTTGTTTTGTTTTGTTTTGTTTTGTTCTTTTATAGCCCCCC	0	NM_009851	NA	NA	chrNA:-1--1	NA	NA	NA	NA	NA	A_55_P2064043	NA	NA	NA	NA	NA	-0.7	0.357631	2.66667	0.023094	0	2.09507e-08	2.27389e-05	3.36667	11.2911	9.60964	-0.32	-1.03	-0.75	0.28	0.6	2.64	2.68	2.68
15316	A_55_P2066792	NM_175397	NM_175397	NM_175397	Mm.335802	109032	Sp110	Sp110 nuclear body protein	ENSMUST00000131950	chr1:087473736-087473677	mm|1qC5	Sp110	14	0	TCTCTGTGTGTGTGTGTGTGTGTGTGTGTGTGTGTGTGTGTCTGAACTTTGCCTTTGAGC	0	NM_175397	NA	NA	chrNA:-1--1	NA	NA	NA	NA	NA	A_55_P2066792	NA	NA	NA	NA	NA	-1.08333	0.352326	0.88	0.448442	0	7.79377e-05	0.00483005	1.96333	5.50774	1.73383	-0.87	-1.49	-0.89	0.05	-0.05	1.37	0.49	0.78
15349	A_55_P2067629	NM_176847	NM_176847	NM_176847	Mm.451539	16470	Ush1g	Usher syndrome 1G homolog (human)	ENSMUST00000103037	chr11:115176566-115176507	mm|11qE2	Ush1g	14	0	GTGACCCTCGCCGTTGTACCCCAAACCCTTCCCTCAGGCTGATTATATTTTTGGTACAGC	0	NM_176847	NA	NA	chrNA:-1--1	NA	NA	NA	NA	NA	A_55_P2067629	NA	NA	NA	NA	NA	-0.503333	0.44658	2.54667	0.134288	0	1.19664e-05	0.00148069	3.05	6.60478	3.58031	-0.46	-0.97	-0.08	0.48	-0.73	2.45	2.49	2.7
15382	A_55_P2068265	NM_010798	NM_010798	NM_010798	Mm.2326	17319	Mif	macrophage migration inhibitory factor	ENSMUST00000038169	chr10:75322151-75322098	mm|10qC1	Mif	14	0	ATCAGCTATTACGACATGAACGCTGCCAACGTGGGCTGGAACGGTTCCACCTTCGCTTGA	0	NM_010798	NA	NA	chrNA:-1--1	NA	NA	NA	NA	NA	A_55_P2068265	NA	NA	NA	NA	NA	-1.78333	0.254231	0.823333	0.145717	0	0.000214764	0.00886905	2.60667	4.95111	0.731193	-1.49	-1.92	-1.94	-0.35	0.34	0.66	0.94	0.87
15428	A_55_P2069251	NM_178774	NM_178774	NM_178774	Mm.442510	320111	Prr18	proline rich region 18	ENSMUST00000069742	chr17:8536893-8536952	mm|17qA1	Prr18	10	4	GTTGCTGACATTCTGAGGACATTTTCTAGTCACTGTGCTACAATTTCTTAAGGTTTAAAT	0	NM_178774	NA	NA	chrNA:-1--1	NA	NA	NA	NA	NA	A_55_P2069251	NA	NA	NA	NA	NA	-1.52333	0.357258	4.53667	0.169214	0	1.41872e-06	0.000445231	6.06	7.98853	5.65607	-1.65	-1.8	-1.12	-0.23	1.91	4.68	4.58	4.35
15509	A_55_P2070869	NM_008491	NM_008491	NM_008491	Mm.9537	16819	Lcn2	lipocalin 2	ENSMUST00000091086	chr2:32240258-32240199	mm|2qB	Lcn2	14	0	AAGGAGCATCTGGAGCCTCTTCTTATTTGGCCAGCACTCCCCATCCACCTGTCTTAACAC	0	NM_008491	NA	NA	chrNA:-1--1	NA	NA	NA	NA	NA	A_55_P2070869	NA	NA	NA	NA	NA	-0.163333	0.712484	4.32	0.643739	0	0.000137411	0.00684021	4.48333	5.19358	1.17301	-0.94	-0.01	0.46	0.01	-0.08	3.72	4.24	5
15520	A_55_P2071236	NM_009701	NM_009701	NM_009701	Mm.45580	11830	Aqp5	aquaporin 5	ENSMUST00000088200	chr15:99424655-99424714	mm|15qF1	Aqp5	6	8	CCGTGTGGCTGTGGTCAAAGGCACATATGAGCCAGAGGAGGACTGGGAAGATCATAGAGA	0	NM_009701	NA	NA	chrNA:-1--1	NA	NA	NA	NA	NA	A_55_P2071236	NA	NA	NA	NA	NA	-0.0633333	0.470567	6.03333	0.156312	0	2.18616e-09	4.73391e-06	6.09667	13.4614	11.6052	-0.42	-0.24	0.47	1	-0.11	6.01	6.2	5.89
15560	A_55_P2072095	NM_001033366	NM_001033366	NM_001033366	Mm.296301	268949	Dpcr1	diffuse panbronchiolitis critical region 1 (human)	ENSMUST00000095467	chr17:35772825-35772766	mm|17qB1	Dpcr1	3	11	TTGGAAGATTTTCTTTCCAATTTAACCCGTTTCTTTACCTGGTGCGCAAGACGAGGAGCG	0	NM_001033366	NA	NA	chrNA:-1--1	NA	NA	NA	NA	NA	A_55_P2072095	NA	NA	NA	NA	NA	-0.0166667	0.0351188	3.37	1.34859	0	9.85144e-06	0.00126978	3.38667	6.72453	3.77101	-0.05	-0.02	0.02	0.44	0.99	4.34	3.94	1.83
15561	A_55_P2072110	NM_011889	NM_011889	NM_011889	Mm.309707	24050	Sept3	septin 3	ENSMUST00000077804	chr15:82121415-82121474	mm|15qE1	Sept3	14	0	GTATTTGTGCAGTATTTTGTCTAGTGTGTGTGTGTGTGTGTGTGTGTGTGTGTGTGTGTG	0	NM_011889	NA	NA	chrNA:-1--1	NA	NA	NA	NA	NA	A_55_P2072110	NA	NA	NA	NA	NA	-1.14333	0.251462	1.11	0.559732	0	7.4928e-05	0.00472485	2.25333	5.52984	1.77276	-0.96	-1.43	-1.04	0.02	-0.02	1.74	0.67	0.92
15591	A_55_P2072776	NM_010236	NM_010236	NM_010236	Mm.3830	14287	Fpgs	folylpolyglutamyl synthetase	ENSMUST00000130164	chr2:32538221-32538162	mm|2qB	Fpgs	14	0	GGCATTTGGGGACTGTGTTGCTGGAACTAATTGAAGCTTTTAAACCCTTTTATTTTTTAT	0	NM_010236	NA	NA	chrNA:-1--1	NA	NA	NA	NA	NA	A_55_P2072776	NA	NA	NA	NA	NA	-1.52667	0.714586	0.0633333	0.080829	0	7.18974e-05	0.00459272	1.59	5.55305	1.81357	-0.77	-1.62	-2.19	-0.2	-0.1	0.05	-0.01	0.15
15616	A_55_P2073377	NM_001081117	NM_001081117	NM_001081117	Mm.4078	17345	Mki67	antigen identified by monoclonal antibody Ki 67	ENSMUST00000033310	chr7:142884823-142884764	mm|7qF3	Mki67	14	0	CAGTGAACCTAAGCCAAGGGTAACTCGTGGAACCAAGAAAGATGCAAAAACTCTGAAGGA	0	NM_001081117	NA	NA	chrNA:-1--1	NA	NA	NA	NA	NA	A_55_P2073377	NA	NA	NA	NA	NA	-1.55333	0.705998	0.206667	0.155027	0	2.9088e-05	0.00255508	1.76	6.07259	2.7068	-0.87	-1.51	-2.28	-0.22	0.19	0.21	0.05	0.36
15658	A_55_P2074246	NM_183014	NM_183014	NM_183014	Mm.187446	193452	Zfp184	zinc finger protein 184 (Kruppel-like)	ENSMUST00000006903	chr13:22052293-22052352	mm|13qA3.1	Zfp184	10	4	GGGATGGAGAGCCCATTGGGCTGTTCTGATCCAAGTATGTTATTAAAACAACATTGTGGC	0	NM_183014	NA	NA	chrNA:-1--1	NA	NA	NA	NA	NA	A_55_P2074246	NA	NA	NA	NA	NA	-0.97	0.166433	1.15667	0.110151	0	0.0001404	0.00695705	2.12667	5.1818	1.15172	-0.78	-1.04	-1.09	-0.39	0.37	1.21	1.23	1.03
15684	A_55_P2074766	NM_008646	NM_008646	NM_008646	Mm.479223	17837	Mug2	murinoglobulin 2	ENSMUST00000081777	chr6:122035900-122035959	mm|6qF1	Mug2	4	10	CCAGGAATCTTCAAGATGGTGATTTGTGTTTGTCTCTGATATACAAATACTGAAAAAGCT	0	NM_008646	NA	NA	chrNA:-1--1	NA	NA	NA	NA	NA	A_55_P2074766	NA	NA	NA	NA	NA	-0.206667	0.0986576	2.56	0.710774	0	4.7244e-07	0.000193023	2.76667	8.77	6.71014	-0.32	-0.16	-0.14	0.37	0.51	2.94	3	1.74
15758	A_55_P2076196	NM_001200006	NM_001200006	NM_001200006	Mm.422695	100039206	Mup17	major urinary protein 17	ENSMUST00000107483	chr4:61253078-61253019	mm|4qB3	Mup17	3	11	CTAGGATACCTCATCAAGAATCAAAGACTTCTTTAAATTTCTCTTTGATACACCCTTGAC	0	NM_001200006	NA	NA	chrNA:-1--1	NA	NA	NA	NA	NA	A_55_P2076196	NA	NA	NA	NA	NA	-0.01	0.08	2.12667	0.689662	0	1.46147e-06	0.000447762	2.13667	7.96812	5.62743	-0.09	0.07	-0.01	0.01	-0.01	1.67	2.92	1.79
15762	A_55_P2076360	ENSMUST00000081816				228801	U46068	cDNA sequence U46068	ENSMUST00000081816	chr2:154046044-154046103	mm|2qH1	U46068	14	0	ACTACCCCCCTGCAGTTAATAAACACTTGCCCGTGGCTCCTGTTGTCCGGGTGTCTCTGT	0	ENSMUST00000081816	NA	NA	chrNA:-1--1	NA	NA	NA	NA	NA	A_55_P2076360	NA	NA	NA	NA	NA	0.0466667	0.358097	5.21667	0.991077	0	0.000111063	0.00587208	5.17	5.31066	1.3836	-0.17	-0.15	0.46	1.62	3.66	4.2	5.27	6.18
15769	A_55_P2076545	NM_007976	NM_007976	NM_007976	Mm.12900	14067	F5	coagulation factor V	ENSMUST00000086040	chr1:166150216-166150275	mm|1qH2.2	F5	6	8	TGGGCAAAAGTGCTTGCTGCCAAAACAAAACAACAACAGCAACACAACACAAAACAAACC	0	NM_007976	NA	NA	chrNA:-1--1	NA	NA	NA	NA	NA	A_55_P2076545	NA	NA	NA	NA	NA	0.103333	0.265393	4.46	0.35	0	3.93005e-07	0.000169773	4.35667	8.90588	6.88526	-0.17	0.12	0.36	0.29	1.85	4.46	4.81	4.11
15783	A_55_P2076777	NM_001109973	NM_001109973	NM_001109973	Mm.329100	17240	Mdfi	MyoD family inhibitor	ENSMUST00000035375	chr17:47952344-47952285	mm|17qC	Mdfi	10	4	GGAAGGGGGTAGAGGGAGGGTCTGTTCGATTCATTACTGTAAATAAAGACATCCGTTCAA	0	NM_001109973	NA	NA	chrNA:-1--1	NA	NA	NA	NA	NA	A_55_P2076777	NA	NA	NA	NA	NA	-0.466667	0.626126	5	0.787909	0	9.96375e-05	0.0055464	5.46667	5.37076	1.49096	-1.07	-0.51	0.18	1.23	3.09	5.88	4.76	4.36
15828	A_55_P2077618	NM_172753	NM_172753	NM_172753	Mm.334569	234356	Csgalnact1	chondroitin sulfate N-acetylgalactosaminyltransferase 1	ENSMUST00000078350	chr8:70880868-70880809	mm|8qB3.3	Csgalnact1	3	11	CCCACAGTGAACTCATTGTTGAAATGCTTCAAGAACACTCAAGCTGTGTGTTATAAAAAA	0	NM_172753	NA	NA	chrNA:-1--1	NA	NA	NA	NA	NA	A_55_P2077618	NA	NA	NA	NA	NA	-0.263333	0.0152753	1.10333	0.0665833	0	4.76871e-06	0.000813101	1.36667	7.18216	4.48025	-0.28	-0.25	-0.26	-0.02	0.37	1.16	1.12	1.03
15865	A_55_P2078365	NM_173402	NM_173402	NM_173402	Mm.196208	71729	Rgs12	regulator of G-protein signaling 12	ENSMUST00000030984	chr5:35376136-35376194	mm|5qB2	Rgs12	8	6	CGGGTTTTCTCTTTAGGATTGAAGTACAGGCATGTTTCTACATCTTAACCATTTTAAAGA	0	NM_173402	NA	NA	chrNA:-1--1	NA	NA	NA	NA	NA	A_55_P2078365	NA	NA	NA	NA	NA	-1.06667	0.106927	2	0.087178	0	2.35465e-05	0.00219774	3.06667	6.19712	2.91499	-1.19	-1.01	-1	-0.29	1.24	2.04	1.9	2.06
15965	A_55_P2080870	NM_133978	NM_133978	NM_133978	Mm.35600	102545	Cmtm7	CKLF-like MARVEL transmembrane domain containing 7	ENSMUST00000035009	chr9:114666016-114665957	mm|9qF3	Cmtm7	14	0	TCACTGTGGGTGGGGGTGGGGGTGGGGAGGTGCATAGTTTTTAATAAAATGTCAATTGCA	0	NM_133978	NA	NA	chrNA:-1--1	NA	NA	NA	NA	NA	A_55_P2080870	NA	NA	NA	NA	NA	-1.30667	0.116762	0.923333	0.257164	0	8.91635e-05	0.00527526	2.23	5.43252	1.60079	-1.33	-1.41	-1.18	-0.53	-0.08	1.11	1.03	0.63
16117	A_55_P2083874	NM_030181	NM_030181	NM_030181	Mm.244932	78789	Vsig1	V-set and immunoglobulin domain containing 1	ENSMUST00000033806	chrX:137473415-137473474	mm|XqF1	Vsig1	6	8	GGCCATTTAAATACTCTGTATTACTGTGTCTGTAGTCCATGTTAATGGAAATATCACTCT	0	NM_030181	NA	NA	chrNA:-1--1	NA	NA	NA	NA	NA	A_55_P2083874	NA	NA	NA	NA	NA	-0.436667	0.190351	4.78667	0.148436	0	0.000123605	0.00630907	5.22333	5.25169	1.27776	-0.62	-0.45	-0.24	0.24	1.38	4.66	4.95	4.75
16185	A_55_P2085181	NM_028083	NM_028083	NM_028083	Mm.274222	110749	Chaf1b	chromatin assembly factor 1, subunit B (p60)	ENSMUST00000117099	chr16:93906219-93906278	mm|16qC4	Chaf1b	14	0	ATGCCCAAAACCTGGCCCCTGATGACTCTTCCAAGACTGTCTGAGCCTGCTATGCACCTG	0	NM_028083	NA	NA	chrNA:-1--1	NA	NA	NA	NA	NA	A_55_P2085181	NA	NA	NA	NA	NA	-1.30333	0.586202	1.01667	0.12741	0	0.000105649	0.00567902	2.32	5.33829	1.43302	-0.74	-1.26	-1.91	0.06	0.32	1.1	1.08	0.87
16187	A_55_P2085295	NM_198411	NM_198411	NM_198411	Mm.250193	70435	Inf2	inverted formin, FH2 and WH2 domain containing	ENSMUST00000039111	chr12:113853708-113853767	mm|12qF1	Inf2	14	0	GCACTGTTGAGTCTGCAGGCCAGCAGGGATTTTAACCAATAAAGAGCAACCTTGTCTGTC	0	NM_198411	NA	NA	chrNA:-1--1	NA	NA	NA	NA	NA	A_55_P2085295	NA	NA	NA	NA	NA	-2.82333	0.156312	1.60667	0.282194	0	5.62463e-05	0.00400644	4.43	5.6919	2.05614	-2.8	-2.68	-2.99	-1.29	-0.07	1.48	1.41	1.93
16253	A_55_P2086682	NM_001113209	NM_001113209	NM_001113209	Mm.317947	18028	Nfib	nuclear factor I/B	ENSMUST00000107248	chr4:81942047-81941988	mm|4qC3	Nfib	14	0	TTTATTAAATTTTGGCCCTTAACCCAGCCTTTTCCAGTGTGTAACCCAGTTTGAAATCTT	0	NM_001113209	NA	NA	chrNA:-1--1	NA	NA	NA	NA	NA	A_55_P2086682	NA	NA	NA	NA	NA	-1.08667	0.453909	0.446667	0.125033	0	1.67591e-05	0.00186789	1.53333	6.4002	3.24952	-0.85	-0.8	-1.61	-0.18	0.17	0.32	0.45	0.57
16287	A_55_P2087528	NM_172681	NM_172681	NM_172681	Mm.28838	229473	D930015E06Rik	RIKEN cDNA D930015E06 gene	ENSMUST00000047595	chr3:83702268-83702209	mm|3qF1	D930015E06Rik	14	0	ATGTGAGGGACTGAGCTTTGAGCAATGTGAATAAAGGGCCTTGTGTTTTGATTCCTAGCG	0	NM_172681	NA	NA	chrNA:-1--1	NA	NA	NA	NA	NA	A_55_P2087528	NA	NA	NA	NA	NA	-1.68333	0.306649	0.436667	0.102144	0	0.00017249	0.00787995	2.12	5.06961	0.94807	-1.33	-1.84	-1.88	-0.75	0.14	0.32	0.48	0.51
16325	A_55_P2088296	NM_194345	NM_194345	NM_194345	Mm.247582	239170	Fam160b2	family with sequence similarity 160, member B2	ENSMUST00000116455	chr14:70983437-70983378	mm|14qD2	Fam160b2	14	0	AATGAATGTGAGTGTGTGTGTGTGTGTGTGTGAGAGAGAGAGCGAGCTATGAATGAATGT	0	NM_194345	NA	NA	chrNA:-1--1	NA	NA	NA	NA	NA	A_55_P2088296	NA	NA	NA	NA	NA	-0.97	0.327872	0.913333	0.536687	0	0.000200521	0.00851113	1.88333	4.9881	0.799085	-0.92	-1.32	-0.67	0.01	-0.01	1.51	0.47	0.76
16422	A_55_P2090484	NM_011866	NM_011866	NM_011866	Mm.87161	23984	Pde10a	phosphodiesterase 10A	ENSMUST00000115717	chr17:9174477-9174536	mm|17qA1	Pde10a	5	9	AGCAAGAGCACACCTGAGAAGCTGAACGTGAAGGTTGAAGACTGATCCTGAAGTGACGTC	0	NM_011866	NA	NA	chrNA:-1--1	NA	NA	NA	NA	NA	A_55_P2090484	NA	NA	NA	NA	NA	-0.186667	0.20306	2.49667	0.0929156	0	9.43685e-07	0.00031929	2.68333	8.27244	6.04843	-0.09	-0.05	-0.42	0.73	0.86	2.54	2.39	2.56
16476	A_55_P2091601	NM_009926	NM_009926	NM_009926	Mm.20230	12815	Col11a2	collagen, type XI, alpha 2	ENSMUST00000076926	chr17:34203113-34203172	mm|17qB1	Col11a2	4	10	AAAGAAGATAAAGAGAGAAATGCCAAAAATCCCAGCAGATATTGGGGGCAGGTGCTGCAA	0	NM_009926	NA	NA	chrNA:-1--1	NA	NA	NA	NA	NA	A_55_P2091601	NA	NA	NA	NA	NA	-0.176667	0.18037	1.20333	0.217332	0	0.00025856	0.00973714	1.38	4.85152	0.547593	-0.35	-0.19	0.01	-0.26	-0.05	0.97	1.24	1.4
16565	A_55_P2093689	NM_133692	NM_133692	NM_133692	Mm.37562	67967	Pold3	polymerase (DNA-directed), delta 3, accessory subunit	ENSMUST00000107079	chr7:107230704-107230645	mm|7qE2	Pold3	14	0	GAATGGAAAAGTACAAGGCAACCATCCAGTCTTTAAAAAATTTGATTATGGTGGGATTTC	0	NM_133692	NA	NA	chrNA:-1--1	NA	NA	NA	NA	NA	A_55_P2093689	NA	NA	NA	NA	NA	-0.566667	0.100664	1.06	0.270555	0	4.77149e-05	0.00359652	1.62667	5.78579	2.21859	-0.46	-0.66	-0.58	-0.04	0.87	1.34	0.8	1.04
16636	A_55_P2095039	NM_001168500	NM_001168500	NM_001168500	Mm.35548	230822	A330049M08Rik	RIKEN cDNA A330049M08 gene	ENSMUST00000105859	chr4:134925884-134925825	mm|4qD3	A330049M08Rik	11	3	AAAGCGGGAACACTGGGATTGCAGGACCAGCTTTGACCACATTCAGAGATGCTTCTCTTT	0	NM_001168500	NA	NA	chrNA:-1--1	NA	NA	NA	NA	NA	A_55_P2095039	NA	NA	NA	NA	NA	-0.516667	0.423596	4.89333	0.185562	0	3.59045e-05	0.00292285	5.41	5.94978	2.49922	-0.85	-0.66	-0.04	1.16	2.9	4.7	5.07	4.91
16694	A_55_P2096422	NM_008381	NM_008381	NM_008381	Mm.3092	16324	Inhbb	inhibin beta-B	ENSMUST00000038765	chr1:121312219-121312160	mm|1qE2.3	Inhbb	6	8	TGACTGGTGGAGTGAAGGTGTGTGCTGTAAGTCCTCACCTTTAGTTTATTTAATAAATCC	0	NM_008381	NA	NA	chrNA:-1--1	NA	NA	NA	NA	NA	A_55_P2096422	NA	NA	NA	NA	NA	-0.0566667	0.102632	3.99333	0.176163	0	0.000214187	0.00886905	4.05	4.95256	0.733858	-0.17	-0.03	0.03	1.26	3.27	4.1	3.79	4.09
16742	A_55_P2097474	NM_172728	NM_172728	NM_172728	Mm.321138	231991	Creb5	cAMP responsive element binding protein 5	ENSMUST00000101392	chr6:53645678-53645737	mm|6qB3	Creb5	14	0	GTGTGTGTGTGTGTGTGTGTGTGTGTTTATGAACAGTATAGGTTTTAAAAGAACAGTATT	0	NM_172728	NA	NA	chrNA:-1--1	NA	NA	NA	NA	NA	A_55_P2097474	NA	NA	NA	NA	NA	-0.943333	0.448813	0.89	0.462925	0	0.000257732	0.00973714	1.83333	4.85324	0.550766	-0.72	-1.46	-0.65	0.1	-0.1	1.32	0.4	0.95
16781	A_55_P2098354	NM_001013829	NM_001013829	NM_001013829	Mm.458215	435684	Shf	Src homology 2 domain containing F	ENSMUST00000110531	chr2:122174994-122174935	mm|2qE5	Shf	14	0	GGCTTCCCCTTGTCCTAGGATCTAGCAGGCGCTGAAGATTCCTTAATTTATTATAAAGGG	0	NM_001013829	NA	NA	chrNA:-1--1	NA	NA	NA	NA	NA	A_55_P2098354	NA	NA	NA	NA	NA	-0.376667	0.332916	2.31667	0.0503322	0	5.19639e-08	4.16751e-05	2.69333	10.5046	8.77983	-0.21	-0.76	-0.16	-0.19	-0.01	2.31	2.37	2.27
16908	A_55_P2101340	NM_019511	NM_019511	NM_019511	Mm.39884	56089	Ramp3	receptor (calcitonin) activity modifying protein 3	ENSMUST00000139540	chr11:6577416-6577475	mm|11qA1	Ramp3	14	0	TGAGTGTGCTCAAGGGTTCTGTCTGCTGATGTCAGTTCTTTTTGATTAAAGTGTCTCCTT	0	NM_019511	NA	NA	chrNA:-1--1	NA	NA	NA	NA	NA	A_55_P2101340	NA	NA	NA	NA	NA	-1.01	0.104403	3.52	0.602246	0	6.49566e-06	0.000990543	4.53	6.98506	4.17858	-1.13	-0.94	-0.96	0.89	1.22	2.83	3.94	3.79
17020	A_55_P2104259	NM_001077348	NM_001077348	NM_001077348	Mm.254985	66968	Plin5	perilipin 5	ENSMUST00000113072	chr17:56251084-56251025	mm|17qD	Plin5	4	10	TCCAGAGACTCAATTGCTTTGCTGTTTGTGGTCCTGAATAAATATGTTTGATGTGGTCTG	0	NM_001077348	NA	NA	chrNA:-1--1	NA	NA	NA	NA	NA	A_55_P2104259	NA	NA	NA	NA	NA	-0.156667	0.249065	1.95667	0.150444	0	3.09314e-05	0.00264508	2.11333	6.03662	2.64624	0.13	-0.32	-0.28	-0.17	0.12	1.86	1.88	2.13
17060	A_55_P2105152	NM_025863	NM_025863	NM_025863	Mm.176695	66949	Trim59	tripartite motif-containing 59	ENSMUST00000107802	chr3:68839461-68839402	mm|3qE1	Trim59	14	0	GCTCATTCTATTCTGCTTATAAACAACTTGAGTAGGCTGATCTATGTAATTAACGGAAAC	0	NM_025863	NA	NA	chrNA:-1--1	NA	NA	NA	NA	NA	A_55_P2105152	NA	NA	NA	NA	NA	-1.01	0.448442	0.623333	0.011547	0	9.78824e-05	0.00549105	1.63333	5.38062	1.50854	-0.52	-1.11	-1.4	-0.49	-0.16	0.61	0.63	0.63
17077	A_55_P2105413	NM_008645	NM_008645	NM_008645	Mm.1311	17836	Mug1	murinoglobulin 1	ENSMUST00000032228	chr6:121838943-121839002	mm|6qF1	Mug1	6	8	TTTGAAACTCCTATTTGTAGACAAGGCATTGCTGGAATCCCCAGACCCAGGAACCTTCAA	0	NM_008645	NA	NA	chrNA:-1--1	NA	NA	NA	NA	NA	A_55_P2105413	NA	NA	NA	NA	NA	-0.863333	0.156312	2.39	0.948841	0	1.70613e-05	0.00186927	3.25333	6.38944	3.23195	-0.72	-1.03	-0.84	-0.04	0.04	2.68	3.16	1.33
17166	A_55_P2107288	NM_009371	NM_009371	NM_009371	Mm.172346	21813	Tgfbr2	transforming growth factor, beta receptor II	ENSMUST00000061101	chr9:115999555-115999496	mm|9qF3	Tgfbr2	14	0	GGGAGGAGCTGCTCCCAGGAGAAGATTCCAGAAGATGGCTCGCTGAACACTACCAAATAG	0	NM_009371	NA	NA	chrNA:-1--1	NA	NA	NA	NA	NA	A_55_P2107288	NA	NA	NA	NA	NA	-0.806667	0.115036	1.05667	0.233524	0	3.88784e-07	0.000169773	1.86333	8.91389	6.89552	-0.81	-0.69	-0.92	-0.01	0.01	0.85	1.31	1.01
17370	A_55_P2112005	NM_009362	NM_009362	NM_009362	Mm.2854	21784	Tff1	trefoil factor 1	ENSMUST00000024831	chr5:143285636-143285577	mm|5qG2	Tff1	7	7	TTCAACCCCTCAGACTTTTAGTCCTCGAATTCGGCCTGAGAATTAAAAGAGATGAATGTT	0	NM_009362	NA	NA	chrNA:-1--1	NA	NA	NA	NA	NA	A_55_P2112005	NA	NA	NA	NA	NA	-0.0066667	1.57329	8.34	0.150997	0	1.86404e-07	0.00010091	8.34667	9.47216	7.59045	-0.91	-0.92	1.81	1.53	2.39	8.2	8.5	8.32
17390	A_55_P2112424	NM_001177720	NM_001177720	NM_001177720	Mm.36410	228355	Madd	MAP-kinase activating death domain	ENSMUST00000099725	chr2:90978230-90978171	mm|2qE1	Madd	14	0	TCTGTTCCCTCAGGGCTCCAGAGTGTGTGTGTGTGTGTGTGTGTGTGTGTGTGTGTGTGT	0	NM_001177720	NA	NA	chrNA:-1--1	NA	NA	NA	NA	NA	A_55_P2112424	NA	NA	NA	NA	NA	-1.23667	0.265016	1.08667	0.655769	0	0.000111937	0.00589753	2.32333	5.30633	1.37584	-1.05	-1.54	-1.12	0.09	-0.09	1.83	0.59	0.84
17391	A_55_P2112445	NM_011536	NM_011536	NM_011536	Mm.275336	21387	Tbx4	T-box 4	ENSMUST00000000096	chr11:85729510-85729569	mm|11qC	Tbx4	3	11	GACAGGCGGTATGAAACTTCAAGTGTTTTTGATATATAGCATGGACATTTTGTTTTGCAT	0	NM_011536	NA	NA	chrNA:-1--1	NA	NA	NA	NA	NA	A_55_P2112445	NA	NA	NA	NA	NA	-0.0133333	0.107858	1.60333	0.79425	0	0.000116896	0.00609272	1.61667	5.28241	1.33296	-0.09	-0.06	0.11	0.31	0.35	1.17	1.12	2.52
17487	A_55_P2114799	ENSMUST00000111639		AK019506	Mm.333500	272322	Arntl2	aryl hydrocarbon receptor nuclear translocator-like 2	ENSMUST00000111639	chr6:146781976-146782035	mm|6qG3	Arntl2	14	0	AAGCAGATTGAAGGTCAGCCTGGGATTCACGAAACCCTGTCTTTTAAAATAAATAAAAAA	0	ENSMUST00000111639	NA	NA	chrNA:-1--1	NA	NA	NA	NA	NA	A_55_P2114799	NA	NA	NA	NA	NA	-0.78	0.157162	2.01333	0.215716	0	1.85158e-05	0.0019229	2.79333	6.34031	3.15151	-0.92	-0.61	-0.81	0.19	1.58	2.26	1.92	1.86
17618	A_55_P2117731	NM_027470	NM_027470	NM_027470	Mm.21876	70584	Pak4	p21 protein (Cdc42/Rac)-activated kinase 4	ENSMUST00000108283	chr7:29344370-29344311	mm|7qA3	Pak4	14	0	ACGACACTATGAGAAAGGTTGTGTGTGTGTGTGTGTGTGTGTGTGTGTGTGTGTGTGACA	0	NM_027470	NA	NA	chrNA:-1--1	NA	NA	NA	NA	NA	A_55_P2117731	NA	NA	NA	NA	NA	-1.24	0.266646	1.00333	0.481283	0	8.51684e-05	0.00512288	2.24333	5.4581	1.64612	-1.03	-1.54	-1.15	0.04	-0.04	1.54	0.61	0.86
17641	A_55_P2118302	NM_028666	NM_028666	NM_028666	Mm.272444	73847	Fam110a	family with sequence similarity 110, member A	ENSMUST00000109865	chr2:151795195-151795136	mm|2qG3	Fam110a	14	0	GGTTAGGAGCCTGGTGCTCTGAAGTCTCTGTGGCTAATAAACACAAATGTTCGTTTTCTC	0	NM_028666	NA	NA	chrNA:-1--1	NA	NA	NA	NA	NA	A_55_P2118302	NA	NA	NA	NA	NA	-1.11333	0.275015	0.553333	0.112398	0	9.69181e-05	0.00546527	1.66667	5.38612	1.51833	-0.84	-1.11	-1.39	-0.26	0.14	0.65	0.58	0.43
17716	A_55_P2120244	NM_010184	NM_010184	NM_010184	Mm.5266	14125	Fcer1a	Fc receptor, IgE, high affinity I, alpha polypeptide	ENSMUST00000049706	chr1:175151497-175151438	mm|1qH3	Fcer1a	5	9	CAGGAATTGCATAAATGCTTCATTAAACCAACTGCAGCTGGTTATGTAACATGCAATAAA	0	NM_010184	NA	NA	chrNA:-1--1	NA	NA	NA	NA	NA	A_55_P2120244	NA	NA	NA	NA	NA	0.19	0.644671	2.98	0.874814	0	1.84803e-05	0.0019229	2.79	6.34146	3.1534	-0.11	-0.25	0.93	0.91	0.1	1.97	3.47	3.5
17723	A_55_P2120388	NM_177818	NM_177818	NM_177818	Mm.226771	328505	Skint7	selection and upkeep of intraepithelial T cells 7	ENSMUST00000055014	chr4:111655244-111655303	mm|4qD1	Skint7	14	0	TGTGTGTGTGTGTGTGTGTGTGTGTGTATGTGTGTCTATGCACATGTGAGCATACATGAT	0	NM_177818	NA	NA	chrNA:-1--1	NA	NA	NA	NA	NA	A_55_P2120388	NA	NA	NA	NA	NA	-1.1	0.31193	0.876667	0.502029	0	0.000165775	0.00773638	1.97667	5.09118	0.987358	-0.91	-1.46	-0.93	0.06	-0.06	1.42	0.43	0.78
17766	A_55_P2121456	NM_177632	NM_177632	NM_177632	Mm.28244	224093	Fam43a	family with sequence similarity 43, member A	ENSMUST00000059078	chr16:30602655-30602714	mm|16qB2	Fam43a	13	1	CACTGTTGTGAAGTATTTTTGACTTTTTGTTTTTTGTACATAACTGTGTTCTCGGAGCTG	0	NM_177632	NA	NA	chrNA:-1--1	NA	NA	NA	NA	NA	A_55_P2121456	NA	NA	NA	NA	NA	-0.896667	0.241109	1.02333	0.290918	0	4.38028e-05	0.00341189	1.92	5.83489	2.30304	-0.87	-0.67	-1.15	-0.03	0.13	0.72	1.05	1.3
17775	A_55_P2121608	ENSMUST00000067230		AK153771	Mm.455819	20677	Sox4	SRY-box containing gene 4	ENSMUST00000067230	chr13:29040885-29040826	mm|13qA3.1	Sox4	14	0	AATCCTGTCCGTCACTGCCTGTCAGGTTGTTCCTATATACCTTCTGTAAATAACTTTTTT	0	ENSMUST00000067230	NA	NA	chrNA:-1--1	NA	NA	NA	NA	NA	A_55_P2121608	NA	NA	NA	NA	NA	-1.43667	0.280238	1.90667	0.135769	0	1.95175e-08	2.27389e-05	3.34333	11.3544	9.67376	-1.35	-1.21	-1.75	0.07	0.54	1.78	2.05	1.89
17776	A_55_P2121613	NM_009238	NM_009238	NM_009238	Mm.240627	20677	Sox4	SRY-box containing gene 4	ENSMUST00000067230	chr13:29042915-29042856	mm|13qA3.1	Sox4	14	0	TTTTCTGCAATGAAGACAGAAAGAAGGCTCTGGGGTGATGCGTTTGGCATTTGTGTTGAG	0	NM_009238	NA	NA	chrNA:-1--1	NA	NA	NA	NA	NA	A_55_P2121613	NA	NA	NA	NA	NA	-1.24	0.623779	1.88667	0.205508	0	4.48636e-08	3.88591e-05	3.12667	10.6287	8.915	-0.53	-1.49	-1.7	0.11	0.52	1.65	1.99	2.02
17785	A_55_P2121856	NM_030244	NM_030244	NM_030244	Mm.295464	72500	Ier5l	immediate early response 5-like	ENSMUST00000104997	chr2:30328216-30328157	mm|2qB	Ier5l	14	0	ACTCGGGGCTGAGCTGGGGACGAGCAGAGGCTGATGTTTTATAAATTGTAAAATAAAAAA	0	NM_030244	NA	NA	chrNA:-1--1	NA	NA	NA	NA	NA	A_55_P2121856	NA	NA	NA	NA	NA	-1.46667	0.282902	2.90333	0.0378595	0	3.21557e-06	0.000663142	4.37	7.43832	4.86384	-1.21	-1.42	-1.77	0.21	1.8	2.86	2.93	2.92
17904	A_55_P2124791	NM_001109991	NM_001109991	NM_001109991	Mm.4352	12822	Col18a1	collagen, type XVIII, alpha 1	ENSMUST00000105409	chr10:76515849-76515790	mm|10qC1	Col18a1	14	0	GGGATACAATCCTGTATAGTTCCCATTTTTATGTAATCCTCAAGAAATAAAAGGAAGCCA	0	NM_001109991	NA	NA	chrNA:-1--1	NA	NA	NA	NA	NA	A_55_P2124791	NA	NA	NA	NA	NA	-1.77667	0.495614	1.71333	0.146401	0	0.000111183	0.00587208	3.49	5.31006	1.38253	-1.94	-1.22	-2.17	0.42	0.16	1.58	1.69	1.87
18103	A_55_P2129826	NM_178641	NM_178641	NM_178641	Mm.464029	101490	Inpp5f	inositol polyphosphate-5-phosphatase F	ENSMUST00000054397	chr7:135813452-135813511	mm|7qF3	Inpp5f	14	0	GGAAACGGTTGACTGTTTCTGTGCCCATTTTGAAGAACAACTGAAAATTTACAAAAAACA	0	NM_178641	NA	NA	chrNA:-1--1	NA	NA	NA	NA	NA	A_55_P2129826	NA	NA	NA	NA	NA	-0.753333	0.172434	0.99	0.04	0	7.5724e-05	0.00472544	1.74333	5.52391	1.76231	-0.6	-0.72	-0.94	0.17	0.9	0.95	0.99	1.03
18111	A_55_P2129945	NM_027979	NM_027979	NM_027979	Mm.328268	71884	Chit1	chitinase 1 (chitotriosidase)	ENSMUST00000112259	chr1:136047897-136047956	mm|1qE4	Chit1	3	11	CCTCTTGCAAATGTTGTACCTGGAGCTAAGTTCCTGGAACCCCATCCAACTCCAGTCTGA	0	NM_027979	NA	NA	chrNA:-1--1	NA	NA	NA	NA	NA	A_55_P2129945	NA	NA	NA	NA	NA	-0.11	0.0953939	3.21667	0.330051	0	5.72647e-07	0.00022143	3.32667	8.62962	6.52671	-0.01	-0.2	-0.12	-0.22	-0.01	2.85	3.49	3.31
18124	A_55_P2130256	NM_025593	NM_025593	NM_025593	Mm.380115	66491	Polr2l	polymerase (RNA) II (DNA directed) polypeptide L	ENSMUST00000043870	chr7:148658045-148657986	mm|7qF5	Polr2l	14	0	TGAAACTCACAACAGTCAGCCTGCCTTTACCTCTTGGATTCTGGGATTAAAGGTGTGTGT	0	NM_025593	NA	NA	chrNA:-1--1	NA	NA	NA	NA	NA	A_55_P2130256	NA	NA	NA	NA	NA	-0.836667	0.293655	3.42	0.278388	0	8.32601e-08	6.00972e-05	4.25667	10.1139	8.34376	-0.97	-1.04	-0.5	0.24	1.16	3.72	3.37	3.17
18133	A_55_P2130535	NM_001003961	NM_001003961	NM_001003961	Mm.89772	13436	Dnmt3b	DNA methyltransferase 3B	ENSMUST00000056495	chr2:153513403-153513462	mm|2qH1	Dnmt3b	14	0	GTGCAAAGATGACAGATGCCCAGAGTTTACCTTTCTGGTTGATTAAAGTTGTATTTCTCT	0	NM_001003961	NA	NA	chrNA:-1--1	NA	NA	NA	NA	NA	A_55_P2130535	NA	NA	NA	NA	NA	-0.693333	0.313741	1.1	0.245764	0	3.36112e-05	0.0027993	1.79333	5.98815	2.56432	-0.46	-0.57	-1.05	0.07	0.8	1.38	0.92	1
18185	A_55_P2131899	NM_009238	NM_009238	NM_009238	Mm.240627	20677	Sox4	SRY-box containing gene 4	ENSMUST00000110326	chr13:29044541-29044482	mm|13qA3.1	Sox4	14	0	TCAAGCACATGGCTGACTACCCTGACTACAAGTACCGGCCGCGAAAGAAGGTGAAGTCGG	0	NM_009238	NA	NA	chrNA:-1--1	NA	NA	NA	NA	NA	A_55_P2131899	NA	NA	NA	NA	NA	-0.93	0.5469	1.75667	0.142945	0	1.82774e-05	0.0019229	2.68667	6.34808	3.16425	-0.34	-1.42	-1.03	-0.22	-0.04	1.79	1.6	1.88
18338	A_55_P2135980	NM_029499	NM_029499	NM_029499	Mm.440715	64380	Ms4a4c	membrane-spanning 4-domains, subfamily A, member 4C	ENSMUST00000099672	chr19:11500839-11500898	mm|19qA	Ms4a4c	14	0	TATGTGAATGTGTGTGTGTGTGTGTGTGTGTGTGTGTATGCATTTCCCTGGGAAATTAAC	0	NM_029499	NA	NA	chrNA:-1--1	NA	NA	NA	NA	NA	A_55_P2135980	NA	NA	NA	NA	NA	-1.17	0.32909	0.94	0.458258	0	6.0053e-05	0.00414825	2.11	5.65471	1.99145	-0.91	-1.54	-1.06	0.02	-0.02	1.44	0.54	0.84
18368	A_55_P2136730	NM_023695	NM_023695	NM_023695	Mm.29488	12960	Crybb1	crystallin, beta B1	ENSMUST00000112378	chr5:112696348-112696407	mm|5qF	Crybb1	3	11	ATAAGATCTGCCTGTTCGAAGGGGCCAACTTCAAGGGCAACACCATGGAGATCCAAGAGG	0	NM_023695	NA	NA	chrNA:-1--1	NA	NA	NA	NA	NA	A_55_P2136730	NA	NA	NA	NA	NA	-0.23	0.121244	1.56667	0.323934	0	5.19143e-07	0.000204391	1.79667	8.70101	6.6203	-0.16	-0.16	-0.37	-0.08	-0.15	1.4	1.94	1.36
18400	A_55_P2137421	NM_022017	NM_022017	NM_022017	Mm.266450	63873	Trpv4	transient receptor potential cation channel, subfamily V, member 4	ENSMUST00000071968	chr5:115072774-115072715	mm|5qF	Trpv4	3	11	ACTCAAGCGCAGATGAAGTGGTGGTACCCCTGGATAACCTAGGGAACCCCAACTGTGACG	0	NM_022017	NA	NA	chrNA:-1--1	NA	NA	NA	NA	NA	A_55_P2137421	NA	NA	NA	NA	NA	0.0133333	0.183394	1.89667	0.0907377	0	3.41958e-07	0.000160973	1.88333	9.00957	7.01734	-0.13	0.22	-0.05	0.11	0.06	1.86	1.83	2
18415	A_55_P2137828	NM_022420	NM_022420	NM_022420	Mm.103439	64297	Gprc5b	G protein-coupled receptor, family C, group 5, member B	ENSMUST00000008878	chr7:126117227-126117168	mm|7qF2	Gprc5b	3	11	CTGACCTCGTCTTAAGCCAGTACATCTGAGCTGAGTGTTTTAATAAATCTGATATTTCTC	0	NM_022420	NA	NA	chrNA:-1--1	NA	NA	NA	NA	NA	A_55_P2137828	NA	NA	NA	NA	NA	-0.146667	0.185562	2.49333	0.846778	0	1.6926e-06	0.000463885	2.64	7.86768	5.4857	0.03	-0.13	-0.34	0.01	-0.01	3.45	2.19	1.84
18450	A_55_P2138878	NM_153388	NM_153388	NM_153388	Mm.329675	225875	Lrfn4	leucine rich repeat and fibronectin type III domain containing 4	ENSMUST00000053597	chr19:4611852-4611793	mm|19qA	Lrfn4	14	0	AGGCAGGGGCTGCAGCCACCAAGAGGGAGTCTTGTTTCTATTTATAATAAAATTGTTGGG	0	NM_153388	NA	NA	chrNA:-1--1	NA	NA	NA	NA	NA	A_55_P2138878	NA	NA	NA	NA	NA	-2.13333	0.739211	0.693333	0.124231	0	1.60611e-06	0.00045167	2.82667	7.90346	5.53636	-1.31	-2.35	-2.74	-0.51	-0.05	0.55	0.76	0.77
18524	A_55_P2141093	NM_010165	NM_010165	NM_010165	Mm.282719	14049	Eya2	eyes absent 2 homolog (Drosophila)	ENSMUST00000063422	chr2:165597072-165597131	mm|2qH3	Eya2	8	6	GGCAAGGGTACTCGGCCATGATGGATAAAGGCATTCAATAAAAACCACGTTTACATTTTA	0	NM_010165	NA	NA	chrNA:-1--1	NA	NA	NA	NA	NA	A_55_P2141093	NA	NA	NA	NA	NA	-0.763333	0.292973	4.92333	0.195022	0	0.00011338	0.00595904	5.68667	5.29926	1.36317	-0.88	-0.98	-0.43	1.31	2.99	4.7	5.01	5.06
18536	A_55_P2141699	NM_001033135	NM_001033135	NM_001033135	Mm.28614	67702	Rnf149	ring finger protein 149	ENSMUST00000114805	chr1:39608221-39608162	mm|1qB	Rnf149	14	0	GCAAGGAGTCCATTGTTGTTGATTCTAAACTTGTGTTGTATGTCTACTTTGTAGACAAAA	0	NM_001033135	NA	NA	chrNA:-1--1	NA	NA	NA	NA	NA	A_55_P2141699	NA	NA	NA	NA	NA	-0.84	0.478853	1.41667	0.0680686	0	1.40643e-05	0.00163736	2.25667	6.50623	3.42175	-0.33	-0.91	-1.28	0.14	0.19	1.44	1.47	1.34
18610	A_55_P2143431	NM_001113209	NM_001113209	NM_001113209	Mm.317947	18028	Nfib	nuclear factor I/B	ENSMUST00000107245	chr4:81936159-81936100	mm|4qC3	Nfib	14	0	CTCATACTGCAGTCAATTACTGGAAGCGGATATATTTCCTATGCAAAAACTGTTTAAAAC	0	NM_001113209	NA	NA	chrNA:-1--1	NA	NA	NA	NA	NA	A_55_P2143431	NA	NA	NA	NA	NA	-0.816667	0.299054	0.52	0.115326	0	6.38442e-05	0.00426692	1.33667	5.62005	1.93097	-0.55	-0.76	-1.14	-0.01	-0.16	0.43	0.48	0.65
18732	A_55_P2146708	NM_145453	NM_145453	NM_145453	Mm.52356	69085	Zcchc9	zinc finger, CCHC domain containing 9	ENSMUST00000070886			Zcchc9	14	0	TAATTACACTCTCTAGAAATGTGTGTGTGTGTGTGTGTGTGTGTGTGTGTGTGTGTGTGT	0	NM_145453	NA	NA	chrNA:-1--1	NA	NA	NA	NA	NA	A_55_P2146708	NA	NA	NA	NA	NA	-1.20667	0.237557	1.09667	0.677151	0	0.000157313	0.00749416	2.30333	5.1197	1.03919	-1.05	-1.48	-1.09	0.04	-0.04	1.87	0.61	0.81
18762	A_55_P2147696	NM_016789	NM_016789	NM_016789	Mm.10099	53324	Nptx2	neuronal pentraxin 2	ENSMUST00000071782	chr5:145317727-145317786	mm|5qG2	Nptx2	3	11	TCATGTGCACTTTCCGTCTGAGGGAACTGCAGCTGCTGGAAGGCCAGCTGCTCAGACAAT	0	NM_016789	NA	NA	chrNA:-1--1	NA	NA	NA	NA	NA	A_55_P2147696	NA	NA	NA	NA	NA	-0.01	0.220681	2.83333	0.338428	0	1.22215e-09	3.78064e-06	2.84333	14.0742	12.1005	-0.03	-0.22	0.22	-0.07	0.03	2.92	2.46	3.12
18780	A_55_P2148171	NM_001168500	NM_001168500	NM_001168500	Mm.35548	230822	A330049M08Rik	RIKEN cDNA A330049M08 gene	ENSMUST00000105857	chr4:134926201-134926142	mm|4qD3	A330049M08Rik	6	8	CGACGGCTAGACAGCTTGATAGACAGACATCTGAGTCTTCTGCTCATGGTCAGGGAGTGT	0	NM_001168500	NA	NA	chrNA:-1--1	NA	NA	NA	NA	NA	A_55_P2148171	NA	NA	NA	NA	NA	-0.256667	0.160104	4.51333	0.130512	0	3.11424e-06	0.00065439	4.77	7.45938	4.89495	-0.42	-0.25	-0.1	0.96	2.36	4.41	4.66	4.47
18912	A_55_P2151822	NM_026376	NM_026376	NM_026376	Mm.3085	67784	Plxnd1	plexin D1	ENSMUST00000088816	chr6:115904888-115904829	mm|6qE3	Plxnd1	14	0	AGGGGAAGGCTGGGACTCTCTGGAACATTCTTTATAATAAAAGCCTGCCGGGAAAACCTA	0	NM_026376	NA	NA	chrNA:-1--1	NA	NA	NA	NA	NA	A_55_P2151822	NA	NA	NA	NA	NA	-1.38	0.504678	0.51	0.185203	0	9.29128e-05	0.00535089	1.89	5.40958	1.56006	-1.56	-0.81	-1.77	-0.28	0.57	0.33	0.5	0.7
18993	A_55_P2154430	NM_019421	NM_019421	NM_019421	Mm.11175	54219	Cd320	CD320 antigen	ENSMUST00000002379	chr17:33985635-33985694	mm|17qB1	Cd320	14	0	ACTGTGGTTTAGACACTCCTGCTGCTCACATTGATGGGTGGCTATTAAAGTTTCTTCACC	0	NM_019421	NA	NA	chrNA:-1--1	NA	NA	NA	NA	NA	A_55_P2154430	NA	NA	NA	NA	NA	-1.82	0.319531	0.67	0.293087	0	0.000258209	0.00973714	2.49	4.85225	0.548936	-1.71	-1.57	-2.18	-0.87	-0.23	0.9	0.77	0.34
19032	A_55_P2155727	NM_194350	NM_194350	NM_194350	Mm.309589	378435	Mafa	v-maf musculoaponeurotic fibrosarcoma oncogene family, protein A (avian)	ENSMUST00000062002	chr15:75577773-75577714	mm|15qD3	Mafa	14	0	CACTCTGCCCACCATCACCATCACCACCATCACCACCACGGAGGCTCTGGCCACCACGGC	0	NM_194350	NA	NA	chrNA:-1--1	NA	NA	NA	NA	NA	A_55_P2155727	NA	NA	NA	NA	NA	-0.323333	0.185831	0.933333	0.28006	0	3.10267e-05	0.00264508	1.25667	6.03482	2.6432	-0.53	-0.27	-0.17	-0.07	0.13	0.61	1.1	1.09
19220	A_55_P2160910	NM_028224	NM_028224	NM_028224	Mm.39760	72393	Faim2	Fas apoptotic inhibitory molecule 2	ENSMUST00000023750	chr15:99327495-99327436	mm|15qF1	Faim2	13	1	TCACCTGCCCAAGATCTGTGACTGATTGGAAATAATAAAAGCAATTACGAAGACACCTGG	0	NM_028224	NA	NA	chrNA:-1--1	NA	NA	NA	NA	NA	A_55_P2160910	NA	NA	NA	NA	NA	-0.206667	0.191398	5.61	0.357911	0	1.87648e-09	4.51482e-06	5.81667	13.62	11.7361	-0.15	-0.42	-0.05	1.02	-0.08	5.36	5.45	6.02
19240	A_55_P2161600	NM_172493	NM_172493	NM_172493	Mm.10763	54004	Diap2	diaphanous homolog 2 (Drosophila)	ENSMUST00000037854	chrX:126862538-126862597	mm|XqE3	Diap2	14	0	AAGCCCTACAGTCAGGTGCAGCATTCAGAGACCGCAGAAAGCGAATTCCAAGAAATCCAG	0	NM_172493	NA	NA	chrNA:-1--1	NA	NA	NA	NA	NA	A_55_P2161600	NA	NA	NA	NA	NA	-1.43333	0.67951	0.403333	0.161658	0	0.000217273	0.00887705	1.83667	4.94486	0.719702	-0.68	-1.62	-2	-0.53	-0.23	0.43	0.23	0.55
19403	A_55_P2166486	NM_009851	NM_009851	NM_009851	Mm.423621	12505	Cd44	CD44 antigen	ENSMUST00000111189	chr2:102672704-102672645	mm|2qE2	Cd44	4	10	TACATTACATGGAGAGCCGGAAGAAGACGAAAACCATCCAACAACTTCTATTCTGCCATC	0	NM_009851	NA	NA	chrNA:-1--1	NA	NA	NA	NA	NA	A_55_P2166486	NA	NA	NA	NA	NA	0.346667	0.847191	2.08	0.153948	0	0.000232483	0.00922014	1.73333	4.90849	0.652761	0.06	-0.32	1.3	-0.1	0.3	1.95	2.04	2.25
19404	A_55_P2166488	NM_009851	NM_009851	NM_009851	Mm.423621	12505	Cd44	CD44 antigen	ENSMUST00000111189	chr2:102678030-102677971	mm|2qE2	Cd44	8	6	ACAGATTTCTTCGACCCAATCTCACATCCAATGGGACAAGGTCATCAAACAGAAAGCAAG	0	NM_009851	NA	NA	chrNA:-1--1	NA	NA	NA	NA	NA	A_55_P2166488	NA	NA	NA	NA	NA	-0.786667	0.237978	2.19333	0.315013	0	3.33343e-08	3.00759e-05	2.98	10.8833	9.18718	-0.53	-1	-0.83	-0.2	0.29	1.88	2.51	2.19
19615	A_55_P2172852	NM_025760	NM_025760	NM_025760	Mm.386788	66775	Ptplad2	protein tyrosine phosphatase-like A domain containing 2	ENSMUST00000030221	chr4:88058895-88058836	mm|4qC4	Ptplad2	11	3	TGTAACAAAACCCTCCTTTATGTAGTTACGGACATGGTCTAAAGAAGCAGCTTCCTGTTT	0	NM_025760	NA	NA	chrNA:-1--1	NA	NA	NA	NA	NA	A_55_P2172852	NA	NA	NA	NA	NA	-1.32333	0.196044	2.15333	0.109697	0	1.1166e-08	1.51118e-05	3.47667	11.8635	10.1758	-1.3	-1.14	-1.53	0.03	0.37	2.09	2.09	2.28
19670	A_55_P2174711	ENSMUST00000039606				NA			ENSMUST00000039606	chr7:146765322-146765263	mm|7qF4	ENSMUST00000039606	3	11	ACTGTAGTGTTCAGAAGTAAATCAATAAAAGCACGCTGTGTTTCCTCAGCAGGCTCCGCA	0	ENSMUST00000039606	NA	NA	chrNA:-1--1	NA	NA	NA	NA	NA	A_55_P2174711	NA	NA	NA	NA	NA	0.156667	0.107858	2.37667	0.50362	0	3.3189e-07	0.000160973	2.22	9.03196	7.04568	0.11	0.08	0.28	-0.28	-0.15	2.6	2.73	1.8
19716	A_55_P2176080	NM_138682	NM_138682	NM_138682	Mm.443660	192198	Lrrc4	leucine rich repeat containing 4	ENSMUST00000062304	chr6:28778215-28778156	mm|6qA3.3	Lrrc4	3	11	GGTGGGAGATGCCAACAAAAGAACACTGATTGTAATGTGAGAAAAGTGTATTTTTGTATT	0	NM_138682	NA	NA	chrNA:-1--1	NA	NA	NA	NA	NA	A_55_P2176080	NA	NA	NA	NA	NA	-0.233333	0.117189	1.33	0.07	0	7.58343e-06	0.00110209	1.56333	6.88754	4.0272	-0.1	-0.32	-0.28	0.18	0.33	1.4	1.33	1.26
19778	A_55_P2177911	NM_010704	NM_010704	NM_010704	Mm.259282	16847	Lepr	leptin receptor	ENSMUST00000084387	chr4:101464615-101464674	mm|4qC6	Lepr	8	6	TTGGGACGATGTTCCAAACCCCAAGAATTGTTCCTGGGCACAAGGACTGAATTTCCAAAA	0	NM_010704	NA	NA	chrNA:-1--1	NA	NA	NA	NA	NA	A_55_P2177911	NA	NA	NA	NA	NA	-0.266667	0.251064	2.29667	0.263122	0	3.96689e-06	0.000766618	2.56333	7.30114	4.6596	-0.24	-0.03	-0.53	0.54	0.59	2.25	2.58	2.06
19956	A_55_P2183208	NM_001045532	NM_001045532	NM_001045532	Mm.432060	666317	Prl2c1	Prolactin family 2, subfamily c, member 1	ENSMUST00000099658	chr13:27948312-27948371	mm|13qA3.1	Prl2c1	7	7	TGAAGCTCTTCTGAAATCAGGAGAAATGATTTTGGATGCCTGGGAAAGCCCTCTGGATGA	0	NM_001045532	NA	NA	chrNA:-1--1	NA	NA	NA	NA	NA	A_55_P2183208	NA	NA	NA	NA	NA	-0.373333	0.172434	2.07	0.166433	0	4.09156e-06	0.000772363	2.44333	7.28106	4.62947	-0.34	-0.22	-0.56	1.05	-0.26	2.14	2.19	1.88
20116	A_55_P2192662	NM_001122899	NM_001122899	NM_001122899	Mm.259282	16847	Lepr	leptin receptor	ENSMUST00000106921	chr4:101485725-101485784	mm|4qC6	Lepr	5	9	TGAAGGAAATCACAAAGGTTCTGTCGGACACAAAATGGGACAGAATTTTCTCATTGTATA	0	NM_001122899	NA	NA	chrNA:-1--1	NA	NA	NA	NA	NA	A_55_P2192662	NA	NA	NA	NA	NA	-0.095	0.182962	2.07333	0.122916	0	7.97636e-05	0.00489696	2.16833	5.49477	1.71094	0.08	-0.08	-0.285	0.44	0.48	2.01	2.215	1.995
20129	A_55_P2203051	NR_027008	NR_027008	NR_027008	Mm.280950	14910	Gt(ROSA)26Sor	gene trap ROSA 26, Philippe Soriano	ENSMUST00000124246	chr6:113020459-113020400	mm|6qE3	Gt(ROSA)26Sor	13	1	GACTTGTCACTGTGCTTGTTTTAGTTATGTGAAAGTTTGGCAATAAACCTATGTCCTAAA	0	NR_027008	NA	NA	chrNA:-1--1	NA	NA	NA	NA	NA	A_55_P2203051	NA	NA	NA	NA	NA	-4.64333	0.135769	-0.0166667	0.0693422	0	7.38827e-05	0.00469166	4.62667	5.53773	1.78665	-4.8	-4.56	-4.57	0.445	0.75	0.06	-0.075	-0.035
20185	A_55_P2236268	NM_172804	NM_172804	NM_172804	Mm.311393	238266	Syt16	synaptotagmin XVI	ENSMUST00000065968	chr12:75368327-75368386	mm|12qC3	Syt16	3	11	AACAGAAATGAATCAGATGCTGAGTGCTAAGGAAGGGTGTAACCAATCCGCAATCCTCTG	0	NM_172804	NA	NA	chrNA:-1--1	NA	NA	NA	NA	NA	A_55_P2236268	NA	NA	NA	NA	NA	0.13	0.087178	1.69	0.305123	0	2.08864e-05	0.00204899	1.56	6.26833	3.033	0.03	0.19	0.17	-0.23	0.19	1.68	2	1.39
20327	A_55_P2329923	NM_001199676	NM_001199676	NM_001199676	Mm.289237	207565	Camkk2	calcium/calmodulin-dependent protein kinase kinase 2, beta	ENSMUST00000047365	chr5:123183332-123183273	mm|5qF	Camkk2	14	0	TGCGAGCATTCCTCAGCTGTGGTGGTAGAGGTCTGTCTGGAGGCTGAACACACTTCATGT	0	NM_001199676	NA	NA	chrNA:-1--1	NA	NA	NA	NA	NA	A_55_P2329923	NA	NA	NA	NA	NA	-0.75	0.04	0.753333	0.0723418	0	0.000183961	0.00811302	1.50333	5.0347	0.884367	-0.79	-0.75	-0.71	-0.12	0.12	0.8	0.67	0.79
20396	A_55_P2394308	NM_008046	NM_008046	NM_008046	Mm.4913	14313	Fst	follistatin	ENSMUST00000022287	chr13:115243624-115243565	mm|13qD2.2	Fst	13	1	CACCAATGTTCAGTGTTGACATAGCCTTTGGGCAAAACGAAACACAACAAAATAAATAAT	0	NM_008046	NA	NA	chrNA:-1--1	NA	NA	NA	NA	NA	A_55_P2394308	NA	NA	NA	NA	NA	-1.91	0.262869	2.51667	0.187172	0	1.23064e-05	0.00148874	4.42667	6.58763	3.55282	-1.72	-1.8	-2.21	-0.03	0.03	2.38	2.44	2.73
20437	A_55_P2423586	NM_010164	NM_010164	NM_010164	Mm.250185	14048	Eya1	eyes absent 1 homolog (Drosophila)	ENSMUST00000027066	chr1:14160041-14159982	mm|1qA3	Eya1	14	0	TTCATTTTTCTAATTTGTGTACGTGAGTGTGTGTGTGTGTGTGTGTGTGTGTGTGTGTGT	0	NM_010164	NA	NA	chrNA:-1--1	NA	NA	NA	NA	NA	A_55_P2423586	NA	NA	NA	NA	NA	-1.19333	0.24379	1.11333	0.699452	0	0.000242922	0.00948007	2.30667	4.88492	0.609308	-1.01	-1.47	-1.1	0.1	-0.1	1.91	0.6	0.83
20499	A_55_P2459897	NM_175628	NM_175628	NM_175628	Mm.30151	232345	A2m	alpha-2-macroglobulin	ENSMUST00000032203	chr6:121610887-121610946	mm|6qF1	A2m	2	12	TGATTTCCTAGCTACCCCAGAGGAGAAGGAACAAAAGTCTCACTGCATCTGTATGAACGA	0	NM_175628	NA	NA	chrNA:-1--1	NA	NA	NA	NA	NA	A_55_P2459897	NA	NA	NA	NA	NA	-0.04	0.122882	1.56667	0.845951	0	0.000215699	0.00886905	1.60667	4.94877	0.726898	-0.09	-0.13	0.1	0.27	0.4	2.07	2.04	0.59
20526	A_65_P01991	NM_178695	NM_178695	NM_178695	Mm.259609	228413	Prrg4	proline rich Gla (G-carboxyglutamic acid) 4 (transmembrane)	ENSMUST00000028593	chr2:104672660-104672601	mm|2qE2	Prrg4	4	10	AAAGATTTGCTTGTTCAGCTTCTTATGACACATTGCAAGGAATAAAGGAATGATGCATAC	0	NM_178695	NA	NA	chrNA:-1--1	NA	NA	NA	NA	NA	A_65_P01991	NA	NA	NA	NA	NA	-0.126667	0.261024	1.48333	0.200333	0	7.56227e-05	0.00472544	1.61	5.52466	1.76364	-0.1	-0.4	0.12	0.1	0.25	1.29	1.47	1.69
20728	A_66_P101732	NM_009936	NM_009936	NM_009936	Mm.141312	12841	Col9a3	collagen, type IX, alpha 3	ENSMUST00000103059	chr2:180356123-180356182	mm|2qH4	Col9a3	3	11	TAAAACAAGGACTTCAGTAGGAAATGGCTCCATATTTCCTACTGAAATACGAGAGCACTC	0	NM_009936	NA	NA	chrNA:-1--1	NA	NA	NA	NA	NA	A_66_P101732	NA	NA	NA	NA	NA	-0.0666667	0.0288675	2.22333	0.146401	0	2.42233e-09	4.76846e-06	2.29	13.3557	11.517	-0.1	-0.05	-0.05	-0.24	0.17	2.09	2.2	2.38
20827	A_66_P106113	NM_023275	NM_023275	NM_023275	Mm.27467	80837	Rhoj	ras homolog gene family, member J	ENSMUST00000055390	chr12:76501927-76501986	mm|12qC3	Rhoj	14	0	AAGTTTGGCCAAAGATCATCCCACAAATGGTTCAGAAGATAGGGGGACTGCTCTTGCAAA	0	NM_023275	NA	NA	chrNA:-1--1	NA	NA	NA	NA	NA	A_66_P106113	NA	NA	NA	NA	NA	-1.38	0.548361	1.13	0.221133	0	2.61925e-06	0.000592701	2.51	7.57388	5.063	-1.45	-0.8	-1.89	0.03	0.11	1.38	0.96	1.05
20923	A_66_P110343	NM_028035	NM_028035	NM_028035	Mm.485089	71982	Snx10	sorting nexin 10	ENSMUST00000114439	chr6:51539004-51539063	mm|6qB3	Snx10	14	0	CAGCCAGAAAGAATGCTGGCTCATAATAGATTCTTACCCAATGCCACTGTCAGTATCCCA	0	NM_028035	NA	NA	chrNA:-1--1	NA	NA	NA	NA	NA	A_66_P110343	NA	NA	NA	NA	NA	-0.79	0.0984886	1.1	0.21	0	4.07099e-05	0.00321062	1.89	5.87708	2.3753	-0.68	-0.87	-0.82	-0.5	-0.01	0.86	1.25	1.19
20979	A_66_P112551	NM_001013829	NM_001013829	NM_001013829	Mm.458215	435684	Shf	Src homology 2 domain containing F	ENSMUST00000135848	chr2:122179580-122179521	mm|2qE5	Shf	14	0	CTGCTCAGGCTGTGCAAAGAGGCCAGCTACCTGGTGCGCAACAGTGAGACCAGCAAAAAT	0	NM_001013829	NA	NA	chrNA:-1--1	NA	NA	NA	NA	NA	A_66_P112551	NA	NA	NA	NA	NA	-0.43	0.0818535	2.14667	0.263122	0	9.19201e-07	0.00031929	2.57667	8.29097	6.07367	-0.36	-0.52	-0.41	-0.61	-0.01	1.98	2.45	2.01
21201	A_66_P121590	NM_133731	NM_133731	NM_133731	Mm.157351	70835	Prss22	protease, serine, 22	ENSMUST00000041649	chr17:24131711-24131652	mm|17qA3.3	Prss22	4	10	ACCCTCAGACCCTTCAGAAGCTGAAGGTGCCCATCATCGACTCCGAACTCTGCAAAAGCT	0	NM_133731	NA	NA	chrNA:-1--1	NA	NA	NA	NA	NA	A_66_P121590	NA	NA	NA	NA	NA	-0.283333	0.061101	1.46	0.266271	0	6.32033e-06	0.000977574	1.74333	7.00238	4.20532	-0.23	-0.27	-0.35	0.21	0.62	1.71	1.49	1.18
21551	A_66_P136097	NM_001164220	NM_001164220	NM_001164220	Mm.23959	66597	Trim13	tripartite motif-containing 13	ENSMUST00000039562	chr14:62224482-62224541	mm|14qD1	Trim13	14	0	TTACTGGGAACAGATGACAGATGGGTTTTTCATTTTTGGTGAAAGAGTAAAAAATGTTAG	0	NM_001164220	NA	NA	chrNA:-1--1	NA	NA	NA	NA	NA	A_66_P136097	NA	NA	NA	NA	NA	-0.613333	0.424421	1.27	0.36	0	0.000216668	0.00886905	1.88333	4.94636	0.722463	-0.14	-0.74	-0.96	-0.14	0.96	1.63	1.27	0.91
21590	A_66_P137943	NM_026486	NM_026486	NM_026486	Mm.93193	67978	Tctn2	tectonic family member 2	ENSMUST00000100706	chr5:125077404-125077463	mm|5qF	Tctn2	14	0	GCATGTTCCACCATGCCTGGACTCTCTGAACCATTTTAATAAACAGAATGTCTATTTTTG	0	NM_026486	NA	NA	chrNA:-1--1	NA	NA	NA	NA	NA	A_66_P137943	NA	NA	NA	NA	NA	-1.08333	0.510033	0.59	0.0793725	0	5.22504e-05	0.00379392	1.67333	5.73388	2.12893	-0.57	-1.09	-1.59	-0.34	-0.16	0.62	0.65	0.5
[truncated: 6 more columns]

## Sheet: Table B
Table B. Genes downregulated in Adenomas vs Small Intestine
Original row	ProbeID	PrimaryAccession	RefSeqAccession	GenbankAccession	UniGeneID	EntrezGeneID	GeneSymbol	GeneName	EnsemblID	GenomicCoordinates	Cytoband	GeneName2	N.detected	N.undetected	Sequence	ControlType	SystematicName	GENE_TITLE	TX_END	CHR_LOCATION	STRAND	TX_START	GO_TERMS	GENE_SYMBOL	REFSEQ_ACC	PROBE_ID	ENTREZ_ID	UNIGENE_ID	GENBANK_ACC	CHR	TGI_TC	Group 1 mean	Group 1 std.dev	Group 2 mean	Group 2 std.dev	F-values	significance-values, 1vs.2	adj-p-values, 1vs.2	log fold change, 1vs.2	t-statistic, 1vs.2	log-odds, 1vs.2	MedCentLog2Int_Cy3_iP1_1_1	MedCentLog2Int_Cy3_iP3_2_2	MedCentLog2Int_Cy3_iP4_1_3	MedCentLog2Int_Cy3_Adj2_2_1	MedCentLog2Int_Cy3_Adj3_1_2	MedCentLog2Int_Cy3_Ade1_2_3	MedCentLog2Int_Cy3_Ade2_1_4	MedCentLog2Int_Cy3_Ade3_1_2
193	A_51_P114297	NM_010631	NM_010631	NM_010631	Mm.378951	16582	Kifc3	kinesin family member C3	ENSMUST00000034240	chr8:97624011-97623952	mm|8qD1	Kifc3	14	0	GAGAGCAAGAGCATCTCTATCTACCCTCCTGAGGAGGGGAGCCCTCACAGGGCATGTATA	0	NM_010631	kinesin family member C3	98031669	chr8:97988959-98031669	-	97988959	GO:0000166///GO:0003774///GO:0003777///GO:0005524///GO:0005794///GO:0005871///GO:0005874///GO:0005875///GO:0007017///GO:0007018///GO:0007030///GO:0008569	Kifc3	NM_010631	A_51_P114297	16582	Mm.378951	NM_010631	8	TC1576344	1.09	0.10583	-0.836667	0.291433	0	1.52028e-05	0.00174012	-1.92667	-6.45903	3.3453	0.97	1.17	1.13	0.14	-0.16	-1.07	-0.51	-0.93
322	A_51_P123676	NM_177340	NM_177340	NM_177340	Mm.252321	104027	Synpo	synaptopodin	ENSMUST00000128528	chr18:60753691-60753644	mm|18qD3	Synpo	14	0	GTTAAAGGTAAAGGGATGATGCGATTTTGGAGTGATTAGTAGATTTGCCCACATATCAGG	0	NM_177340	synaptopodin	60721857	chr18:60719353-60721857	-	60719353	NA	Synpo	NA	A_51_P123676	104027	Mm.252321	AK034012	18	TC1580352	1.55833	0.451236	-1.459	0.172131	0	8.11228e-06	0.00114067	-3.01733	-6.84532	3.96124	1.086	1.604	1.985	0.316	0.438	-1.639	-1.442	-1.296
386	A_51_P129012	NM_009735	NM_009735	NM_009735	Mm.163	12010	B2m	beta-2 microglobulin	ENSMUST00000102476	chr2:121978401-121978460	mm|2qE5	B2m	14	0	TTGAACCTGCTTAATTACAAATCCAGTTTCTAATATGCTATACAATTTATGCACGCAGAA	0	NM_009735	beta-2 microglobulin	121844523	chr2:121839128-121844523	+	121839128	NA	B2m	NM_009735	A_51_P129012	12010	Mm.163	NM_009735	2	TC1573969	0.925	0.217888	-1.33167	0.0900463	0	7.52782e-05	0.00472485	-2.25667	-5.52722	1.76815	0.715	0.91	1.15	-0.025	0.015	-1.42	-1.335	-1.24
446	A_51_P134452	NM_022983	NM_022983	NM_022983	Mm.155520	65086	Lpar3	lysophosphatidic acid receptor 3	ENSMUST00000039164	chr3:145948720-145948780	mm|3qH2	Lpar3	5	9	GTTTTCGGTGTAAGACGTTTAGAGTGTATCTGACAAAGTAAGAATAACTTCAAGGCAGGC	0	NM_022983	endothelial differentiation, lysophosphatidic acid G-protein-coupled receptor 7	146223572	chr3:146158371-146223572	+	146158371	NA	Edg7	NM_022983	A_51_P134452	65086	Mm.155520	NM_022983	3	TC1584563	2.38667	0.549303	-0.19	0.18	0	8.55171e-05	0.00512961	-2.57667	-5.45582	1.64208	2.04	2.1	3.02	0.02	0.38	-0.01	-0.19	-0.37
505	A_51_P140211	NM_030087	NM_030087	NM_030087	Mm.28349	78330	Ndufv3	NADH dehydrogenase (ubiquinone) flavoprotein 3	ENSMUST00000046288	chr17:31665148-31665207	mm|17qB1	Ndufv3	14	0	GTGCCAGAAGGAGGCTCCCAGGTCCAGGAGGTCTTGGAAGATCAGAAACCAGTGAGCTAT	0	NM_030087	RIKEN cDNA 1500032D16 gene	31260033	chr17:31248868-31260033	+	31248868	NA	1500032D16Rik	NM_030087	A_51_P140211	78330	Mm.28349	NM_030087	17	TC1579300	0.3	0.11	-0.593333	0.142244	0	0.000204015	0.00856151	-0.893333	-4.97878	0.781996	0.3	0.19	0.41	0.2	-0.15	-0.69	-0.43	-0.66
569	A_51_P143893	NM_054098	NM_054098	NM_054098	Mm.31403	117167	Steap4	STEAP family member 4	ENSMUST00000115421	chr5:7981239-7981298	mm|5qA1	Steap4	2	12	ACTGCAACAAAATTGGTTTGAAGTAGCTGTTCCTTGGATATATGGAAAGCTATGTAATTG	0	NM_054098	tumor necrosis factor, alpha-induced protein 9	7988215	chr5:7966478-7988215	+	7966478	NA	Tnfaip9	NM_054098	A_51_P143893	117167	Mm.31403	NM_054098	5	TC1578216	-0.14	0.105357	0.866667	0.276466	0	0.000246012	0.00951274	1.00667	4.87815	0.596807	-0.15	-0.03	-0.24	-0.19	0.03	0.99	0.55	1.06
583	A_51_P144581	NM_016783	NM_016783	NM_016783	Mm.9052	53328	Pgrmc1	progesterone receptor membrane component 1	ENSMUST00000073339	chrX:34145797-34145856	mm|XqA3.3	Pgrmc1	14	0	CTTCTCTTGTTACAAGCTTGTAGTCACTTCAAAAGTAGTCGTCAGGTGTCTAGGTCTTGG	0	NM_016783	progesterone receptor membrane component 1	33037522	chrX:33029670-33037522	+	33029670	NA	Pgrmc1	NM_016783	A_51_P144581	53328	Mm.9052	NM_016783	X	TC1573378	1.26333	0.083865	-0.456667	0.115036	0	7.83505e-06	0.00112119	-1.72	-6.86708	3.99526	1.21	1.22	1.36	0.48	0.46	-0.57	-0.34	-0.46
948	A_51_P173100	NM_145925	NM_145925	NM_145925	Mm.28853	108705	Pttg1ip	pituitary tumor-transforming 1 interacting protein	ENSMUST00000009435	chr10:77061127-77061186	mm|10qC1	Pttg1ip	14	0	TACCATTTTTCTGCTTTGCTAGGCATTTGATGGAACTTAAAGCCTTGTCAAACATTTCTT	0	NM_145925	pituitary tumor-transforming 1 interacting protein	77042447	chr10:77025439-77042447	+	77025439	NA	Pttg1ip	NM_145925	A_51_P173100	108705	Mm.28853	NM_145925	10	TC1573813	0.76	0.0754983	-0.783333	0.134288	0	4.43864e-05	0.00343265	-1.54333	-5.82728	2.28997	0.75	0.69	0.84	0.28	-0.03	-0.88	-0.63	-0.84
1051	A_51_P181891	NM_028113	NM_028113	NM_028113	Mm.275499	72125	Fam123a	family with sequence similarity 123, member A	ENSMUST00000022561	chr14:60999755-60999814	mm|14qD1	Fam123a	2	12	TCTATCTCTAGGAAGAAAACAGAGGTTTAGTATGGCTGGCTCAGATCGTTGGTCTGAGGA	0	NM_028113	RIKEN cDNA 2600011E07 gene	59335107	chr14:59332456-59335107	+	59332456	NA	2600011E07Rik	NM_028113	A_51_P181891	72125	Mm.275499	AK032651	14	TC1581032	-0.02	0.0793725	0.87	0.260576	0	0.000258042	0.00973714	0.89	4.85259	0.549576	-0.05	-0.08	0.07	0.01	0.31	0.6	0.89	1.12
1086	A_51_P184728	NM_172546	NM_172546	NM_172546	Mm.37984	215748	Cnksr3	Cnksr family member 3	ENSMUST00000015346	chr10:3227339-3227398	mm|10qA1	Cnksr3	14	0	TTGAAATGTTTCTGTTTTGTGTCATATGTGAAACCCAAGGAAAAAGAGTATTCAACGTGG	0	NM_172546	Cnksr family member 3	3227462	chr10:3134304-3227462	+	3134304	NA	Cnksr3	NM_172546	A_51_P184728	215748	Mm.37984	NM_172546	10	TC1580494	0.543333	0.208407	-1.56333	0.0568624	0	0.000161421	0.00758962	-2.10667	-5.10566	1.01369	0.77	0.5	0.36	0.22	-0.61	-1.58	-1.5	-1.61
1160	A_51_P192130	NM_009288	NM_009288	NM_009288	Mm.8235	20868	Stk10	serine/threonine kinase 10	ENSMUST00000102821	chr11:32524298-32524357	mm|11qA4	Stk10	14	0	TGCCTTTTGGAGTGGGGTCTAGCCTAGTTTTCCAGCCTCATAATTATAGCGTAAGTGCAA	0	NM_009288	serine/threonine kinase 10	32524587	chr11:32433305-32524587	+	32433305	NA	Stk10	NM_009288	A_51_P192130	20868	Mm.8235	NM_009288	11	TC1581616	0.87	0.221133	-2.43333	0.159478	0	1.47061e-06	0.000447762	-3.30333	-7.96384	5.62142	0.62	0.95	1.04	-1.04	-0.24	-2.51	-2.54	-2.25
1183	A_51_P194004	NM_174846	NM_174846	NM_174846	Mm.335420	235582	Glyctk	glycerate kinase	ENSMUST00000112543	chr9:106055957-106055898	mm|9qF1	Glyctk	7	7	TCAGAGTAGGTTTGCTCATGGGGACCACTGTCACCATTGCCTGCTGAGGGCTTCACATAT	0	NM_174846	RIKEN cDNA 6230410P16 gene	106016177	chr9:106010961-106016177	-	106010961	NA	6230410P16Rik	NM_174846	A_51_P194004	235582	Mm.335420	NM_174846	9	TC1584648	2.04333	0.516172	-0.0166667	0.0680686	0	7.26993e-05	0.00463009	-2.06	-5.54681	1.80261	1.6	1.92	2.61	0.69	0.99	-0.07	-0.04	0.06
1417	A_51_P212801	NM_019668	NM_019668	NM_019668	Mm.395649	22209	Ube2a	ubiquitin-conjugating enzyme E2A, RAD6 homolog (S. cerevisiae)	ENSMUST00000016452	chrX:34423932-34423991	mm|XqA3.3	Ube2a	14	0	GATTCACGGAAGGGAGTGTATCTTGCAAACTTTTCCCATTCAAATCCTGAGTTAATGCTG	0	NM_019668	ubiquitin-conjugating enzyme E2A, RAD6 homolog (S. cerevisiae)	33315663	chrX:33305824-33315663	+	33305824	GO:0000785///GO:0001701///GO:0003684///GO:0004840///GO:0004842///GO:0005515///GO:0005634///GO:0005739///GO:0006281///GO:0006301///GO:0006464///GO:0006511///GO:0006512///GO:0006974///GO:0007288///GO:0008372///GO:0016020///GO:0016567///GO:0016874///GO:0043161	Ube2a	NM_019668	A_51_P212801	22209	Mm.395649	NM_019668	X	TC1575060	0.51	0.0888819	-0.666667	0.119304	0	0.00011886	0.00615742	-1.17667	-5.27323	1.31648	0.54	0.41	0.58	-0.29	-0.6	-0.63	-0.8	-0.57
1499	A_51_P219789	NM_010392	NM_010392	NM_010392	Mm.427969	15013	H2-Q2	histocompatibility 2, Q region locus 2	ENSMUST00000074806	chr17:35482113-35482172	mm|17qB1	H2-Q2	14	0	ATCCACTGACTCTTACATGGTGATCATTGCTGTTCTGGTTGTCCTTGGAGCTGTGATCAT	0	NM_010392	histocompatibility 2, K1, K region	34953775	chr17:34950365-34953775	+	34950365	GO:0003823///GO:0005515///GO:0005737///GO:0005886///GO:0006952///GO:0006955///GO:0009897///GO:0009986///GO:0016020///GO:0016021///GO:0019882///GO:0019883///GO:0019885///GO:0030106///GO:0042270///GO:0042605///GO:0042606///GO:0042612///GO:0048004	H2-K1	NM_010392	A_51_P219789	14972	Mm.33263	M28684	17	TC1599367	1.17	0.286182	-0.883333	0.146401	0	4.641e-05	0.00352619	-2.05333	-5.80169	2.24596	0.87	1.2	1.44	-0.13	0.15	-1.04	-0.75	-0.86
1506	A_51_P220260	NM_009343	NM_009343	NM_009343	Mm.480590	21652	Phf1	PHD finger protein 1	ENSMUST00000073724	chr17:27074715-27074774	mm|17qA3.3	Phf1	14	0	TGTTACAGCTTTTGAGATAATTTTTTAAGACTATTTAACCCCTGGGATTAGAGATTGGGG	0	NM_009343	PHD finger protein 1	26665479	chr17:26660980-26665479	+	26660980	NA	Phf1	NM_009343	A_51_P220260	21652	Mm.258953	NM_009343	17	TC1578233	0.353333	0.339755	-1.14	0.112694	0	0.000169163	0.00781034	-1.49333	-5.08019	0.967341	0.26	0.07	0.73	-0.52	-0.08	-1.2	-1.21	-1.01
1532	A_51_P222280	NM_019777	NM_019777	NM_019777	Mm.386783	56489	Ikbke	inhibitor of kappaB kinase epsilon	ENSMUST00000062108	chr1:133151868-133151809	mm|1qE4	Ikbke	14	0	TCACAAGGCACTCAGAAGCAATAGAAACATTCATATTGTACCCCTACACTGTGAGACCAA	0	NM_019777	inhibitor of kappaB kinase epsilon	133107109	chr1:133082148-133107109	-	133082148	GO:0000166///GO:0004672///GO:0004674///GO:0004713///GO:0005524///GO:0006468///GO:0008384///GO:0016301///GO:0016740	Ikbke	NM_019777	A_51_P222280	56489	Mm.386783	NM_019777	1	TC1579603	1.16333	0.241316	-0.53	0.115326	0	3.72469e-06	0.000739949	-1.69333	-7.34213	4.72091	1.43	0.96	1.1	0.43	-0.18	-0.65	-0.52	-0.42
1633	A_51_P230552	NM_009053	NM_009053	NM_009053	Mm.871	19719	Rfng	RFNG O-fucosylpeptide 3-beta-N-acetylglucosaminyltransferase	ENSMUST00000026156	chr11:120643856-120643797	mm|11qE2	Rfng	14	0	CAGTTTCATGAGCACAGCAGAGCGCGTTCGGCTGCCTGATGACTGCACTGTGGGATACAT	0	NM_009053	radical fringe gene homolog (Drosophila)	120600294	chr11:120596836-120600294	-	120596836	NA	Rfng	NM_009053	A_51_P230552	19719	Mm.871	NM_009053	11	TC1580518	1.04333	0.135769	-0.333333	0.170392	0	9.1103e-06	0.00121027	-1.37667	-6.77302	3.84764	0.97	0.96	1.2	0.21	0.05	-0.53	-0.23	-0.24
1655	A_51_P232742	NM_133680	NM_133680	NM_133680	Mm.239196	66631	Hiatl1	hippocampus abundant transcript-like 1	ENSMUST00000054730	chr13:65166922-65166863	mm|13qB3	Hiatl1	14	0	GTTTTTCCGAATCCCATAGGAATGCGCACATCAAATTCCTTTCTAAAATATGAGGGTTAG	0	NM_133680	RIKEN cDNA 5730414C17 gene	65127735	chr13:65079842-65127735	-	65079842	NA	5730414C17Rik	NM_133680	A_51_P232742	66631	Mm.239196	NM_133680	13	TC1574231	0.456667	0.133167	-0.636667	0.0737112	0	0.000239372	0.00939015	-1.09333	-4.89282	0.623873	0.61	0.37	0.39	-0.34	-0.4	-0.58	-0.72	-0.61
1724	A_51_P237754	NM_010398	NM_010398	NM_010398	Mm.439648	15040	H2-T23	histocompatibility 2, T region locus 23	ENSMUST00000102678	chr17:36167574-36167338	mm|17qB1	H2-T23	14	0	ATCATCCTTGGAGCTGTGGTGGCTTTTGTGATGAAGAGGAGGAGACACATAGGTGTAAAA	0	NM_010398	histocompatibility 2, D region locus 1	35640754	chr17:35638030-35640754	-	35638030	GO:0003823///GO:0005515///GO:0005737///GO:0005886///GO:0006952///GO:0006955///GO:0009897///GO:0009986///GO:0016020///GO:0016021///GO:0019882///GO:0019883///GO:0019885///GO:0030106///GO:0042270///GO:0042605///GO:0042606///GO:0042612///GO:0048004	H2-D1	NM_010398	A_51_P237754	14964	Mm.195061	NM_010398	17	TC1578157	1.09667	0.255408	-0.843333	0.0802081	0	7.47982e-06	0.00110182	-1.94	-6.89617	4.04066	0.85	1.08	1.36	-0.08	0.08	-0.92	-0.76	-0.85
1732	A_51_P238734	NM_178620	NM_178620	NM_178620	Mm.348004	69900	Mfsd11	major facilitator superfamily domain containing 11	ENSMUST00000106363	chr11:116735362-116735421	mm|11qE2	Mfsd11	14	0	TGAAATCGGGCGGGGTTGGTAGTAAAGTTTACATATCCTAGCGGCACACGCTAGCGGAGG	0	NM_178620	RIKEN cDNA 2600014M03 gene	116691725	chr11:116670105-116691725	+	116670105	NA	2600014M03Rik	NM_178620	A_51_P238734	69900	Mm.390345	NM_178620	11	TC1581033	0.906667	0.234592	-0.486667	0.171561	0	2.13114e-05	0.00206016	-1.39333	-6.25633	3.01317	0.65	0.96	1.11	-0.11	-0.05	-0.67	-0.33	-0.46
1777	A_51_P242603	NM_198011	NM_198011	NM_198011	Mm.334241	101604	E430018J23Rik	RIKEN cDNA E430018J23 gene	ENSMUST00000074249	chr7:134534975-134534916	mm|7qF3	E430018J23Rik	14	0	AGAGATATTCCAGGAGTGTGGGGGATGGTCTTAAAGGCACCAACATAGAGGGTGAAATAT	0	NM_198011	RIKEN cDNA E430018J23 gene	127184769	chr7:127182055-127184769	-	127182055	NA	E430018J23Rik	NA	A_51_P242603	101604	Mm.334241	AK088474	7	TC1610619	1.04	0.238118	-0.336667	0.136504	0	8.01777e-05	0.00489696	-1.37667	-5.49187	1.70582	0.77	1.13	1.22	0.66	0.11	-0.19	-0.36	-0.46
2044	A_51_P265374	NM_011979	NM_011979	NM_011979	Mm.27334	26464	Vnn3	vanin 3	ENSMUST00000020190	chr10:23587033-23589353	mm|10qA4	Vnn3	3	11	TGCTAAGTGGGAGTCAACTTGCCCTGGAAAGATATTATGAAGTCTCAAGAGATGGACGTC	0	NM_011979	vanin 3	23559235	chr10:23540888-23559235	+	23540888	NA	Vnn3	NM_011979	A_51_P265374	26464	Mm.27334	NM_011979	10	TC1588044	1.46333	0.463609	-0.0733333	0.151438	0	0.000140051	0.00695565	-1.53667	-5.18316	1.15419	0.93	1.77	1.69	0.78	0.37	-0.18	-0.14	0.1
2114	A_51_P271439	NM_001033445	NM_001033445	NM_001033445	Mm.312276	381126	Fam59a	family with sequence similarity 59, member A	ENSMUST00000049260	chr18:21287760-21287701	mm|18qA2	Fam59a	14	0	TTTGTCACTGAAAAGATCGATGGGAATTTGCTTGTTCAATTAACAGAAGAGATCCTCTCA	0	NM_001033445	gene model 944, (NCBI)	21443148	chr18:21270211-21443148	-	21270211	NA	Gm944	NM_001033445	A_51_P271439	381126	Mm.312276	BC049983	18	TC1579944	1.71667	0.370045	-0.196667	0.120968	0	0.000115046	0.00601804	-1.91333	-5.29121	1.34874	2.09	1.35	1.71	0.06	-0.84	-0.24	-0.29	-0.06
2424	A_51_P296429	NM_025781	NM_025781	NM_025781	Mm.345350	66817	Tmem170	transmembrane protein 170	ENSMUST00000034431	chr8:114389204-114389145	mm|8qE1	Tmem170	14	0	GCTCATTCTTGCAGTATTTGCATATCCATTCCCAGAAAGTGCCTAACACTTCCTCTTCAG	0	NM_025781	DNA segment, Chr 8, Brigham & Women's Genetics 1414 expressed	114763348	chr8:114751571-114763348	-	114751571	NA	D8Bwg1414e	NM_025781	A_51_P296429	66817	Mm.345350	NM_025781	8	TC1585690	1.63333	0.385011	-0.403333	0.234379	0	0.000108177	0.00576961	-2.03667	-5.32521	1.40964	1.25	1.63	2.02	-0.1	0.1	-0.67	-0.23	-0.31
2505	A_51_P303725	NM_144534	NM_144534	NM_144534	Mm.212927	74166	Tmem38a	transmembrane protein 38A	ENSMUST00000034244	chr8:75111014-75111073	mm|8qB3.3	Tmem38a	14	0	GATCTAGTTGAAGTACCCAGTGTAGCCCATTTGTTGAGAAAATGCTACTCATAACTTTGC	0	NM_144534	transmembrane protein 38a	75516271	chr8:75501092-75516271	+	75501092	NA	Tmem38a	NM_144534	A_51_P303725	74166	Mm.212927	NM_144534	8	TC1575849	0.826667	0.228983	-1.29667	0.310859	0	7.26233e-07	0.000262098	-2.12333	-8.45841	6.29956	0.57	1.01	0.9	0.11	-0.35	-1.27	-1	-1.62
2547	A_51_P307370	NM_011305	NM_011305	NM_011305	Mm.24624	20181	Rxra	retinoid X receptor alpha	ENSMUST00000113934	chr2:27615316-27615375	mm|2qA3	Rxra	14	0	GTCCTTATGGGCCCAAAAGATGCATCACCACTCTCGCCATCTTTACTCATGCTTGCCTTT	0	NM_011305	retinoid X receptor alpha	27582192	chr2:27499282-27582192	+	27499282	GO:0003677///GO:0003700///GO:0003707///GO:0004872///GO:0004879///GO:0005496///GO:0005515///GO:0005634///GO:0006350///GO:0006355///GO:0008270///GO:0030528///GO:0043565///GO:0045944///GO:0046872	Rxra	NM_011305	A_51_P307370	20181	Mm.24624	NM_011305	2	TC1582994	1.27667	0.285715	-0.583333	0.144338	0	5.32268e-06	0.000866596	-1.86	-7.1117	4.37306	1.3	0.98	1.55	0.26	-0.21	-0.75	-0.5	-0.5
2561	A_51_P308681	NM_001081059	NM_001081059	NM_001081059	Mm.426290	76137	Ccdc90a	coiled-coil domain containing 90A	ENSMUST00000021800	chr13:43644928-43644060	mm|13qA4	Ccdc90a	14	0	ACTGCACCAGTTAAAGCAACAAGTGATGGATGAAGTGACCAAAGTCCGGACAGATACCAA	0	NM_001081059	RIKEN cDNA 6230416A05 gene	43571133	chr13:43552531-43571133	-	43552531	NA	6230416A05Rik	NA	A_51_P308681	76137	Mm.426290	AK018089	13	TC1582705	1.06667	0.270617	-0.44	0.0264575	0	0.000188985	0.00828396	-1.50667	-5.02012	0.85771	0.85	0.98	1.37	0.24	0.04	-0.41	-0.46	-0.45
2573	A_51_P309733	NM_019779	NM_019779	NM_019779	Mm.302865	13070	Cyp11a1	cytochrome P450, family 11, subfamily a, polypeptide 1	ENSMUST00000034874	chr9:57874074-57874544	mm|9qB	Cyp11a1	1	13	CATCCTCCTTATCAATCTGCTGGAGAACTTCAGAATTGAAGTTCAAAATCTCCGTGATGT	0	NM_019779	cytochrome P450, family 11, subfamily a, polypeptide 1	57825157	chr9:57813150-57825157	+	57813150	GO:0004497///GO:0005506///GO:0005739///GO:0006118///GO:0006629///GO:0006700///GO:0008202///GO:0008203///GO:0008386///GO:0016020///GO:0016491///GO:0020037///GO:0046872	Cyp11a1	NM_019779	A_51_P309733	13070	Mm.302865	NM_019779	9	TC1578831	-0.0966667	0.115902	1.01333	0.230072	0	4.81199e-05	0.0035996	1.11	5.78095	2.21024	-0.22	-0.08	0.01	0.19	0.13	0.78	1.02	1.24
2649	A_51_P315682	NM_183029	NM_183029	NM_183029	Mm.485084	319765	Igf2bp2	insulin-like growth factor 2 mRNA binding protein 2	ENSMUST00000041504	chr16:22059319-22059260	mm|16qB1	Igf2bp2	14	0	TTAAAAAGTGACAAAGAAAAACAGAGAATATTGGAGCCGTCCTGAATTTCAATAGGGTAC	0	NM_183029	RIKEN cDNA C330012H03 gene	22078300	chr16:21980148-22078300	-	21980148	NA	C330012H03Rik	NM_183029	A_51_P315682	319765	Mm.294740	NM_183029	16	TC1606484	0.15	0.0818535	-1.14	0.0519615	0	0.000200213	0.00851113	-1.29	-4.98893	0.800609	0.22	0.06	0.17	-0.35	0.13	-1.17	-1.08	-1.17
2736	A_51_P323148	NM_028140	NM_028140	NM_028140	Mm.130610	72175	Mfsd8	major facilitator superfamily domain containing 8	ENSMUST00000026859	chr3:40622759-40622700	mm|3qB	Mfsd8	7	7	GATCCTGATCTGTGATACATATGAATGAAGTATACAAGTCGCTTGTCTTTAGAGGCTACC	0	NM_028140	RIKEN cDNA 2810423E13 gene	40943391	chr3:40914721-40943391	-	40914721	NA	2810423E13Rik	NM_028140	A_51_P323148	72175	Mm.130610	NM_028140	3	TC1580015	0.753333	0.124231	-0.446667	0.100167	0	0.000106216	0.00567902	-1.2	-5.33533	1.42773	0.61	0.82	0.83	-0.22	-0.13	-0.56	-0.37	-0.41
2896	A_51_P335419	NM_027945	NM_027945	NM_027945	Mm.483162	71832	Csl	citrate synthase like	ENSMUST00000056085	chr10:99220709-99220650	mm|10qD1	Csl	14	0	TGGTTGGTCAGCTGTACAAGATTGTACCCGATATCCTCTTAGAGCAAGGGAAGGTTAAGA	0	NM_027945	citrate synthase like	99189346	chr10:99187393-99189346	-	99187393	GO:0004108///GO:0005515///GO:0005737///GO:0005739///GO:0005759///GO:0006092///GO:0006099///GO:0006101///GO:0016052///GO:0016740///GO:0046912	Csl	NM_027945	A_51_P335419	71832	Mm.339192	NM_027945	10	TC1587164	1.41	0.355528	-0.296667	0.0152753	0	8.49902e-05	0.00512288	-1.70667	-5.45927	1.64819	1.13	1.29	1.81	0.43	0.01	-0.31	-0.3	-0.28
3014	A_51_P343954	NM_178695	NM_178695	NM_178695	Mm.259609	228413	Prrg4	proline rich Gla (G-carboxyglutamic acid) 4 (transmembrane)	ENSMUST00000028593	chr2:104672352-104672293	mm|2qE2	Prrg4	1	13	CACAGTTTGTTATTAGTAGAATAATTAGAATTAGCCAACCAGGAACTGTCCGATCTTAGA	0	NM_178695	proline rich Gla (G-carboxyglutamic acid) 4 (transmembrane)	104650513	chr2:104631580-104650513	-	104631580	NA	Prrg4	NM_178695	A_51_P343954	228413	Mm.259609	NM_178695	2	TC1585622	-0.123333	0.118462	0.836667	0.159478	0	0.000156267	0.00748629	0.96	5.12333	1.04579	-0.05	-0.26	-0.06	0.04	0.22	0.73	0.76	1.02
3196	A_51_P358243	NM_029840	NM_029840	NM_029840	Mm.87238	77032	2610029I01Rik	RIKEN cDNA 2610029I01 gene	ENSMUST00000029915	chr4:21684868-21684809	mm|4qA3	2610029I01Rik	14	0	CTCTGGGGTCTGGAGAAGTCAACTCTACTCAGGAAAATATATTCACAGCATCTGAAGACT	0	NM_029840	RIKEN cDNA 2610029I01 gene	21857960	chr4:21848219-21857960	-	21848219	NA	2610029I01Rik	NA	A_51_P358243	77032	Mm.87238	AK011611	4	TC1581004	2.39333	0.211266	-0.373333	0.160728	0	0.000182436	0.00809524	-2.76667	-5.03921	0.892601	2.17	2.42	2.59	1.48	0.71	-0.44	-0.49	-0.19
3384	A_51_P374137	NM_021486	NM_021486	NM_021486	Mm.174133	63857	Bcmo1	beta-carotene 15,15'-monooxygenase	ENSMUST00000034308	chr8:119656996-119657055	mm|8qE1	Bcmo1	4	10	CTTCATGGTTTATTTATCCCAGATGCAGACTGGAATGCAGTGAAGCAGACTCCAGCTGAA	0	NM_021486	beta-carotene 15,15'-monooxygenase	120019420	chr8:119981842-120019420	+	119981842	NA	Bcmo1	NM_021486	A_51_P374137	63857	Mm.174133	NM_021486	8	TC1587154	4.40667	2.57989	-0.0633333	0.180093	0	0.000180517	0.00807628	-4.47	-5.04494	0.903065	1.49	5.34	6.39	-0.23	-0.06	-0.27	0.06	0.02
3499	A_51_P383293	NM_028473	NM_028473	NM_028473	Mm.7310	73234	3110079O15Rik	RIKEN cDNA 3110079O15 gene	ENSMUST00000027476	chr1:89371962-89372021	mm|1qD	3110079O15Rik	2	12	CGTGGTGCTGGCACTCGTGGTCGTCGCGCTAAGGAAGTTTTCCGCTTCTTGAAGCCAATA	0	NM_028473	RIKEN cDNA 3110079O15 gene	89306650	chr1:89301442-89306650	+	89301442	NA	3110079O15Rik	NA	A_51_P383293	73234	Mm.7310	AK014261	1	TC1586608	-0.03	0.07	0.88	0.334515	0	0.000256274	0.00971865	0.91	4.85627	0.556379	-0.03	0.04	-0.1	-0.09	-0.03	0.5	1.13	1.01
3709	A_51_P399614	NM_023322	NM_023322	NM_023322	Mm.432480	67235	Zkscan14	zinc finger with KRAB and SCAN domains 14	ENSMUST00000031632	chr5:145956092-145956033	mm|5qG2	Zkscan14	14	0	TGGTGAAAGATTTAGACAGAGTACACACCTTGTCCGACACCAAAGAATCCATCAAAATTC	0	NM_023322	ATP synthase, H+ transporting, mitochondrial F0 complex, subunit f, isoform 2	145455394	chr5:145448476-145455394	-	145448476	NA	Atp5j2	NM_023322	A_51_P399614	57423	Mm.133551	NM_023322	5	TC1583046	1.04333	0.159478	-0.366667	0.0305505	0	0.000126771	0.00641376	-1.41	-5.23779	1.25275	0.91	1	1.22	0.54	-0.17	-0.4	-0.36	-0.34
3847	A_51_P411200	NM_027391	NM_027391	NM_027391	Mm.24153	70337	Iyd	iodotyrosine deiodinase	ENSMUST00000019896	chr10:6792179-6792120	mm|10qA1	Iyd	3	11	TCTAGAACTTTCAGCCCAGTAAGTTATTTTTAATGGACTGTTTTAGTGAATATATGGGGC	0	NM_027391	RIKEN cDNA 0610009A07 gene	6806285	chr10:6791664-6806285	-	6791664	NA	0610009A07Rik	NM_027391	A_51_P411200	70337	Mm.24153	NM_027391	10	TC1583995	1.34	0.445421	-0.0433333	0.0208167	0	0.000177223	0.00798017	-1.38333	-5.05493	0.921289	0.94	1.26	1.82	0.3	0.4	-0.06	-0.02	-0.05
3906	A_51_P415688	NM_025278	NM_025278	NM_025278	Mm.234342	14701	Gng12	guanine nucleotide binding protein (G protein), gamma 12	ENSMUST00000114224	chr6:66967776-66967835	mm|6qC1	Gng12	14	0	TTTCTATTTGATAACTATGGTATCATATTGGGTTACTGTATAAGGAAAATGGCAGGGGAG	0	NM_025278	guanine nucleotide binding protein (G protein), gamma 12	66947421	chr6:66826036-66947421	+	66826036	NA	Gng12	NM_025278	A_51_P415688	14701	Mm.234342	NM_025278	6	TC1617541	1.46	0.19	-0.51	0.20664	0	0.000183707	0.00811302	-1.97	-5.03545	0.885734	1.3	1.41	1.67	0.72	0.13	-0.74	-0.45	-0.34
4034	A_51_P425401	NM_175214	NM_175214	NM_175214	Mm.446094	75050	Kif27	kinesin family member 27	ENSMUST00000043605	chr13:58389578-58389519	mm|13qB1	Kif27	3	11	CGACTGTGCTTTCTGAAGAACTAAAATGGGCATCTAGAACTGAAAATACAAAGTTGAATG	0	NM_175214	kinesin family member 27	58364485	chr13:58297139-58364485	-	58297139	NA	Kif27	NM_175214	A_51_P425401	75050	Mm.242577	NM_175214	13	TC1605514	1.11667	0.162891	-0.43	0.174356	0	4.80566e-06	0.000813101	-1.54667	-7.1772	4.47272	1.19	1.23	0.93	0.29	0.25	-0.55	-0.51	-0.23
4079	A_51_P429212	NM_028749	NM_028749	NM_028749	Mm.24887	74091	Npl	N-acetylneuraminate pyruvate lyase	ENSMUST00000041874	chr1:155356265-155350652	mm|1qG3	Npl	7	7	TTATCAACTATGTGATCAAGCTAGGTTTTGGAGTGTCGCAAACCAAAGCCATCATGACGC	0	NM_028749	N-acetylneuraminate pyruvate lyase	155311932	chr1:155265234-155311932	-	155265234	NA	Npl	NM_028749	A_51_P429212	74091	Mm.24887	NM_028749	1	TC1578705	4.07333	1.83555	-0.09	0.268887	0	0.000224585	0.00907305	-4.16333	-4.92706	0.686958	1.96	4.99	5.27	1.63	0.87	-0.4	0.08	0.05
4240	A_51_P442053	NM_008959	NM_008959	NM_008959	Mm.281464	19210	Ptdss1	phosphatidylserine synthase 1	ENSMUST00000021990	chr13:67098041-67098100	mm|13qB3	Ptdss1	14	0	AGAGTGCCTAGACCCGAGAGGAAAACAGCATATTTGGACCTTCCTATGCAGAGATCATAA	0	NM_008959	phosphatidylserine synthase 1	67433261	chr13:67368579-67433261	+	67368579	NA	Ptdss1	NM_008959	A_51_P442053	19210	Mm.281464	NM_008959	13	TC1574891	1.30667	0.0802081	-0.326667	0.215019	0	0.00014276	0.00699396	-1.63333	-5.17268	1.13523	1.39	1.3	1.23	1.15	-0.2	-0.09	-0.51	-0.38
4243	A_51_P442206	NM_028665	NM_028665	NM_028665	Mm.73248	73845	Ankrd42	ankyrin repeat domain 42	ENSMUST00000126305	chr7:99732987-99732928	mm|7qE1	Ankrd42	3	11	GTTTGTGAGAAGGTACTAATCAGTGCAGTAAGGTTAAATACATCCTGATTTTCCTTCACT	0	NM_028665	RIKEN cDNA 2310015N07 gene	92512334	chr7:92459418-92512334	-	92459418	NA	2310015N07Rik	NA	A_51_P442206	66365	Mm.73248	AK029511	7	TC1583453	-0.38	0.202237	0.713333	0.144338	0	5.23867e-05	0.00379392	1.09333	5.73239	2.12635	-0.23	-0.3	-0.61	-0.24	0.18	0.88	0.63	0.63
4304	A_51_P448391	NM_023526	NM_023526	NM_023526	Mm.25648	69721	Nkiras1	NFKB inhibitor interacting Ras-like protein 1	ENSMUST00000156186	chr14:19110960-19111019	mm|14qA2	Nkiras1	14	0	TGATGGCTTTGTTCTTGTGTATAGTGTGAATAACCTTGAGTCCTTCCAAAGAGTGGAGCT	0	NM_023526	NA	17075069	chr14:17064274-17075069	+	17064274	NA	NA	NM_023526	A_51_P448391	NA	NA	NM_023526	14	TC1580417	1.06333	0.315013	-0.27	0.0984886	0	0.000177632	0.00798017	-1.33333	-5.05367	0.919006	0.75	1.06	1.38	0.08	0.48	-0.35	-0.3	-0.16
4512	A_51_P465740	NM_175215	NM_175215	NM_175215	Mm.121691	75099	Lysmd4	LysM, putative peptidoglycan-binding, domain containing 4	ENSMUST00000058771	chr7:74372992-74373051	mm|7qC	Lysmd4	14	0	GGGAAATGATTCTTTTGGCAGACAGAGAATGTCTATATTTTTTCTATCTTCTGTCTCAAG	0	NM_175215	myocyte enhancer factor 2A	67107406	chr7:67102557-67107406	+	67102557	NA	Mef2a	NM_175215	A_51_P465740	17258	Mm.121691	NM_175215	7	TC1580171	0.983333	0.111505	-0.276667	0.156312	0	0.000236166	0.0093116	-1.26	-4.90005	0.637214	1.11	0.94	0.9	0.06	-0.33	-0.11	-0.3	-0.42
4819	A_51_P488768	NM_178696	NM_178696	NM_178696	Mm.301740	229517	Slc25a44	solute carrier family 25, member 44	ENSMUST00000057935	chr3:88214621-88214562	mm|3qF1	Slc25a44	14	0	CCAAAACAGCTAGAAATGTTGACCCATTGGTCAACACACAAATTAGGAACTCGGCAAGAC	0	NM_178696	RIKEN cDNA B430110G05 gene	88511038	chr3:88496426-88511038	-	88496426	NA	B430110G05Rik	NM_178696	A_51_P488768	229517	Mm.301740	NM_178696	3	TC1573379	1.24	0.346987	-0.51	0.115326	0	8.38924e-05	0.00508853	-1.75	-5.46653	1.66104	1.06	1.02	1.64	-0.03	-0.3	-0.64	-0.47	-0.42
4925	A_51_P497724	NM_029419	NM_029419	NM_029419	Mm.232636	75761	Apol7a	apolipoprotein L 7a	ENSMUST00000109779	chr15:77218804-77218745	mm|15qE1	Apol7a	14	0	GCTACCAGACTCCAGGGAACCATCAATAGGCACAATTTTTAATGCCTATTGATGTTTAAA	0	NM_029419	RIKEN cDNA 9130022K13 gene	77226341	chr15:77215477-77226341	-	77215477	NA	9130022K13Rik	NM_029419	A_51_P497724	75761	Mm.232636	AK018646	15	TC1588432	2.95333	0.638462	-1.60667	0.260832	0	1.21225e-06	0.000397727	-4.56	-8.09726	5.80763	2.28	3.03	3.55	0.51	0.8	-1.8	-1.31	-1.71
4936	A_51_P498631	NM_018769	NM_018769	NM_018769	Mm.485176	54722	Dfna5	deafness, autosomal dominant 5 (human)	ENSMUST00000031845	chr6:50157495-50157436	mm|6qB2.3	Dfna5	14	0	ATGCTTTAATGAACATATTATGTCTGGGGCAATTCCAGTGCGTTCTGGGAATTTGTCACA	0	NM_018769	deafness, autosomal dominant 5 homolog (human)	50193448	chr6:50137004-50193448	-	50137004	NA	Dfna5h	NM_018769	A_51_P498631	54722	Mm.248361	NM_018769	6	TC1582230	1.61	1.15169	-2.55667	0.295014	0	0.000181772	0.00809524	-4.16667	-5.04119	0.896211	2.93	1.09	0.81	0.86	-2.14	-2.68	-2.77	-2.22
4952	A_51_P499599	NM_054049	NM_054049	NM_054049	Mm.46336	107587	Osr2	odd-skipped related 2 (Drosophila)	ENSMUST00000022952	chr15:35230691-35231706	mm|15qB3.1	Osr2	12	2	GATCACCTACGGGATCACAGGTATATCCATTCCAAAGAAAAGCCCTTCAAATGTCAGGAG	0	NM_054049	odd-skipped related 2 (Drosophila)	35247893	chr15:35240687-35247893	+	35240687	NA	Osr2	NM_054049	A_51_P499599	107587	Mm.46336	NM_054049	15	TC1582683	2.36333	0.344432	-2.01333	1.19203	0	0.000216642	0.00886905	-4.37667	-4.94642	0.722581	2.76	2.19	2.14	1.77	-0.38	-2.78	-2.62	-0.64
5008	A_51_P503866	NM_138677	NM_138677	NM_138677	Mm.21596	192193	Edem1	ER degradation enhancer, mannosidase alpha-like 1	ENSMUST00000089162	chr6:108808920-108808979	mm|6qE2	Edem1	14	0	TATCCTAAAGCTATCAAGTACCTGTGAAACTCTGCTTCACTGCTCTTCTCCTTTTGAGAG	0	NM_138677	ER degradation enhancer, mannosidase alpha-like 1	108821543	chr6:108794467-108821543	+	108794467	GO:0004559///GO:0004571///GO:0005509///GO:0005525///GO:0005783///GO:0006487///GO:0006986///GO:0016020///GO:0016021///GO:0030176///GO:0030433	Edem1	NM_138677	A_51_P503866	192193	Mm.21596	NM_138677	6	TC1576628	0.93	0.0608276	-0.7	0.0264575	0	1.71786e-05	0.00186927	-1.63	-6.38532	3.22522	0.96	0.86	0.97	0.1	-0.06	-0.67	-0.71	-0.72
5102	A_51_P510939	NM_181391	NM_181391	NM_181391	Mm.27406	66433	Chchd7	coiled-coil-helix-coiled-coil-helix domain containing 7	ENSMUST00000123769	chr4:3866261-3866567	mm|4qA1	Chchd7	14	0	GAAGGTGACCCCATGCAGGTTTATGGTGTGCTGTATTTCTGTTTCCGGATTTAACACTCA	0	NM_181391	NA	NA	chrNA:-1--1	NA	NA	NA	NA	NA	A_51_P510939	NA	NA	NA	NA	NA	1.28333	0.155349	-1.00667	0.150444	0	2.44357e-06	0.000582833	-2.29	-7.62011	5.13033	1.11	1.33	1.41	0.72	0.03	-1.18	-0.93	-0.91
5157	A_51_P514712	NM_001039530	NM_001039530	NM_001039530	Mm.244406	547253	Parp14	poly (ADP-ribose) polymerase family, member 14	ENSMUST00000042665	chr16:35833051-35832992	mm|16qB3	Parp14	14	0	TGACTAGCCAACCAATGTTACAGACACTTTCATTCAAAGTAAATATGTCATTGTCTTCAC	0	NM_001039530	NA	35761267	chr16:35752627-35761267	-	35752627	NA	NA	NA	A_51_P514712	547253	Mm.244406	BC021340	16	TC1595338	1.07667	0.237978	-1.39	0.0916515	0	9.0205e-05	0.00527919	-2.46667	-5.42605	1.58931	0.82	1.12	1.29	-0.59	-0.35	-1.31	-1.49	-1.37
5212	A_51_P519364	NM_145986	NM_145986	NM_145986	Mm.132439	213956	Fam83f	family with sequence similarity 83, member F	ENSMUST00000023044	chr15:80530086-80530145	mm|15qE1	Fam83f	14	0	CCTTTCCTTTCTACACTGTAGCCTGCCTGAGTGCCCTGGGATTCCCTGGATGGTGCTGTT	0	NM_145986	hypothetical protein MGC27770	80527663	chr15:80499120-80527663	+	80499120	NA	MGC27770	NM_145986	A_51_P519364	213956	Mm.132439	NM_145986	15	TC1583708	0.46	0.243311	-0.816667	0.0416333	0	0.00026	0.00975745	-1.27667	-4.84855	0.542096	0.74	0.3	0.34	0.06	-0.64	-0.83	-0.77	-0.85
5214	A_51_P519385	NM_030692	NM_030692	NM_030692	Mm.273671	83493	Sacm1l	SAC1 (suppressor of actin mutations 1, homolog)-like (S. cerevisiae)	ENSMUST00000026270	chr9:123500881-123500940	mm|9qF4	Sacm1l	14	0	CAGGCCTCAGAGAAGGTCTTGTACTAGATTTGATTCTCACTTGGGGTAGCAGTTGCTTTT	0	NM_030692	SAC1 (supressor of actin mutations 1, homolog)-like (S. cerevisiae)	123441296	chr9:123378585-123441296	+	123378585	NA	Sacm1l	NM_030692	A_51_P519385	83493	Mm.273671	NM_030692	9	TC1574679	0.73	0.387427	-0.523333	0.262742	0	8.8176e-05	0.00525995	-1.25333	-5.43873	1.61181	1.17	0.44	0.58	0.25	0.11	-0.43	-0.82	-0.32
5229	A_51_P520650	NM_177639	NM_177639	NM_177639	Mm.311840	224997	Dlgap1	discs, large (Drosophila) homolog-associated protein 1	ENSMUST00000003366	chr17:71168189-71168248	mm|17qE1.3	Dlgap1	1	13	CTCACTGGTACTTCATCAACCAAGCTTCAAATGTTTCAATCAGCAGAAGATTGTAAATTC	0	NM_177639	discs, large (Drosophila) homolog-associated protein 1	70724581	chr17:70329696-70724581	+	70329696	NA	Dlgap1	NM_177639	A_51_P520650	224997	Mm.311840	BC062120	17	TC1580173	-0.206667	0.225906	0.743333	0.111505	0	0.000200849	0.00851113	0.95	4.98722	0.797469	0.03	-0.23	-0.42	0.16	0.24	0.7	0.87	0.66
5235	A_51_P520936	NM_013867	NM_013867	NM_013867	Mm.45815	29815	Bcar3	breast cancer anti-estrogen resistance 3	ENSMUST00000029766	chr3:122232748-122232807	mm|3qG1	Bcar3	14	0	GCAGATCTAACAGGATACAAGCCGCTAACATCCACAGGATAGTAAATGTGTAAACTGCAC	0	NM_013867	breast cancer anti-estrogen resistance 3	122522202	chr3:122411824-122522202	+	122411824	NA	Bcar3	NM_013867	A_51_P520936	29815	Mm.45815	NM_013867	3	TC1575527	1.04	0.356791	-0.253333	0.0305505	0	0.000174722	0.00793171	-1.29333	-5.06263	0.935349	0.63	1.21	1.28	0.01	0.44	-0.26	-0.28	-0.22
5501	A_52_P14453	NM_009124	NM_009124	NM_009124	Mm.342686	20238	Atxn1	ataxin 1	ENSMUST00000091628	chr13:45651048-45650989	mm|13qA5	Atxn1	14	0	AAAGGATGAATGTGAAGTACGAACTAGCCCGTGACAATATATGACTACCGAGTACTACCT	0	NM_009124	spinocerebellar ataxia 1 homolog (human)	45975948	chr13:45565880-45975948	-	45565880	NA	Sca1	NM_009124	A_52_P14453	20238	Mm.342686	NM_009124	13	TC1582797	0.88	0.149332	-0.413333	0.155671	0	3.73921e-05	0.00303254	-1.29333	-5.92624	2.45918	0.71	0.94	0.99	-0.02	0.1	-0.56	-0.25	-0.43
5505	A_52_P145349	NM_172656	NM_172656	NM_172656	Mm.286006	227154	Stradb	STE20-related kinase adaptor beta	ENSMUST00000123301	chr1:59051736-59051795	mm|1qC1.3	Stradb	14	0	CTGGTATAAAGCCCTTTTTTGGAGAAGGGAAAATGTTTGTACTATTCCTTTTACATATGG	0	NM_172656	amyotrophic lateral sclerosis 2 (juvenile) chromosome region, candidate 2 homolog (human)	58940261	chr1:58918146-58940261	+	58918146	NA	Als2cr2	NM_172656	A_52_P145349	227154	Mm.286006	NM_172656	1	TC1576363	0.803333	0.202073	-0.5	0.087178	0	0.000259855	0.00975745	-1.30333	-4.84885	0.542651	0.77	0.62	1.02	0.04	0.01	-0.4	-0.56	-0.54
5524	A_52_P150547	NM_009857	NM_009857	NM_009857	Mm.1858	12525	Cd8a	CD8 antigen, alpha chain	ENSMUST00000066747	chr6:71323885-71323944	mm|6qC1	Cd8a	4	10	TCTCACCCTGAACAAGTTCAGCAAGGAAAACGAAGGCTACTATTTCTGCTCAGTCATCAG	0	NM_009857	CD8 antigen, alpha chain	71307116	chr6:71303057-71307116	+	71303057	GO:0006955///GO:0007166///GO:0009897///GO:0009986///GO:0016020///GO:0016021///GO:0016066///GO:0045065///GO:0050850	Cd8a	NA	A_52_P150547	12525	Mm.1858	M12052	6	TC1580454	1.35	0.512152	-0.11	0.192873	0	0.000151956	0.00734476	-1.46	-5.13858	1.07347	1.09	1.02	1.94	0.04	0.28	-0.33	-0.03	0.03
5551	A_52_P15461	NM_008357	NM_008357	NM_008357	Mm.4392	16168	Il15	interleukin 15	ENSMUST00000034148	chr8:84858462-84858403	mm|8qC2	Il15	12	2	TGCAGGTTATTTTACATGAGTACAGTAACATGACTCTTAATGAAACAGTAAGAAACGTGC	0	NM_008357	interleukin 15	85298292	chr8:85227371-85298292	-	85227371	NA	Il15	NM_008357	A_52_P15461	16168	Mm.4392	NM_008357	8	TC1583946	1.09667	0.761993	-0.986667	0.100664	0	1.33094e-05	0.00157488	-2.08333	-6.5398	3.47592	0.22	1.47	1.6	-0.03	0.29	-1.08	-1	-0.88
5590	A_52_P161488	NM_019948	NM_019948	NM_019948	Mm.248327	56619	Clec4e	C-type lectin domain family 4, member e	ENSMUST00000032239	chr6:123232937-123232878	mm|6qF2	Clec4e	1	13	ACTGGATTTCACCTGTACTTGTATCTACTGCGCAAGTAGAACCTGCTCAGTAGGTTCAAA	0	NM_019948	C-type lectin domain family 4, member e	123255490	chr6:123247408-123255490	-	123247408	NA	Clec4e	NM_019948	A_52_P161488	56619	Mm.248327	NM_019948	6	TC1574606	-0.203333	0.10116	0.856667	0.146401	0	2.43156e-05	0.00224264	1.06	6.1781	2.88334	-0.32	-0.15	-0.14	0.12	0.11	0.99	0.88	0.7
5723	A_52_P186937	NM_020557	NM_020557	NM_020557	Mm.271839	22169	Cmpk2	cytidine monophosphate (UMP-CMP) kinase 2, mitochondrial	ENSMUST00000020969	chr12:27164119-27164178	mm|12qA2	Cmpk2	14	0	GAAACTCCATAGTAGAACATGGTATTGAATATTCTATCCTTGGGTTCAGAATCTGGGGTC	0	NM_020557	thymidylate kinase family LPS-inducible member	27066102	chr12:27055650-27066102	+	27055650	NA	Tyki	NM_020557	A_52_P186937	22169	Mm.271839	NM_020557	12	TC1577593	1.61	0.11	-1.52	0.390384	0	1.10709e-05	0.00138571	-3.13	-6.65253	3.65661	1.5	1.61	1.72	0.16	-0.42	-1.12	-1.54	-1.9
5784	A_52_P199299	NM_001077661	NM_001077661	NM_001077661	Mm.271657	72046	Urgcp	upregulator of cell proliferation	ENSMUST00000120306	chr11:5615464-5615405	mm|11qA1	Urgcp	14	0	GTAAGCAGTAAGTTGATCTCTGTTCCTTACCCATGACAAAGCTCCTGGCAATCGGCCCTC	0	NM_001077661	RIKEN cDNA 2010005J08 gene	5641153	chr11:5614188-5641153	-	5614188	NA	2010005J08Rik	NM_178623	A_52_P199299	72046	Mm.271657	NM_178623	11	TC1574261	0.94	0.17088	-0.39	0.158745	0	3.08842e-05	0.00264508	-1.33	-6.03751	2.64774	0.78	0.92	1.12	0.26	-0.09	-0.33	-0.27	-0.57
5945	A_52_P228005	ENSMUST00000118381		AK172246	Mm.245867	NA			ENSMUST00000118381	chr10:70839597-70839656	mm|10qB5.3	ENSMUST00000118381	4	10	CCTTTGGAATAACCAGACAACTCAGAACCTTTTACATTAGGAATGTAGAGAGAGAAAAGT	0	ENSMUST00000118381	NA	70772714	chr10:70743136-70772714	+	70743136	NA	NA	NA	A_52_P228005	NA	NA	AK010523	10	TC1591917	1.6	0.153948	-0.45	0.0655744	0	0.00011733	0.00609272	-2.05	-5.28037	1.3293	1.64	1.43	1.73	1	-0.21	-0.46	-0.38	-0.51
6043	A_52_P242445	NM_001024512	NM_001024512	NM_001024512	Mm.206990	105428	Fam149b	family with sequence similarity 149, member B	ENSMUST00000037698	chr14:21179073-21179132	mm|14qA3	Fam149b	14	0	GGCAGACTGTATAATCTTTTCTGAAGGGGTAATCGAGGAGTACCTAGCTTTTGACCACAC	0	NM_001024512	expressed sequence AA536717	19157086	chr14:19136818-19157086	+	19136818	NA	AA536717	NA	A_52_P242445	105428	Mm.206990	BC025183	14	TC1588976	0.313333	0.0585946	-0.546667	0.147422	0	0.000160797	0.00758962	-0.86	-5.10777	1.01752	0.27	0.29	0.38	-0.13	0.01	-0.66	-0.6	-0.38
6108	A_52_P253230	NM_175134	NM_175134	NM_175134	Mm.396537	68839	Ankrd46	ankyrin repeat domain 46	ENSMUST00000057486	chr15:36407801-36407742	mm|15qB3.1	Ankrd46	14	0	TCGCTACTGGTATCTTCTCCTCTGCTTTCAGATACATAGCCCTGACACTTTTCTTTCAGG	0	NM_175134	RIKEN cDNA 1110054N06 gene	36440586	chr15:36422257-36440586	-	36422257	NA	1110054N06Rik	NM_175134	A_52_P253230	68839	Mm.396537	NM_175134	15	TC1572041	0.653333	0.479305	-0.853333	0.0971253	0	4.83084e-05	0.0035996	-1.50667	-5.77871	2.20638	0.1	0.94	0.92	0.21	0.13	-0.96	-0.83	-0.77
6339	A_52_P299358	NM_001081071	NM_001081071	NM_001081071	Mm.329194	225010	Lclat1	lysocardiolipin acyltransferase 1	ENSMUST00000067545	chr17:73592189-73592248	mm|17qE2	Lclat1	14	0	GGGATCCTGTCGGTGTTAAACTGTTTACATTTCTTTATATACAATAATGTGCTTTCAGTG	0	NM_001081071	NA	-1	chrNA:-1--1	NA	-1	NA	NA	NA	A_52_P299358	NA	NA	A_52_P299358	NA	NA	0.476667	0.261024	-1.19	0.251197	0	1.77076e-05	0.00190767	-1.66667	-6.36708	3.1954	0.77	0.27	0.39	0.49	-0.24	-1.33	-1.34	-0.9
6371	A_52_P304858	NM_008142	NM_008142	NM_008142	Mm.2344	14688	Gnb1	guanine nucleotide binding protein (G protein), beta 1	ENSMUST00000105616	chr4:154932824-154932883	mm|4qE2	Gnb1	14	0	CTTGAGTAGTGGGATAAGTCACTGTTTTCTTTACAAAACAAAACAGTCCTGTTGGGAATG	0	NM_008142	NA	-1	chrNA:-1--1	NA	-1	NA	NA	NA	A_52_P304858	NA	NA	A_52_P304858	NA	NA	0.99	0.18735	-0.163333	0.20502	0	0.000245256	0.00951274	-1.15333	-4.8798	0.599849	0.84	0.93	1.2	0.49	0.17	-0.37	-0.16	0.04
6401	A_52_P30920	NM_013761	NM_013761	NM_013761	Mm.131443	27364	Srr	serine racemase	ENSMUST00000138612	chr11:74726541-74726482	mm|11qB5	Srr	13	1	AGCTCCATTTTGAATCAAATAGCAGGGCGCAATCTTTTCTTCAAATGTGAGCTCTTCCAG	0	NM_013761	serine racemase	74741898	chr11:74722991-74741898	-	74722991	GO:0003824///GO:0006520///GO:0008152///GO:0009069///GO:0016853///GO:0018114///GO:0030378	Srr	NM_013761	A_52_P30920	27364	Mm.131443	NM_013761	11	TC1575896	0.926667	0.221886	-0.333333	0.160727	0	0.000168461	0.00781034	-1.26	-5.08245	0.971451	0.69	0.96	1.13	0.09	0.25	-0.45	-0.15	-0.4
6445	A_52_P316644	NM_009748	NM_009748	NM_009748	Mm.286457	12068	Bet1	blocked early in transport 1 homolog (S. cerevisiae)	ENSMUST00000049166	chr6:4027238-4027179	mm|6qA1	Bet1	14	0	TGGGCCATTTGATCATTATTTGTGTCAGAATAATGTGAAGTGAAGTGATTGCTAAGCTCT	0	NM_009748	blocked early in transport 1 homolog (S. cerevisiae)	4036927	chr6:4026904-4036927	-	4026904	GO:0000139///GO:0005554///GO:0005783///GO:0005795///GO:0006810///GO:0006888///GO:0015031///GO:0016020///GO:0016021///GO:0016192	Bet1	NM_009748	A_52_P316644	12068	Mm.286457	NM_009748	6	TC1576912	0.783333	0.150444	-0.396667	0.249466	0	0.000102719	0.00558862	-1.18	-5.35387	1.46084	0.61	0.86	0.88	0.38	0.05	-0.3	-0.68	-0.21
6462	A_52_P32081	NM_175357	NM_175357	NM_175357	Mm.290085	58799	Crbn	cereblon	ENSMUST00000049675	chr6:106729028-106728969	mm|6qE1	Crbn	14	0	ACAAAGTCTTGGTATGGTTTCAATGGTTCTGAACTATCTGTTGCTTTAATCAAGTCTTTC	0	NM_175357	cereblon	106765846	chr6:106744055-106765846	-	106744055	NA	Crbn	NM_175357	A_52_P32081	58799	Mm.290085	NM_175357	6	TC1585949	1.34333	0.3188	-0.36	0.08544	0	9.00712e-06	0.00120395	-1.70333	-6.7801	3.85879	1	1.63	1.4	0.21	0.09	-0.45	-0.28	-0.35
6592	A_52_P350537	NM_181409	NM_181409	NM_181409	Mm.268536	194126	Mtmr11	myotubularin related protein 11	ENSMUST00000147245	chr3:95975337-95975396	mm|3qF2.1	Mtmr11	14	0	TTTTCATTTCTTGTGATTTGAAAACTAAGAAACAAGACCAGTTCAGAATGTGATTGCCCC	0	NM_181409	myotubularin related protein 11	96257118	chr3:96247442-96257118	+	96247442	NA	Mtmr11	NM_181409	A_52_P350537	194126	Mm.268536	NM_181409	3	TC1579626	0.776667	0.109697	-0.996667	0.242143	0	0.000254677	0.00968571	-1.77333	-4.85962	0.562563	0.74	0.69	0.9	-0.26	-1.05	-1.17	-1.1	-0.72
6608	A_52_P35304	NM_007692	NM_007692	NM_007692	Mm.485045	12651	Chkb	choline kinase beta	ENSMUST00000023289	chr15:89257276-89257068	mm|15qE3	Chkb	14	0	AGGCTTCGATGTCCACTATAGAGTTCGGCTACTTGGAGTATGCCCAATCTCGGTTCCAGT	0	NM_007692	choline kinase beta	89257666	chr15:89254134-89257666	-	89254134	GO:0004103///GO:0004305///GO:0016301///GO:0016740	Chkb	NM_007692///NM_176900	A_52_P35304	12651	Mm.227738	NM_007692	15	TC1576407	0.473333	0.25482	-0.936667	0.185831	0	2.21128e-05	0.00211872	-1.41	-6.23438	2.97684	0.18	0.64	0.6	-0.01	0.29	-0.85	-0.81	-1.15
6652	A_52_P359958	NM_145525	NM_145525	NM_145525	Mm.240435	99031	Osbpl6	oxysterol binding protein-like 6	ENSMUST00000063499	chr2:76428494-76429878	mm|2qC3	Osbpl6	12	2	TTGCAAACTCACGTTTGTCAAGGTGAATTACTGGAACTCCAACGTGAATGAAGTCCAGGG	0	NM_145525	oxysterol binding protein-like 6	76396821	chr2:76207377-76396821	+	76207377	NA	Osbpl6	NM_145525	A_52_P359958	99031	Mm.240435	NM_145525	2	TC1597269	1.27	0.3751	-0.38	0.216564	0	3.98136e-05	0.00316957	-1.65	-5.88993	2.39727	0.9	1.26	1.65	-0.04	0.44	-0.63	-0.25	-0.26
6684	A_52_P366803	NM_177380	NM_177380	NM_177380	Mm.425301	337924	Cyp3a44	cytochrome P450, family 3, subfamily a, polypeptide 44	ENSMUST00000067479	chr5:146585776-146585717	mm|5qG2	Cyp3a44	5	9	CACTGAGCTTTCTCAGTGTCTGTGCAAGTTAACATATAATACGAAAGAGATGAATAAATC	0	NM_177380	cytochrome P450, family 3, subfamily a, polypeptide 44	146110108	chr5:146078219-146110108	-	146078219	GO:0004497///GO:0005506///GO:0005783///GO:0005792///GO:0006118///GO:0016020///GO:0016491///GO:0016712///GO:0020037///GO:0046872	Cyp3a44	NM_177380	A_52_P366803	337924	Mm.425301	NM_177380	5	TC1596162	3.72333	1.29168	-0.28	0.0781025	0	0.00019463	0.00842902	-4.00333	-5.00421	0.828591	2.24	4.33	4.6	-0.09	0.09	-0.37	-0.24	-0.23
6752	A_52_P377326	NM_145516	NM_145516	NM_145516	Mm.292751	226971	Plekhb2	pleckstrin homology domain containing, family B (evectins) member 2	ENSMUST00000115060	chr1:34926217-34933781	mm|1qB	Plekhb2	14	0	GCATATGCAGTGCCATACCAGTACCCGTATGCAGGAGTTTATGGACAATAGCCTGCCAAC	0	NM_145516	pleckstrin homology domain containing, family B (evectins) member 2	34824115	chr1:34794545-34824115	+	34794545	NA	Plekhb2	NM_145516	A_52_P377326	226971	Mm.292751	NM_145516	1	TC1595877	1.26	0.320468	-0.386667	0.0404145	0	2.01106e-05	0.00201609	-1.64667	-6.2909	3.07024	0.93	1.28	1.57	-0.13	-0.27	-0.38	-0.35	-0.43
7002	A_52_P424871	NM_175357	NM_175357	NM_175357	Mm.290085	58799	Crbn	cereblon	ENSMUST00000113239	chr6:106730971-106730912	mm|6qE1	Crbn	12	2	GAGACTGAAGATGAAATAAGTCCAGACAAAGTAATACTTTGTTTATAAGTGCACCTGTAG	0	NM_175357	cereblon	106765814	chr6:106745707-106765814	-	106745707	NA	Crbn	NM_021449	A_52_P424871	58799	Mm.290085	NM_021449	6	TC1595798	0.863333	0.22053	-0.636667	0.0832666	0	0.000202654	0.00852091	-1.5	-4.98239	0.788618	0.92	1.05	0.62	0.02	-0.48	-0.57	-0.73	-0.61
7027	A_52_P429774	NM_146105	NM_146105	NM_146105	Mm.87662	226744	Cnst	consortin, connexin sorting protein	ENSMUST00000040706	chr1:181557063-181557122	mm|1qH4	Cnst	14	0	CTGCGGGGATTTGATGATCTTTGTTTCTGCCAATTTTATGTCAAGAAAAGTTCAAATCTC	0	NM_146105	RIKEN cDNA 9630058J23 gene	181464146	chr1:181383204-181464146	+	181383204	NA	9630058J23Rik	NM_146105	A_52_P429774	226744	Mm.87662	NM_146105	1	TC1575439	0.566667	0.266333	-1.05333	0.196299	0	1.58931e-05	0.00179054	-1.62	-6.43219	3.30166	0.74	0.26	0.7	-0.15	-0.64	-0.94	-1.28	-0.94
7065	A_52_P436700	NM_019821	NM_019821	NM_019821	Mm.275766	56356	Gltp	glycolipid transfer protein	ENSMUST00000012028	chr5:115120158-115120099	mm|5qF	Gltp	14	0	GTTGCTAACTAACGTTGCTAACGTGGAGGAATTCCTAGGGTTTTGTCATTTCCTCCCCTA	0	NM_019821	glycolipid transfer protein	114951934	chr5:114930503-114951934	-	114930503	NA	MGI:1929253	NM_019821	A_52_P436700	56356	Mm.275766	NM_019821	5	TC1575696	0.943333	0.124231	-0.63	0.190788	0	0.000133147	0.00664322	-1.57333	-5.21085	1.2042	1.02	0.8	1.01	0.31	-0.29	-0.61	-0.83	-0.45
7189	A_52_P463977	NM_197986	NM_197986	NM_197986	Mm.248440	68487	Tmem140	transmembrane protein 140	ENSMUST00000074949	chr6:34823772-34823831	mm|6qB1	Tmem140	14	0	TATTTTGTTCAGTGCCTGTATATCAGAAAACCTACGTGGCAATGAGTTCTTCATTCTGTG	0	NM_197986	RIKEN cDNA 3110062M04 gene	34805098	chr6:34793298-34805098	+	34793298	NA	3110062M04Rik	NM_197986	A_52_P463977	78412	Mm.248440	NM_197986	6	TC1578850	1.59667	0.667633	-1.16	0.32	0	6.11184e-05	0.00417495	-2.75667	-5.64475	1.97408	0.83	2.05	1.91	-0.64	0.07	-1.16	-0.84	-1.48
7643	A_52_P538390	NM_146466	NM_146466	NM_146466	Mm.377512	258458	Olfr165	olfactory receptor 165	ENSMUST00000052516	chr16:19407466-19407407	mm|16qA3	Olfr165	7	7	TATTGCATCCTATATCTGTGTGATTCTTGCTGTCATTAAAATGGCTTCAGCTGAGAGTCG	0	NM_146466	olfactory receptor 165	19321580	chr16:19320639-19321580	-	19320639	NA	Olfr165	NM_146466	A_52_P538390	258458	Mm.377512	NM_146466	16	TC1599943	2.28333	0.178979	-0.613333	0.125831	0	0.000109625	0.00581818	-2.89667	-5.31786	1.39649	2.49	2.18	2.18	1.16	0.47	-0.73	-0.63	-0.48
7712	A_52_P551909	NM_009706	NM_009706	NM_009706	Mm.35059	11855	Arhgap5	Rho GTPase activating protein 5	ENSMUST00000110725	chr12:53668087-53668146	mm|12qC1	Arhgap5	14	0	ATCGAGAGTTTCTGTCTACCACTAAAATCCATCAATCTGTCGTTGAAACATTTATTCAAC	0	NM_009706	Rho GTPase activating protein 5	53492681	chr12:53437697-53492681	+	53437697	NA	Arhgap5	NM_009706	A_52_P551909	11855	Mm.35059	NM_009706	12	TC1598808	1.02	0.122882	-0.17	0.217945	0	5.95405e-05	0.00413234	-1.19	-5.65958	1.99992	0.93	0.97	1.16	0.07	0.02	-0.42	-0.02	-0.07
7780	A_52_P561927	NM_011308	NM_011308	NM_011308	Mm.271814	20185	Ncor1	nuclear receptor co-repressor 1	ENSMUST00000108708	chr11:62134708-62134649	mm|11qB2	Ncor1	14	0	TCAAGAAGCCATTCTTTTGCTGATCCCGCCAGTAACCTTGGTCTAGAAGACATCATCAGA	0	NM_011308	nuclear receptor co-repressor 1	62254646	chr11:62133736-62254646	-	62133736	GO:0003677///GO:0004872///GO:0005515///GO:0005634///GO:0006350///GO:0006355///GO:0016481///GO:0016564///GO:0016568///GO:0045449///GO:0045892	Ncor1	NM_011308	A_52_P561927	20185	Mm.271814	NM_011308	11	TC1572879	1.08	0.268887	-0.403333	0.200333	0	2.87522e-05	0.00255164	-1.48333	-6.0794	2.71824	0.77	1.22	1.25	0.42	0.51	-0.63	-0.33	-0.25
7861	A_52_P576689	NM_176962	NM_176962	NM_176962	Mm.442162	319615	Zfp944	zinc finger protein 944	ENSMUST00000074295	chr17:22476931-22476872	mm|17qA3.3	Zfp944	14	0	CTTTACCAAGATAACTTCAGGGATACACATGTTAAGTCATCAGATGTAAACAGACATGAA	0	NM_176962	RIKEN cDNA 6330416L07 gene	22066094	chr17:22042691-22066094	-	22042691	GO:0005634	6330416L07Rik	NM_176962	A_52_P576689	319615	Mm.227945	NM_176962	17	TC1583969	0.836667	0.395769	-0.65	0.19	0	0.000167283	0.00778997	-1.48667	-5.08626	0.978399	0.38	1.05	1.08	-0.01	-0.24	-0.84	-0.46	-0.65
7929	A_52_P587738	NM_008773	NM_008773	NM_008773	Mm.3000	18442	P2ry2	purinergic receptor P2Y, G-protein coupled 2	ENSMUST00000037540	chr7:108145612-108145553	mm|7qE3	P2ry2	14	0	ATTCCACTGTGGCCAATCCTATTTCAATTTAAAATTACCAATACAAAGGCGAACCCATTG	0	NM_008773	purinergic receptor P2Y, G-protein coupled 2	100886078	chr7:100870659-100886078	-	100870659	NA	P2ry2	NM_008773	A_52_P587738	18442	Mm.3000	NM_008773	7	TC1583818	1.40333	0.180093	-0.843333	0.181475	0	0.000192506	0.00837053	-2.24667	-5.01014	0.839445	1.61	1.32	1.28	0.25	-0.84	-1.01	-0.87	-0.65
8062	A_52_P610808	NM_001001333	NM_001001333	NM_001001333	Mm.275130	238023	Hexdc	hexosaminidase (glycosyl hydrolase family 20, catalytic domain) containing	ENSMUST00000124925	chr11:121082854-121083535	mm|11qE2	Hexdc	14	0	GAAGCTTGTTCACCCAGTTATGATCCAGCACATACAGCCGGAGGCACTCAGCCTTCTAAG	0	NM_001001333	similar to hypothetical protein FLJ23825	121038735	chr11:121023793-121038735	+	121023793	NA	MGC78289	NM_001001333	A_52_P610808	238023	Mm.275130	NM_001001333	11	TC1581448	0.413333	0.123423	-0.99	0.272213	0	2.55885e-05	0.00233795	-1.40333	-6.14797	2.83309	0.31	0.55	0.38	-0.08	0.01	-1.24	-0.7	-1.03
8082	A_52_P614777	NM_032400	NM_032400	NM_032400	Mm.125110	84112	Sucnr1	succinate receptor 1	ENSMUST00000029326	chr3:59891281-59891340	mm|3qD	Sucnr1	4	10	CTAGTTGCAAATGCTGAATGCATTTCATCATTGGTCAGGTCGATAAGCGTGTTTCTGAAA	0	NM_032400	succinate receptor 1	60175488	chr3:60169790-60175488	+	60169790	NA	Sucnr1	NM_032400	A_52_P614777	84112	Mm.125110	NM_032400	3	TC1585971	3.62333	0.771514	-0.106667	0.1823	0	1.80431e-06	0.000482353	-3.73	-7.82421	5.42393	2.94	3.47	4.46	1.54	0.22	-0.27	-0.14	0.09
8096	A_52_P617327	NM_019466	NM_019466	NM_019466	Mm.265744	54720	Rcan1	regulator of calcineurin 1	ENSMUST00000060005	chr16:92392822-92392763	mm|16qC4	Rcan1	14	0	TGGGAACTGTTGGTTGAGACAGTTTTTCACCCCCATTGAAACGTGAAGATAAACTTGTAA	0	NM_019466	Down syndrome critical region homolog 1 (human)	92288917	chr16:92280814-92288917	-	92280814	GO:0000166///GO:0005634///GO:0005737///GO:0019722	Dscr1	NM_019466	A_52_P617327	54720	Mm.265744	NM_019466	16	TC1576511	0.96	0.228692	-0.293333	0.102144	0	3.44304e-05	0.00283529	-1.25333	-5.97414	2.54057	0.7	1.05	1.13	0.16	-0.06	-0.41	-0.25	-0.22
8230	A_52_P641849	NM_027143	NM_027143	NM_027143	Mm.485030	219094	Khnyn	KH and NYN domain containing	ENSMUST00000022831	chr14:56514760-56514819	mm|14qC3	Khnyn	14	0	GTAAATGGCTGCATCCCTTTTCAGCAACCTTCGAAACTCACGTTATCAAAATAGGCAAGT	0	NM_027143	RIKEN cDNA 9130227C08 gene	54850852	chr14:54839040-54850852	+	54839040	NA	9130227C08Rik	NM_027143	A_52_P641849	219094	Mm.37592	NM_027143	14	TC1581261	0.623333	0.175024	-0.593333	0.166233	0	0.000190001	0.00829577	-1.21667	-5.01722	0.852403	0.45	0.62	0.8	-0.32	-0.3	-0.77	-0.44	-0.57
8337	A_52_P660047	ENSMUST00000099440	XR_106800	XR_106800	Mm.443331	NA			ENSMUST00000099440	chr13:64368465-64368524	mm|13qB3	ENSMUST00000099440	11	3	AAACTAACAACCTATAAGCACTCCAGGATAACAGCTCAGATGTGAAATTGGAGCTTTGGT	0	ENSMUST00000099440	CDC14 cell division cycle 14 homolog B (S. cerevisiae)	64277349	chr13:64257918-64277349	+	64257918	NA	Cdc14b	NA	A_52_P660047	218294	Mm.25335	AK007690	13	TC1599430	1.63333	0.573963	-0.293333	0.100664	0	2.28688e-05	0.00215764	-1.92667	-6.21443	2.94375	1.01	1.75	2.14	0.27	0.26	-0.4	-0.28	-0.2
8369	A_52_P664656	NM_007396	NM_007396	NM_007396	Mm.314338	11480	Acvr2a	activin receptor IIA	ENSMUST00000112783	chr2:48757324-48757383	mm|2qC1.1	Acvr2a	7	7	ACCTCCTTTAAAAGCTGATAAATGAGGGATAATACGACTGTTCGGCTTAAGAAAGCACTA	0	NM_007396	activin receptor IIA	48724172	chr2:48636166-48724172	+	48636166	NA	Acvr2	NM_007396	A_52_P664656	11480	Mm.314338	NM_007396	2	TC1582102	0.883333	0.171561	-0.323333	0.142945	0	1.59589e-05	0.00179054	-1.20667	-6.42969	3.2976	0.91	0.7	1.04	0.08	0.19	-0.48	-0.29	-0.2
8381	A_52_P668984	NM_001081029	NM_001081029	NM_001081029	Mm.439954	652925	4930420K17Rik	RIKEN cDNA 4930420K17 gene	ENSMUST00000115365	chr5:9118656-9118715	mm|5qA1	4930420K17Rik	14	0	TCATCGACAAACGTGTGGTACATGATGTTTCCATGTTAACTGTAAATCTCAATCCCCCCT	0	NM_001081029	RIKEN cDNA E030031F02 gene	9125222	chr5:9119254-9125222	-	9119254	NA	E030031F02Rik	NA	A_52_P668984	319689	Mm.395239	AK076719	5	TC1726147	1.77667	0.162583	-1.10667	0.187172	0	2.93114e-07	0.000147607	-2.88333	-9.12546	7.16337	1.6	1.81	1.92	0.35	0.35	-1.32	-1.03	-0.97
8415	A_52_P676063	NM_026734	NM_026734	NM_026734	Mm.289791	68472	Tmem126b	transmembrane protein 126B	ENSMUST00000123622	chr7:97619343-97619284	mm|7qE1	Tmem126b	14	0	TGACTACACTTCCAGTTTTGGCTACCATCGTTTCTTACAAGCTCTTTGTAACAGATGCTT	0	NM_026734	RIKEN cDNA 1110001A23 gene	90351187	chr7:90344023-90351187	-	90344023	NA	1110001A23Rik	NM_026734	A_52_P676063	68472	Mm.289791	BC049680	7	TC1580734	0.973333	0.176163	-0.416667	0.110604	0	5.02474e-06	0.00083407	-1.39	-7.14858	4.42925	0.83	0.92	1.17	-0.13	-0.12	-0.52	-0.3	-0.43
8566	A_52_P82247	NM_007808	NM_007808	NM_007808	Mm.35389	13063	Cycs	cytochrome c, somatic	ENSMUST00000073080	chr6:50514581-50514522	mm|6qB2.3	Cycs	14	0	AATTGTCCTTAAATACCCACTCAGAAACACACATAACTGGAATTCGATTAGGAATGGCAC	0	NM_007808	NA	24943971	chr19:24942782-24943971	+	24942782	GO:0005506///GO:0005625///GO:0005739///GO:0005743///GO:0005746///GO:0005759///GO:0005829///GO:0006118///GO:0006119///GO:0006810///GO:0006919///GO:0007291///GO:0008283///GO:0008372///GO:0008635///GO:0009055///GO:0016491///GO:0020037///GO:0042775///GO:0043065///GO:0045155///GO:0046872	NA	NM_007808	A_52_P82247	NA	NA	NM_007808	19	TC1573177	0.836667	0.473533	-0.59	0.151327	0	0.000210825	0.00876241	-1.42667	-4.96108	0.749508	0.32	0.94	1.25	-0.24	0.07	-0.42	-0.64	-0.71
8709	A_55_P1952251	NM_011897	NM_011897	NM_011897	Mm.89982	24064	Spry2	sprouty homolog 2 (Drosophila)	ENSMUST00000022709	chr14:106291904-106291845	mm|14qE2.3	Spry2	8	6	TAGAGGGTTAGGGGATTTGTGGTTTGCAGTGAGAGGCTTTTCTTTCTCTTTTCCTTTTTT	0	NM_011897	NA	NA	chrNA:-1--1	NA	NA	NA	NA	NA	A_55_P1952251	NA	NA	NA	NA	NA	-0.76	0.165227	0.363333	0.100167	0	0.000121747	0.00624717	1.12333	5.26002	1.29274	-0.6	-0.93	-0.75	-0.01	0.18	0.46	0.26	0.37
8787	A_55_P1953508	NM_175308	NM_175308	NM_175308	Mm.35571	100465	Mobkl2c	MOB1, Mps One Binder kinase activator-like 2C (yeast)	ENSMUST00000030477	chr4:115508702-115508761	mm|4qD1	Mobkl2c	14	0	ACAGGGGAGGGGGGAGGAGGGAAATCTATTTTTGTGAAAAGAAAGATTTTGCTATTTTTT	0	NM_175308	NA	NA	chrNA:-1--1	NA	NA	NA	NA	NA	A_55_P1953508	NA	NA	NA	NA	NA	0.95	0.252389	-0.516667	0.0251661	0	0.00017032	0.00782071	-1.46667	-5.07649	0.960595	0.67	1.02	1.16	0.29	0.05	-0.52	-0.54	-0.49
8822	A_55_P1953980	NM_023374	NM_023374	NM_023374	Mm.246965	67680	Sdhb	succinate dehydrogenase complex, subunit B, iron sulfur (Ip)	ENSMUST00000010007	chr4:140529606-140529665	mm|4qD3	Sdhb	14	0	AAATCCATTGAGCCTTATCTGAAGAAGAAGGATGAGTCCCAGGAGGGCAAGCAACAGTAT	0	NM_023374	NA	NA	chrNA:-1--1	NA	NA	NA	NA	NA	A_55_P1953980	NA	NA	NA	NA	NA	0.963333	0.329292	-0.293333	0.0950438	0	0.000230512	0.00919246	-1.25667	-4.91306	0.661187	0.73	0.82	1.34	0.43	0.17	-0.39	-0.2	-0.29
8907	A_55_P1955382	NM_177740	NM_177740	NM_177740	Mm.333943	244058	Rgma	RGM domain family, member A	ENSMUST00000107458	chr7:80563168-80563227	mm|7qD1	Rgma	14	0	AAGGGCGCGTGGGACAGCTCTCCCCTCTTGATTTGTGCACGCAACAAGGTTGTGGTGATT	0	NM_177740	NA	NA	chrNA:-1--1	NA	NA	NA	NA	NA	A_55_P1955382	NA	NA	NA	NA	NA	0.773333	0.175024	-0.65	0.199249	0	2.75141e-06	0.000614216	-1.42333	-7.54121	5.01523	0.95	0.6	0.77	0.19	-0.03	-0.54	-0.88	-0.53
8950	A_55_P1955896	NM_007473	NM_007473	NM_007473	Mm.8728	11832	Aqp7	aquaporin 7	ENSMUST00000030136	chr4:40980490-40980431	mm|4qA5	Aqp7	9	5	GCTAGGTAATATCCATAACTAACTTAAATCCCAGCTCCCCAGTTTTTTCTTTTCTTGTCT	0	NM_007473	NA	NA	chrNA:-1--1	NA	NA	NA	NA	NA	A_55_P1955896	NA	NA	NA	NA	NA	2.38	0.835404	-0.213333	0.228983	0	4.64609e-06	0.000813101	-2.59333	-7.19893	4.50564	1.76	2.05	3.33	0.09	0.03	-0.47	-0.03	-0.14
9042	A_55_P1957389	NM_207213	NM_207213	NM_207213	Mm.267258	102141	Snx25	sorting nexin 25	ENSMUST00000041582	chr8:47118749-47118690	mm|8qB1.1	Snx25	14	0	CTCACATGTATTGAAGACCACTGTTGTGCAATGCTTGATGTAAAGTTATTGTGAAACTTT	0	NM_207213	NA	NA	chrNA:-1--1	NA	NA	NA	NA	NA	A_55_P1957389	NA	NA	NA	NA	NA	0.92	0.36428	-0.743333	0.0896289	0	0.000128706	0.00648132	-1.66333	-5.22946	1.23775	0.5	1.11	1.15	0.26	0.44	-0.64	-0.79	-0.8
9089	A_55_P1958137	ENSMUST00000140790				NA			ENSMUST00000140790	chr12:41837485-41837544	mm|12qB1	ENSMUST00000140790	14	0	AAGTGAGAAATTTTGAAGTACAGCGTGGTGACATTGTGTCATTGGTGTAAGTAACTCAGT	0	ENSMUST00000140790	NA	NA	chrNA:-1--1	NA	NA	NA	NA	NA	A_55_P1958137	NA	NA	NA	NA	NA	1.26333	0.473744	-0.436667	0.259679	0	0.000142038	0.00699021	-1.7	-5.17545	1.14025	0.72	1.59	1.48	0.58	0.33	-0.21	-0.38	-0.72
9095	A_55_P1958220	NM_177687	NM_177687	NM_177687	Mm.267010	232430	Crebl2	cAMP responsive element binding protein-like 2	ENSMUST00000111938	chr6:134806119-134806178	mm|6qG1	Crebl2	14	0	ACCCAAAGTTTCTACCGTAATGTGTGATGATGCGTCGGGAAGGTCCTTGCGCAGCACTTA	0	NM_177687	NA	NA	chrNA:-1--1	NA	NA	NA	NA	NA	A_55_P1958220	NA	NA	NA	NA	NA	0.683333	0.35019	-0.76	0.141774	0	0.000157816	0.00749416	-1.44333	-5.11796	1.03604	0.34	0.67	1.04	-0.49	-0.16	-0.81	-0.6	-0.87
9100	A_55_P1958255	NM_030743	NM_030743	NM_030743	Mm.22225	81018	Rnf114	ring finger protein 114	ENSMUST00000081763	chr2:167338064-167338123	mm|2qH3	Rnf114	14	0	CAGTGCCAACTTCATGGAGCATATCCAACGCCGTCACCGCTTTTCCTACGACACTTTTGT	0	NM_030743	NA	NA	chrNA:-1--1	NA	NA	NA	NA	NA	A_55_P1958255	NA	NA	NA	NA	NA	0.833333	0.247857	-0.59	0.262869	0	4.64089e-05	0.00352619	-1.42333	-5.8017	2.24599	0.55	1.01	0.94	-0.03	-0.33	-0.29	-0.78	-0.7
9104	A_55_P1958306	NM_146153	NM_146153	NM_146153	Mm.236211	230753	Thrap3	thyroid hormone receptor associated protein 3	ENSMUST00000071924	chr4:125841489-125841430	mm|4qD2.2	Thrap3	14	0	GCTCTTGGGTTGTTGTGCATACTTCCCTTTACTTTGCTAATTTCAATAGTTATGTTGGTT	0	NM_146153	NA	NA	chrNA:-1--1	NA	NA	NA	NA	NA	A_55_P1958306	NA	NA	NA	NA	NA	-0.723333	0.195533	0.22	0.0854401	0	0.000121281	0.00623806	0.943333	5.26213	1.29654	-0.56	-0.67	-0.94	0.03	0.21	0.3	0.13	0.23
9139	A_55_P1958887	NM_001025384	NM_001025384	NM_001025384	Mm.336093	574405	DXBay18	DNA segment, Chr X, Baylor 18	ENSMUST00000080324	chrX:70382654-70382596	mm|XqA7.3	DXBay18	3	11	ACCGTGGGGGCACACAATGGCTGCTGTCAAAGCTCCTCACTAAGTGTTTCTTTACCCCCC	0	NM_001025384	NA	NA	chrNA:-1--1	NA	NA	NA	NA	NA	A_55_P1958887	NA	NA	NA	NA	NA	1.41	0.521153	-0.236667	0.057735	0	5.04587e-06	0.00083407	-1.64667	-7.14589	4.42516	0.81	1.67	1.75	-0.06	0.04	-0.27	-0.27	-0.17
9166	A_55_P1959379	NM_001007579	NM_001007579	NM_001007579	Mm.453523	329986	BC080695	cDNA sequence BC080695	ENSMUST00000061196	chr4:143163568-143163627	mm|4qE1	BC080695	14	0	GTGTCTGTCCTCCCCTGAAGGTTTGCATTATAAATGTCCAGTGGGGATCTCTATTTTGTT	0	NM_001007579	NA	NA	chrNA:-1--1	NA	NA	NA	NA	NA	A_55_P1959379	NA	NA	NA	NA	NA	1.33667	0.410041	-0.376667	0.10116	0	5.9649e-06	0.000942802	-1.71333	-7.0391	4.26185	1.09	1.11	1.81	0.22	0.01	-0.26	-0.43	-0.44
9174	A_55_P1959480	NM_001077661	NM_001077661	NM_001077661	Mm.271657	72046	Urgcp	upregulator of cell proliferation	ENSMUST00000053427	chr11:5613479-5613420	mm|11qA1	Urgcp	14	0	TTCTACATGAGGTCTGTCCACAGCCCAGAAATAAAATTCAGTCTGTATTCCTAAAATTTA	0	NM_001077661	NA	NA	chrNA:-1--1	NA	NA	NA	NA	NA	A_55_P1959480	NA	NA	NA	NA	NA	0.936667	0.273008	-0.81	0.0984886	0	2.60658e-05	0.0023479	-1.74667	-6.13707	2.81489	0.69	0.89	1.23	-0.24	-0.32	-0.92	-0.78	-0.73
9316	A_55_P1961444	NM_177568	NM_177568	NM_177568	Mm.215156	18796	Plcb2	phospholipase C, beta 2	ENSMUST00000077829	chr2:118542825-118542766	mm|2qE5	Plcb2	3	11	AAATGTCCAGCCTTGTCAATTATATCCAGCCCACCAAGTTTATCTCCTTCGAGTTCTCTG	0	NM_177568	NA	NA	chrNA:-1--1	NA	NA	NA	NA	NA	A_55_P1961444	NA	NA	NA	NA	NA	0.863333	0.083865	-0.116667	0.0665833	0	5.80705e-05	0.00406944	-0.98	-5.67376	2.02461	0.96	0.82	0.81	0.28	0.12	-0.15	-0.04	-0.16
9317	A_55_P1961451	NM_001003911	NM_001003911	NM_001003911	Mm.102141	108153	Adamts7	a disintegrin-like and metallopeptidase (reprolysin type) with thrombospondin type 1 motif, 7	ENSMUST00000113060	chr9:90094878-90094937	mm|9qE3.1	Adamts7	3	11	TTTTATTCTAACAGTTTGCACATTTGTTATTATTTTACATAAATGAGTATCTACCCTTTC	0	NM_001003911	NA	NA	chrNA:-1--1	NA	NA	NA	NA	NA	A_55_P1961451	NA	NA	NA	NA	NA	-0.13	0.113578	0.98	0.0916515	0	3.95072e-05	0.00315679	1.11	5.8944	2.40489	-0.05	-0.08	-0.26	0.22	0.01	0.96	0.9	1.08
9426	A_55_P1963206	ENSMUST00000119403				66433	Chchd7	coiled-coil-helix-coiled-coil-helix domain containing 7	ENSMUST00000119403	chr4:3868353-3868412	mm|4qA1	Chchd7	14	0	TCATTTCCTTCTGACCTGTTTTTCTGTCGCCTGCCTTCAGTAAGAAGACAAGATGCCCAT	0	ENSMUST00000119403	NA	NA	chrNA:-1--1	NA	NA	NA	NA	NA	A_55_P1963206	NA	NA	NA	NA	NA	0.916667	0.192959	-0.703333	0.083865	0	3.2662e-05	0.00275199	-1.62	-6.00484	2.59256	0.7	1.07	0.98	0.48	0.56	-0.8	-0.66	-0.65
9480	A_55_P1964138	NM_013784	NM_013784	NM_013784	Mm.482461	27392	Pign	phosphatidylinositol glycan anchor biosynthesis, class N	ENSMUST00000073314	chr1:107418369-107418310	mm|1qE2.1	Pign	14	0	CATGCTGTGACACACACACACACACATTGCACTTGCACATATGTCATGCATGTATACATC	0	NM_013784	NA	NA	chrNA:-1--1	NA	NA	NA	NA	NA	A_55_P1964138	NA	NA	NA	NA	NA	1.06	0.572364	-1.57667	0.0450925	0	4.98555e-05	0.00367201	-2.63667	-5.76067	2.17526	0.4	1.36	1.42	0.18	-0.1	-1.53	-1.58	-1.62
9491	A_55_P1964262	NM_029419	NM_029419	NM_029419	Mm.232636	75761	Apol7a	apolipoprotein L 7a	ENSMUST00000010745	chr15:77219526-77219467	mm|15qE1	Apol7a	14	0	TCACAGACTGCTGCAGAGCTGAGGAAGCAAGCTCAGGACCTGGAGCAGAAGTTACAGGAG	0	NM_029419	NA	NA	chrNA:-1--1	NA	NA	NA	NA	NA	A_55_P1964262	NA	NA	NA	NA	NA	2.78667	0.693566	-1.54	0.226053	0	3.70721e-07	0.000169773	-4.32667	-8.94928	6.94071	2	3.05	3.31	0.21	0.52	-1.65	-1.28	-1.69
9546	A_55_P1965298	NM_001099302	NM_001099302	NM_001099302	Mm.391298	434797	Gm5640	predicted gene 5640	ENSMUST00000114119	chrX:71884517-71884458	mm|XqA7.3	Gm5640	6	8	AAAGCTCCTCACTAAGTGTTTCTTTACCCCCTCGAAATAAATGTTCACGTTCCTGCTTGA	0	NM_001099302	NA	NA	chrNA:-1--1	NA	NA	NA	NA	NA	A_55_P1965298	NA	NA	NA	NA	NA	1.54	0.396611	-0.146667	0.332916	0	6.89901e-05	0.00445944	-1.68667	-5.57629	1.85436	1.1	1.65	1.87	0.48	-0.15	-0.43	0.22	-0.23
9568	A_55_P1965584	ENSMUST00000116120		AK133004	Mm.3941	NA			ENSMUST00000116120	chr3:138189716-138189775	mm|3qG3	ENSMUST00000116120	14	0	GCCGCCTCTTTCAGAAACCAAGAGAAAATGGTGGGAGGCGAAAAGAAAAACTAAATAAAA	0	ENSMUST00000116120	NA	NA	chrNA:-1--1	NA	NA	NA	NA	NA	A_55_P1965584	NA	NA	NA	NA	NA	1.18	0.216333	-0.04	0.127671	0	0.000115058	0.00601804	-1.22	-5.29115	1.34864	1	1.12	1.42	0.07	0.32	0.1	-0.07	-0.15
9714	A_55_P1967885	NM_008173	NM_008173	NM_008173	Mm.129481	14815	Nr3c1	nuclear receptor subfamily 3, group C, member 1	ENSMUST00000025300	chr18:39571700-39571641	mm|18qB3	Nr3c1	14	0	CACATCACACATAAATCTGCTTTCAGTTCCAACCAGCTTGGCTTTCAAAAATAGAGCTCC	0	NM_008173	NA	NA	chrNA:-1--1	NA	NA	NA	NA	NA	A_55_P1967885	NA	NA	NA	NA	NA	0.313333	0.286764	-1.09	0.149332	0	1.22425e-05	0.00148874	-1.40333	-6.59082	3.55793	0.58	0.35	0.01	0.22	0.15	-1.2	-1.15	-0.92
9832	A_55_P1969796	NM_172465	NM_172465	NM_172465	Mm.207367	208884	Zdhhc9	zinc finger, DHHC domain containing 9	ENSMUST00000037960	chrX:45525846-45525787	mm|XqA4	Zdhhc9	11	3	TAAAAGTCTGCACTTTGCTGGTTTCTTTTCCTCAGGGGAAGCCTGAGTGCTCACTTAAAC	0	NM_172465	NA	NA	chrNA:-1--1	NA	NA	NA	NA	NA	A_55_P1969796	NA	NA	NA	NA	NA	0.88	0.0818535	-0.136667	0.220303	0	0.000183743	0.00811302	-1.01667	-5.03535	0.885541	0.86	0.81	0.97	0.25	0.14	-0.39	-0.03	0.01
10051	A_55_P1973130	ENSMUST00000051330		AK028369	Mm.136116	NA			ENSMUST00000051330	chr10:60938310-60938251	mm|10qB4	ENSMUST00000051330	3	11	ATTTTGTTTTTAATTCCACGGATGAGCCGGGTTCAGCAGATCGGGGAACTTTGGAAAACG	0	ENSMUST00000051330	NA	NA	chrNA:-1--1	NA	NA	NA	NA	NA	A_55_P1973130	NA	NA	NA	NA	NA	-0.00666667	0.0665833	0.956667	0.0550757	0	5.16142e-05	0.00376315	0.963333	5.74087	2.14102	0.05	-0.08	0.01	-0.06	0.16	0.96	1.01	0.9
10059	A_55_P1973238	NM_013571	NM_013571	NM_013571	Mm.4745	16706	Ksr1	kinase suppressor of ras 1	ENSMUST00000103237	chr11:78828362-78828303	mm|11qB5	Ksr1	13	1	GTTCTCCGAGCACCCAAGTCTGCTCCAGCCGTCTCTTAAAACAGGCCACTCTCTGAGAAG	0	NM_013571	NA	NA	chrNA:-1--1	NA	NA	NA	NA	NA	A_55_P1973238	NA	NA	NA	NA	NA	1.56333	0.244404	-0.12	0.208087	0	9.00799e-05	0.00527919	-1.68333	-5.42682	1.59068	1.35	1.51	1.83	0.63	0.52	-0.23	-0.25	0.12
10134	A_55_P1974352	NM_172513	NM_172513	NM_172513	Mm.26272	213056	Fam126b	family with sequence similarity 126, member B	ENSMUST00000161600	chr1:58584253-58584194	mm|1qC1.3	Fam126b	14	0	TGAAGAGTTGGTTTAAGAATCAGGAATGGTGGCATACACCTTGAATCCCAGCACTCCAGA	0	NM_172513	NA	NA	chrNA:-1--1	NA	NA	NA	NA	NA	A_55_P1974352	NA	NA	NA	NA	NA	1.02	0.447996	-0.313333	0.0493288	0	0.000151588	0.00734476	-1.33333	-5.1399	1.07587	0.51	1.2	1.35	0.45	0.26	-0.28	-0.29	-0.37
10347	A_55_P1977658	NM_172309	NM_172309	NM_172309	Mm.442075	272322	Arntl2	aryl hydrocarbon receptor nuclear translocator-like 2	ENSMUST00000080530	chr6:146781053-146781112	mm|6qG3	Arntl2	2	12	TTGATGTCCTGTGTGACAGTGACAGCATAGACATGGCTGCATTCATGAATTACCTCGAAG	0	NM_172309	NA	NA	chrNA:-1--1	NA	NA	NA	NA	NA	A_55_P1977658	NA	NA	NA	NA	NA	-0.176667	0.070946	0.9	0.06245	0	0.000249835	0.00959893	1.07667	4.86989	0.58155	-0.1	-0.19	-0.24	0.05	0.62	0.92	0.95	0.83
10355	A_55_P1977792	NM_008034	NM_008034	NM_008034	Mm.2135	14275	Folr1	folate receptor 1 (adult)	ENSMUST00000001882	chr7:109006905-109006846	mm|7qE3	Folr1	13	1	GTGGTGGGGCTCTGACAGCCTCTTTAATAAACCAGACATTCCACATGTGCCTTATGAATT	0	NM_008034	NA	NA	chrNA:-1--1	NA	NA	NA	NA	NA	A_55_P1977792	NA	NA	NA	NA	NA	1.02	0.51264	-0.71	0.199249	0	9.99491e-05	0.00554948	-1.73	-5.36902	1.48788	0.54	0.96	1.56	0.46	0.1	-0.6	-0.59	-0.94
10592	A_55_P1981544	NM_030717	NM_030717	NM_030717	Mm.157882	80907	Lactb	lactamase, beta	ENSMUST00000034929	chr9:66803463-66803404	mm|9qC	Lactb	14	0	TCCACAGTGAGCCTTCCATTCTTTGAAATGTTGACGTTCCCAAATACATAAACCCTTTAA	0	NM_030717	NA	NA	chrNA:-1--1	NA	NA	NA	NA	NA	A_55_P1981544	NA	NA	NA	NA	NA	0.74	0.170587	-0.503333	0.087369	0	9.88221e-05	0.00551519	-1.24333	-5.37532	1.49909	0.69	0.6	0.93	0.27	0.05	-0.6	-0.43	-0.48
10649	A_55_P1982524	NM_019396	NM_019396	NM_019396	Mm.247752	54151	Cyhr1	cysteine and histidine rich 1	ENSMUST00000081291	chr15:76476760-76476701	mm|15qD3	Cyhr1	14	0	TCCTGTTATCTACCACTTTGTCTTCACCAATGAGAGCAATGAGACAGACTATGTGCCGCT	0	NM_019396	NA	NA	chrNA:-1--1	NA	NA	NA	NA	NA	A_55_P1982524	NA	NA	NA	NA	NA	0.563333	0.123423	-0.806667	0.16563	0	2.89059e-05	0.00255481	-1.37	-6.07627	2.71299	0.7	0.46	0.53	-0.32	-0.44	-0.98	-0.65	-0.79
10692	A_55_P1983268	ENSMUST00000145070	XM_976954	XM_976954	Mm.78557	NA			ENSMUST00000145070	chr1:16056193-16056134	mm|1qA3	ENSMUST00000145070	4	10	ATGTGATGCTTTCTTCCCTGGGTTTGTGGTGCACATTTGCCATGTTTCTCTTTTTTCCTT	0	ENSMUST00000145070	NA	NA	chrNA:-1--1	NA	NA	NA	NA	NA	A_55_P1983268	NA	NA	NA	NA	NA	-0.256667	0.0750555	0.846667	0.0416333	0	0.000195929	0.00844553	1.10333	5.00061	0.822009	-0.18	-0.33	-0.26	-0.02	0.24	0.86	0.88	0.8
10695	A_55_P1983314	NM_007760	NM_007760	NM_007760	Mm.20396	12908	Crat	carnitine acetyltransferase	ENSMUST00000102854	chr2:30265538-30265479	mm|2qB	Crat	13	1	TACTCCAGCCCAGGAGTGATCCTGCCCAAGCAGGACTTTGTGGATCTACAGGGTCAGCTT	0	NM_007760	NA	NA	chrNA:-1--1	NA	NA	NA	NA	NA	A_55_P1983314	NA	NA	NA	NA	NA	1.54	0.486929	-0.373333	0.297377	0	1.96583e-05	0.00197991	-1.91333	-6.30448	3.09262	1.03	1.59	2	0.32	0.39	-0.69	-0.1	-0.33
10768	A_55_P1984481	NM_133201	NM_133201	NM_133201	Mm.154312	170731	Mfn2	mitofusin 2	ENSMUST00000030884	chr4:147248078-147248019	mm|4qE2	Mfn2	14	0	TCTCACAGTGGGTCACGTGAAAATCAGTGTCACGTAGTCCCAGTGAATGTTGTGTTCTTT	0	NM_133201	NA	NA	chrNA:-1--1	NA	NA	NA	NA	NA	A_55_P1984481	NA	NA	NA	NA	NA	0.833333	0.372872	-0.43	0.229129	0	6.08154e-05	0.00416739	-1.26333	-5.64756	1.97899	0.49	0.78	1.23	-0.16	0.13	-0.48	-0.18	-0.63
11042	A_55_P1989061	NM_001077364	NM_001077364	NM_001077364	Mm.22216	14605	Tsc22d3	TSC22 domain family, member 3	ENSMUST00000112995	chrX:137074153-137074094	mm|XqF1	Tsc22d3	14	0	CTGCTGTACGACTCCAGGATTTGGATTTGGATTTTTCAAATGTAGCTTGAAATTTCAATA	0	NM_001077364	NA	NA	chrNA:-1--1	NA	NA	NA	NA	NA	A_55_P1989061	NA	NA	NA	NA	NA	0.816667	0.546291	-1.74	0.06245	0	6.30635e-07	0.000235444	-2.55667	-8.55982	6.43457	0.25	1.34	0.86	0.19	0.06	-1.76	-1.79	-1.67
11109	A_55_P1990190	NM_172964	NM_172964	NM_172964	Mm.9935	268970	Arhgap28	Rho GTPase activating protein 28	ENSMUST00000112687	chr17:68193602-68193543	mm|17qE1.2	Arhgap28	14	0	TGTACTTCGGGGGTTTCTGTGTGTCCCTGTGCTTGACCGGTTTCTAGATTGCCCAGTGGG	0	NM_172964	NA	NA	chrNA:-1--1	NA	NA	NA	NA	NA	A_55_P1990190	NA	NA	NA	NA	NA	1.11667	0.261024	-0.223333	0.189297	0	5.71534e-05	0.00404266	-1.34	-5.68281	2.04034	1.03	0.91	1.41	0.34	0.03	-0.09	-0.44	-0.14
11164	A_55_P1990964	NM_176840	NM_176840	NM_176840	Mm.26564	106326	Osbpl11	oxysterol binding protein-like 11	ENSMUST00000039733	chr16:33243270-33243329	mm|16qB3	Osbpl11	14	0	GTCTGTGTTCAACCATTTTAATGATTCCGTTTTCATTTTTGCTGTGAAGTGCACTGAAAA	0	NM_176840	NA	NA	chrNA:-1--1	NA	NA	NA	NA	NA	A_55_P1990964	NA	NA	NA	NA	NA	0.743333	0.061101	-0.396667	0.102632	0	7.80696e-05	0.00483005	-1.14	-5.5068	1.73216	0.73	0.69	0.81	-0.03	-0.03	-0.51	-0.37	-0.31
11213	A_55_P1991811	NM_001024230	NM_001024230	NM_001024230	Mm.338931	432555	Gm5431	predicted gene 5431	ENSMUST00000109212	chr11:48701718-48701659	mm|11qB1.2	Gm5431	10	4	ATATATGGTTATATATATATGTGCCACGCTCTCCGGTCAAGTCAGCTTGACAGGCTGAGG	0	NM_001024230	NA	NA	chrNA:-1--1	NA	NA	NA	NA	NA	A_55_P1991811	NA	NA	NA	NA	NA	1.90667	0.721549	-0.54	0.138564	0	0.000197797	0.00848139	-2.44667	-4.99549	0.812618	1.08	2.41	2.23	0.39	0.19	-0.46	-0.7	-0.46
11214	A_55_P1991812	NM_001024230	NM_001024230	NM_001024230	Mm.338931	432555	Gm5431	predicted gene 5431	ENSMUST00000109212	chr11:48701778-48701719	mm|11qB1.2	Gm5431	6	8	CAAGTAGAAGAGTTTCCCACGGTATAAGAACTATCTTCCATTTAAGTATCATGAATGAGA	0	NM_001024230	NA	NA	chrNA:-1--1	NA	NA	NA	NA	NA	A_55_P1991812	NA	NA	NA	NA	NA	2.05	0.660908	-0.53	0.134536	0	0.000228347	0.00915672	-2.58	-4.91813	0.670522	1.29	2.49	2.37	0.55	0.22	-0.42	-0.68	-0.49
11316	A_55_P1993708	NM_172814	NM_172814	NM_172814	Mm.39874	239393	Lrp12	low density lipoprotein-related protein 12	ENSMUST00000110305	chr15:39702235-39702176	mm|15qB3.1	Lrp12	14	0	GTATCTGTCCTGTTATGCTGTCAGGAAGACCTGACGAAAATGTTTTAATATGTATCAAAA	0	NM_172814	NA	NA	chrNA:-1--1	NA	NA	NA	NA	NA	A_55_P1993708	NA	NA	NA	NA	NA	0.946667	0.176163	-1.35667	0.155349	0	0.000100973	0.00558076	-2.30333	-5.36337	1.47779	0.76	1.11	0.97	0.03	-0.46	-1.53	-1.31	-1.23
11369	A_55_P1994447	NM_173779	NM_173779	NM_173779	Mm.123697	245381	Ankrd58	ankyrin repeat domain 58	ENSMUST00000060057	chrX:34590337-34590396	mm|XqA3.3	Ankrd58	2	12	CTGAGCAGTCTCATAGAGTCTAATATATCATGAATGAGTTCTTAAGTACATTAAAGGGGA	0	NM_173779	NA	NA	chrNA:-1--1	NA	NA	NA	NA	NA	A_55_P1994447	NA	NA	NA	NA	NA	1.31333	0.497427	-0.02	0.137477	0	8.98962e-05	0.00527919	-1.33333	-5.42796	1.5927	0.74	1.57	1.63	0.51	-0.02	-0.17	0.01	0.1
11412	A_55_P1995092	NM_010391	NM_010391	NM_010391	Mm.88795	15007	H2-Q10	histocompatibility 2, Q region locus 10	ENSMUST00000040279	chr17:35610036-35610095	mm|17qB1	H2-Q10	14	0	AAGACACATGTGACCCATCACCCAGGATCTGAAGGTGATGTCACCCTGAGGTGTTGGGCC	0	NM_010391	NA	NA	chrNA:-1--1	NA	NA	NA	NA	NA	A_55_P1995092	NA	NA	NA	NA	NA	1.30667	0.40464	-1.04667	0.202073	0	0.000247267	0.00954423	-2.35333	-4.87543	0.591773	0.84	1.52	1.56	0.03	1	-1.08	-0.83	-1.23
11420	A_55_P1995233	NM_025827	NM_025827	NM_025827	Mm.324550	66887	Lonp2	lon peptidase 2, peroxisomal	ENSMUST00000034141	chr8:89240420-89240479	mm|8qC3	Lonp2	14	0	CCAAATGATCAAGCAAAATATCCCTAATCTGTGGATATAATCAAGATAGCAATGAGTCTG	0	NM_025827	NA	NA	chrNA:-1--1	NA	NA	NA	NA	NA	A_55_P1995233	NA	NA	NA	NA	NA	0.53	0.101489	-0.48	0.11	0	7.97594e-05	0.00489696	-1.01	-5.4948	1.71099	0.42	0.62	0.55	0.29	0.02	-0.37	-0.59	-0.48
11559	A_55_P1998001	NM_001025384	NM_001025384	NM_001025384	Mm.336093	574405	DXBay18	DNA segment, Chr X, Baylor 18	ENSMUST00000080324	chrX:70382664-70382605	mm|XqA7.3	DXBay18	3	11	CATCTGGGAGACCGTGGGGGCACACAATGGATGCTGTCAAAGCTCCTCACTAAGTGTTTC	0	NM_001025384	NA	NA	chrNA:-1--1	NA	NA	NA	NA	NA	A_55_P1998001	NA	NA	NA	NA	NA	1.45	0.417971	-0.18	0.216564	0	2.9096e-06	0.000625161	-1.63	-7.50421	4.96097	0.98	1.59	1.78	0.05	-0.14	-0.38	-0.21	0.05
11611	A_55_P1998937	NM_177635	NM_177635	NM_177635	Mm.246582	224754	H2-M11	histocompatibility 2, M region locus 11	ENSMUST00000041964	chr17:36685754-36685813	mm|17qB1	H2-M11	14	0	ATTTTACCCTGCTGAAATCACCCTAACCTGGGAAAGGGACAAAAGCAATCAAACCCTGGA	0	NM_177635	NA	NA	chrNA:-1--1	NA	NA	NA	NA	NA	A_55_P1998937	NA	NA	NA	NA	NA	1.28667	0.540401	-0.803333	0.0585947	0	0.000101791	0.00558288	-2.09	-5.3589	1.46982	0.95	1	1.91	-0.02	-0.48	-0.76	-0.87	-0.78
11619	A_55_P1999033	ENSMUST00000103540		U22990	Mm.423574	100046275	LOC100046275	ig heavy chain V-II region SESS-like	ENSMUST00000103540	chr12:116886282-116886223	mm|12qF2	LOC100046275	4	10	AAGCGCTATAACCCATCCCTGAAGAGCCGGCTCACAATCTCCAAGGATACCTCCAGAAAC	0	ENSMUST00000103540	NA	NA	chrNA:-1--1	NA	NA	NA	NA	NA	A_55_P1999033	NA	NA	NA	NA	NA	2.69	0.533948	0.0166667	0.10504	0	2.94479e-06	0.000625161	-2.67333	-7.49627	4.94929	2.55	2.24	3.28	-0.06	-0.02	-0.09	0.12	0.02
11632	A_55_P1999213	NM_146142	NM_146142	NM_146142	Mm.275413	100121	Tdrd7	tudor domain containing 7	ENSMUST00000102929	chr4:46047484-46047543	mm|4qB1	Tdrd7	14	0	GGCTCTGACTGTTGTGGAGGATTGAAAAGAATATGCTTTGTTTGATGAAAGATATTTAAC	0	NM_146142	NA	NA	chrNA:-1--1	NA	NA	NA	NA	NA	A_55_P1999213	NA	NA	NA	NA	NA	0.716667	0.151767	-0.63	0.1249	0	0.000195676	0.00844553	-1.34667	-5.00131	0.823287	0.58	0.69	0.88	-0.04	-0.05	-0.53	-0.77	-0.59
11854	A_55_P2002744	ENSMUST00000103528		AF113098	Mm.313455	NA			ENSMUST00000103528	chr12:116532346-116532287	mm|12qF2	ENSMUST00000103528	4	10	CAAAAACCAGGTATTCCTCAAGATCGCCAATGTGGACACTGCAGATACTGCCACATACTA	0	ENSMUST00000103528	NA	NA	chrNA:-1--1	NA	NA	NA	NA	NA	A_55_P2002744	NA	NA	NA	NA	NA	2.11333	0.598108	-0.133333	0.167432	0	8.68885e-06	0.00119576	-2.24667	-6.80248	3.89402	1.58	2	2.76	0.03	-0.03	-0.23	-0.23	0.06
11855	A_55_P2002745	ENSMUST00000103528		M59947	Mm.313455	NA			ENSMUST00000103528	chr12:116532407-116532348	mm|12qF2	ENSMUST00000103528	4	10	ATGATGATAAGTACTATAACCCAGCCCTGAAGAGTCGGCTCACAATCTCCAAGGATACCT	0	ENSMUST00000103528	NA	NA	chrNA:-1--1	NA	NA	NA	NA	NA	A_55_P2002745	NA	NA	NA	NA	NA	1.53333	0.380832	-0.123333	0.0450925	0	4.7834e-05	0.00359652	-1.65667	-5.78436	2.21613	1.12	1.61	1.87	0.02	-0.02	-0.17	-0.08	-0.12
11927	A_55_P2003658	NM_011937	NM_011937	NM_011937	Mm.22374	26384	Gnpda1	glucosamine-6-phosphate deaminase 1	ENSMUST00000063814	chr18:38488082-38488023	mm|18qB3	Gnpda1	14	0	GAGACTTGAGATCCCCTCTTCTGCCAGCCTTCCCACTGAGAATTTTCATTTTAAAGAATA	0	NM_011937	NA	NA	chrNA:-1--1	NA	NA	NA	NA	NA	A_55_P2003658	NA	NA	NA	NA	NA	1.22	0.261534	-0.813333	0.0929157	0	0.000264293	0.0099014	-2.03333	-4.83979	0.525897	0.92	1.34	1.4	0.88	0.46	-0.77	-0.92	-0.75
12004	A_55_P2004911	ENSMUST00000103491				NA			ENSMUST00000103491	chr12:115700568-115700509	mm|12qF2	ENSMUST00000103491	3	11	AAGTATTCCTTAAACTCACCAGTGTGGACACTGCAGATTCTGCCACATACTACGGTGCTT	0	ENSMUST00000103491	NA	NA	chrNA:-1--1	NA	NA	NA	NA	NA	A_55_P2004911	NA	NA	NA	NA	NA	1.38	0.45	-0.15	0.121244	0	1.69524e-05	0.00186927	-1.53	-6.39329	3.23825	1.38	0.93	1.83	-0.06	0.1	-0.22	-0.22	-0.01
12076	A_55_P2006296	NM_010662	NM_010662	NM_010662	Mm.4646	16663	Krt13	keratin 13	ENSMUST00000007275	chr11:99980471-99980412	mm|11qD	Krt13	2	12	AACAAGGAAGTATCCTCCAACGCTGAAATGATCCAGACCAGCAAGACAGAGATCACAGAA	0	NM_010662	NA	NA	chrNA:-1--1	NA	NA	NA	NA	NA	A_55_P2006296	NA	NA	NA	NA	NA	-0.0266667	0.0472582	1.02	0.185203	0	6.23519e-05	0.00420105	1.04667	5.63343	1.95434	-0.08	0.01	-0.01	0.24	-0.12	1.16	1.09	0.81
12270	A_55_P2009477	NM_153117	NM_153117	NM_153117	Mm.291979	213673	9530068E07Rik	RIKEN cDNA 9530068E07 gene	ENSMUST00000109057	chr11:52222103-52222162	mm|11qB1.3	9530068E07Rik	14	0	GTCCGAGGGAAGGGCACTGTGGTGAAATAAACCTGAACTGTTTTATTGCAGTAGTTTTTT	0	NM_153117	NA	NA	chrNA:-1--1	NA	NA	NA	NA	NA	A_55_P2009477	NA	NA	NA	NA	NA	-0.773333	0.235867	0.416667	0.046188	0	9.73035e-05	0.00547275	1.19	5.38391	1.5144	-0.55	-0.75	-1.02	-0.05	-0.24	0.47	0.39	0.39
12426	A_55_P2012096	NM_007558	NM_007558	NM_007558	Mm.439749	12163	Bmp8a	bone morphogenetic protein 8a	ENSMUST00000102641	chr4:122989965-122989906	mm|4qD2.2	Bmp8a	14	0	TAAAGAGACAGAGACAGGAGAATCTCTGTGAGTTCAAGGCCACATAGAAAGAGCCTGTCT	0	NM_007558	NA	NA	chrNA:-1--1	NA	NA	NA	NA	NA	A_55_P2012096	NA	NA	NA	NA	NA	2.72667	1.0206	-0.146667	0.202073	0	0.000243107	0.00948007	-2.87333	-4.88452	0.608558	1.65	2.85	3.68	-0.41	-0.07	-0.18	0.07	-0.33
12504	A_55_P2013617	ENSMUST00000103542		AY648648		NA			ENSMUST00000103542	chr12:117003688-117003629	mm|12qF2	ENSMUST00000103542	3	11	TTATTGGGATGATGACAAGCACTATAACCCATCCTTGAAGAGCCGGCTCACAATCTCCAA	0	ENSMUST00000103542	NA	NA	chrNA:-1--1	NA	NA	NA	NA	NA	A_55_P2013617	NA	NA	NA	NA	NA	1.66333	0.715286	0.0533333	0.245832	0	0.000142637	0.00699396	-1.61	-5.17315	1.13608	1.64	0.96	2.39	-0.19	0.03	-0.14	0.33	-0.03
12595	A_55_P2015520	NM_133942	NM_133942	NM_133942	Mm.323554	101476	Plekha1	pleckstrin homology domain containing, family A (phosphoinositide binding specific) member 1	ENSMUST00000048180	chr7:138056757-138056816	mm|7qF3	Plekha1	14	0	CTCTGTATGTCCAGTCGGTGGAACACTGTAATGACTTGAGAATAAACTGCCCAGAGTTCA	0	NM_133942	NA	NA	chrNA:-1--1	NA	NA	NA	NA	NA	A_55_P2015520	NA	NA	NA	NA	NA	1.37667	0.520032	-0.243333	0.134288	0	6.55278e-05	0.00433926	-1.62	-5.60534	1.90525	0.86	1.37	1.9	-0.63	-0.09	-0.09	-0.34	-0.3
12872	A_55_P2020373	NM_145979	NM_145979	NM_145979	Mm.333388	107932	Chd4	chromodomain helicase DNA binding protein 4	ENSMUST00000056889	chr6:125080458-125080517	mm|6qF2	Chd4	14	0	GCATCTTTTTAATACCAGGAACCCAGCGGCTCCAGCCACTGAGCAGCTAAATAAAGTTGG	0	NM_145979	NA	NA	chrNA:-1--1	NA	NA	NA	NA	NA	A_55_P2020373	NA	NA	NA	NA	NA	-0.676667	0.185831	0.36	0.0964365	0	9.41188e-05	0.00536265	1.03667	5.40241	1.54731	-0.55	-0.59	-0.89	-0.02	0.33	0.32	0.29	0.47
12975	A_55_P2022139	NM_008989	NM_008989	NM_008989	Mm.231802	19290	Pura	purine rich element binding protein A	ENSMUST00000051301	chr18:36447832-36447891	mm|18qB2	Pura	14	0	GTACACACACACACACACAGCCACACACAGAGAAAATATACTGTAAAGAGAGAAAATAAA	0	NM_008989	NA	NA	chrNA:-1--1	NA	NA	NA	NA	NA	A_55_P2022139	NA	NA	NA	NA	NA	0.74	0.43589	-1.07	0.225389	0	0.00011712	0.00609272	-1.81	-5.28136	1.33107	0.24	0.94	1.04	-0.06	0.09	-1.33	-0.95	-0.93
13092	A_55_P2024260	NM_178070	NM_178070	NM_178070	Mm.322870	233405	Vps33b	vacuolar protein sorting 33B (yeast)	ENSMUST00000135053	chr7:87436104-87436163	mm|7qD3	Vps33b	14	0	TATTTCCTGATTGTGGATCCCAGTGAGATGCTGGTGTTTGGCATCTACCTTCTACGATTC	0	NM_178070	NA	NA	chrNA:-1--1	NA	NA	NA	NA	NA	A_55_P2024260	NA	NA	NA	NA	NA	0.993333	0.147422	-0.846667	0.493592	0	1.01789e-05	0.00130422	-1.84	-6.70431	3.73897	0.94	1.16	0.88	0.59	0.24	-1.41	-0.64	-0.49
13275	A_55_P2027235	NM_001193274	NM_001193274	NM_001193274	Mm.99511	210321	BC048679	cDNA sequence BC048679	ENSMUST00000073406	chr7:88639221-88639162	mm|7qD3	BC048679	1	13	GGTCCTCCTGAATGGGCCAAAAGAGGTTTCAGAAGGGATCATTAAAGTATTTTCCCAAAC	0	NM_001193274	NA	NA	chrNA:-1--1	NA	NA	NA	NA	NA	A_55_P2027235	NA	NA	NA	NA	NA	-0.136667	0.0702377	0.673333	0.0757188	0	0.000226377	0.00909662	0.81	4.92278	0.679092	-0.21	-0.07	-0.13	0.01	-0.06	0.64	0.76	0.62
13674	A_55_P2034705	NM_001141949	NM_001141949	NM_001141949	Mm.7491	64685	Nmi	N-myc (and STAT) interactor	ENSMUST00000112705	chr2:51804113-51804054	mm|2qC1.1	Nmi	14	0	GCCAGAGAAACCATATGAAACTTATAGCCTTGAACTAAAATCACTGCCAACATTTACAAA	0	NM_001141949	NA	NA	chrNA:-1--1	NA	NA	NA	NA	NA	A_55_P2034705	NA	NA	NA	NA	NA	0.86	0.0264575	-0.86	0.00999999	0	2.54989e-06	0.000592701	-1.72	-7.59173	5.08903	0.88	0.83	0.87	0.11	0.01	-0.87	-0.86	-0.85
13798	A_55_P2037121	NM_144830	NM_144830	NM_144830	Mm.280559	217203	Tmem106a	transmembrane protein 106A	ENSMUST00000107194	chr11:101450182-101450241	mm|11qD	Tmem106a	14	0	TTCAACAGCAACTTCTATCCCATCACAGTGACACAGCTGACGGCCGAGGTGCTCCACCAG	0	NM_144830	NA	NA	chrNA:-1--1	NA	NA	NA	NA	NA	A_55_P2037121	NA	NA	NA	NA	NA	2.04333	0.353459	-0.803333	0.160416	0	1.94763e-06	0.000502071	-2.84667	-7.77245	5.35001	1.87	1.81	2.45	0.93	0.65	-0.97	-0.79	-0.65
13888	A_55_P2038504	NM_172606	NM_172606	NM_172606	Mm.272185	223455	2011-06-03	membrane-associated ring finger (C3HC4) 6	ENSMUST00000043826	chr15:31387096-31387037	mm|15qB2	March6	14	0	CCAGTGGCTTTCAGGAAGATGATGTCCTCGTGGGGATTTATTGTGCATAACATTTGCTAG	0	NM_172606	NA	NA	chrNA:-1--1	NA	NA	NA	NA	NA	A_55_P2038504	NA	NA	NA	NA	NA	0.646667	0.245017	-0.726667	0.0680686	0	0.000244129	0.00949079	-1.37333	-4.88227	0.604406	0.4	0.89	0.65	0.46	0.13	-0.65	-0.78	-0.75
13932	A_55_P2039416	NM_001161845	NM_001161845	NM_001161845	Mm.28405	20393	Sgk1	serum/glucocorticoid regulated kinase 1	ENSMUST00000100036	chr10:21719507-21719566	mm|10qA3	Sgk1	14	0	GTATCGTGTAAAGGAAGTCTGTACATTGGGTTATAACACTAGATATTTAAACTTACAGGC	0	NM_001161845	NA	NA	chrNA:-1--1	NA	NA	NA	NA	NA	A_55_P2039416	NA	NA	NA	NA	NA	2.16333	0.597188	-1.54	0.0556776	0	1.24154e-05	0.00149357	-3.70333	-6.58224	3.54417	1.94	2.84	1.71	1.27	0.24	-1.59	-1.48	-1.55
13996	A_55_P2040678	NM_027890	NM_027890	NM_027890	Mm.247956	71733	Susd2	sushi domain containing 2	ENSMUST00000077610	chr10:75099480-75099421	mm|10qC1	Susd2	12	2	TACAAGAACACAAGCTCATGTTACATCTTTCCTGGTTCCCGTCTGTTTGTGTTTCCCCAC	0	NM_027890	NA	NA	chrNA:-1--1	NA	NA	NA	NA	NA	A_55_P2040678	NA	NA	NA	NA	NA	3.89333	0.126623	-0.693333	0.0550757	0	0.000226428	0.00909662	-4.58667	-4.92266	0.67887	3.99	3.94	3.75	2.03	0.59	-0.72	-0.73	-0.63
14076	A_55_P2042319	NM_023623	NM_023623	NM_023623	Mm.443024	71754	Cyp2d40	cytochrome P450, family 2, subfamily d, polypeptide 40	ENSMUST00000055721	chr15:82590347-82590288	mm|15qE1	Cyp2d40	4	10	GTGGTTCGCTAGAAGGGTCAGTGGTTCCAGTCTTCTCCCCAGTTTGGGCTTATTGATGTC	0	NM_023623	NA	NA	chrNA:-1--1	NA	NA	NA	NA	NA	A_55_P2042319	NA	NA	NA	NA	NA	1.99333	0.9517	-0.29	0.01	0	1.3129e-05	0.00157069	-2.28333	-6.54812	3.48932	3.04	1.18	1.76	-0.15	-0.17	-0.28	-0.3	-0.29
14080	A_55_P2042396	NM_028070	NM_028070	NM_028070	Mm.294725	72041	Alkbh4	alkB, alkylation repair homolog 4 (E. coli)	ENSMUST00000041100	chr5:136617421-136617480	mm|5qG2	Alkbh4	14	0	CCACACGCACATCACCCATTTTGATAAAATTCATAATAAAAGAAAAACCTTGGTCTCATG	0	NM_028070	NA	NA	chrNA:-1--1	NA	NA	NA	NA	NA	A_55_P2042396	NA	NA	NA	NA	NA	0.603333	0.159478	-0.54	0.0754984	0	4.0774e-05	0.00321062	-1.14333	-5.87617	2.37375	0.47	0.56	0.78	-0.04	-0.22	-0.62	-0.53	-0.47
14312	A_55_P2046693	ENSMUST00000087063		BC004570	Mm.371544	NA			ENSMUST00000087063	chr5:97694952-97695009	mm|5qE3	ENSMUST00000087063	13	1	TATTTCAGTCACTCCTGATAATAAAAAATTGAAGAAATAAAAATATCTAAAACCAAAAAA	0	ENSMUST00000087063	NA	NA	chrNA:-1--1	NA	NA	NA	NA	NA	A_55_P2046693	NA	NA	NA	NA	NA	1.01333	0.320052	-0.593333	0.411866	0	0.000233996	0.00926317	-1.60667	-4.905	0.646345	0.87	0.79	1.38	0.09	-0.67	-0.25	-1.05	-0.48
14363	A_55_P2047638	NM_001081084	NM_001081084	NM_001081084	Mm.313915	65969	Cubn	cubilin (intrinsic factor-cobalamin receptor)	ENSMUST00000091436	chr2:13205668-13205609	mm|2qA1	Cubn	6	8	GTTTTCAAATCTGACTTTTTAAACAGAAACTCTCGAGTGCATTTCACCTATGAGATTGCA	0	NM_001081084	NA	NA	chrNA:-1--1	NA	NA	NA	NA	NA	A_55_P2047638	NA	NA	NA	NA	NA	4.17333	0.192181	-0.376667	0.323316	0	2.57117e-05	0.00233933	-4.55	-6.14513	2.82836	4.38	4.14	4	2.52	1.57	-0.67	-0.43	-0.03
14475	A_55_P2049647	NM_001001892	NM_001001892	NM_001001892	Mm.422886	14972	H2-K1	histocompatibility 2, K1, K region	ENSMUST00000087189	chr17:34134043-34133984	mm|17qB1	H2-K1	14	0	GCTGCAATAGTCACTGGAGCTGTGGTGGCTTTTGTGATGAAGATGAGAAGGAGAAACACA	0	NM_001001892	NA	NA	chrNA:-1--1	NA	NA	NA	NA	NA	A_55_P2049647	NA	NA	NA	NA	NA	1.16333	0.270062	-0.62	0.0818535	0	0.000205623	0.00859566	-1.78333	-4.97455	0.77423	0.89	1.17	1.43	0.03	0.33	-0.53	-0.64	-0.69
14637	A_55_P2052939	NM_001014390	NM_001014390	NM_001014390	Mm.458174	69181	Dyrk2	dual-specificity tyrosine-(Y)-phosphorylation regulated kinase 2	ENSMUST00000004281	chr10:118296701-118296642	mm|10qD2	Dyrk2	14	0	TTCAGCTTCCAAGCTGAGGACTAACTTGGCACAGATGACAGATGCCAATGGGAATATTCA	0	NM_001014390	NA	NA	chrNA:-1--1	NA	NA	NA	NA	NA	A_55_P2052939	NA	NA	NA	NA	NA	0.663333	0.31628	-0.636667	0.172434	0	9.39931e-05	0.00536265	-1.3	-5.40315	1.54863	0.31	0.76	0.92	-0.63	-0.25	-0.79	-0.45	-0.67
14707	A_55_P2054455	NM_025510	NM_025510	NM_025510	Mm.22511	66358	2310004I24Rik	RIKEN cDNA 2310004I24 gene	ENSMUST00000146338	chr11:66851499-66851440	mm|11qB3	2310004I24Rik	14	0	GTGAGTGAAGATAAAACTCAGAAGTGTTATTTCTGGATAATATATCCAGGTACTGAAAGC	0	NM_025510	NA	NA	chrNA:-1--1	NA	NA	NA	NA	NA	A_55_P2054455	NA	NA	NA	NA	NA	1.45667	0.272274	-0.566667	0.118462	0	2.62766e-06	0.000592701	-2.02333	-7.57175	5.05989	1.15	1.55	1.67	-0.29	-0.13	-0.43	-0.64	-0.63
14795	A_55_P2056285	NM_175102	NM_175102	NM_175102	Mm.29743	66125	Sf3b5	splicing factor 3b, subunit 5	ENSMUST00000105139	chr10:12728837-12728896	mm|10qA1	Sf3b5	14	0	TTGTGAACTGTGCAGAAGGAGTGATCCCAGCATCGGCAAGCGAGGGAGAAGACTGCACGA	0	NM_175102	NA	NA	chrNA:-1--1	NA	NA	NA	NA	NA	A_55_P2056285	NA	NA	NA	NA	NA	-0.763333	0.20502	0.393333	0.0750555	0	3.53312e-05	0.00288702	1.15667	5.95912	2.5151	-0.56	-0.76	-0.97	-0.05	0.05	0.32	0.47	0.39
14935	A_55_P2059154	NM_001013371	NM_001013371	NM_001013371	Mm.390852	209200	Dtx3l	deltex 3-like (Drosophila)	ENSMUST00000081933	chr16:35926714-35926655	mm|16qB3	Dtx3l	14	0	CATCCAGTGTGCACATGCAAATTCCACGTGGTGGAGGGCTCAATGACATTTGGATTTTTT	0	NM_001013371	NA	NA	chrNA:-1--1	NA	NA	NA	NA	NA	A_55_P2059154	NA	NA	NA	NA	NA	1.00333	0.0763763	-0.83	0.21	0	5.15825e-05	0.00376315	-1.83333	-5.74122	2.14163	1.02	1.07	0.92	-0.15	0.18	-0.98	-0.59	-0.92
15002	A_55_P2060483	NM_025999	NM_025999	NM_025999	Mm.96867	67150	Rnf141	ring finger protein 141	ENSMUST00000033052	chr7:117960206-117960147	mm|7qF1	Rnf141	14	0	AAGACTTTCTGTTGTTATTCTGAACTACAAATACACTGTTGTCGTAGAGGAGAAGGGGGG	0	NM_025999	NA	NA	chrNA:-1--1	NA	NA	NA	NA	NA	A_55_P2060483	NA	NA	NA	NA	NA	0.756667	0.180093	-0.55	0.147986	0	0.000104527	0.00565299	-1.30667	-5.3442	1.44358	0.55	0.88	0.84	-0.02	-0.49	-0.65	-0.38	-0.62
15039	A_55_P2061275	NM_011538	NM_011538	NM_011538	Mm.727	21389	Tbx6	T-box 6	ENSMUST00000073564	chr7:133928828-133928887	mm|7qF3	Tbx6	14	0	TTGATTTCACTCCACCCCCTCTGGCTTCAAAGCTCAGGCAAGGCAGCTCTGAGTCCAGCT	0	NM_011538	NA	NA	chrNA:-1--1	NA	NA	NA	NA	NA	A_55_P2061275	NA	NA	NA	NA	NA	1.24333	0.425245	-0.18	0.115326	0	3.87425e-05	0.00310715	-1.42333	-5.9057	2.42418	0.76	1.41	1.56	0.39	-0.01	-0.14	-0.09	-0.31
15129	A_55_P2063047	ENSMUST00000132973		CF616562	Mm.278325	NA			ENSMUST00000132973	chr11:100140172-100140113	mm|11qD	ENSMUST00000132973	3	11	TAGATCCTGGTTCTCAGGCCTGACACCCCATAGACACCACCCTGAAAGCTCTAGAGCAGC	0	ENSMUST00000132973	NA	NA	chrNA:-1--1	NA	NA	NA	NA	NA	A_55_P2063047	NA	NA	NA	NA	NA	0.936667	0.274287	-0.0966667	0.140119	0	8.312e-05	0.00505584	-1.03333	-5.4717	1.67019	1.1	0.62	1.09	-0.1	-0.17	-0.21	0.06	-0.14
15358	A_55_P2067752	NM_001029893	NM_001029893	NM_001029893	Mm.296754	574429	Psg26	pregnancy-specific glycoprotein 26	ENSMUST00000094798	chr7:19060027-19059968	mm|7qA2	Psg26	1	13	CACTAAGGATGATATTCTCAAGTTCCATTCAACTGCCTTCAAATTAATGATGTCGTTGTT	0	NM_001029893	NA	NA	chrNA:-1--1	NA	NA	NA	NA	NA	A_55_P2067752	NA	NA	NA	NA	NA	0.93	0.379868	-0.296667	0.10504	0	1.85456e-05	0.0019229	-1.22667	-6.33934	3.14993	0.52	1	1.27	0.1	-0.07	-0.3	-0.4	-0.19
15655	A_55_P2074197	NM_153398	NM_153398	NM_153398	Mm.258475	268294	Zbtb24	zinc finger and BTB domain containing 24	ENSMUST00000105508	chr10:41185207-41185266	mm|10qB1	Zbtb24	14	0	CGTACTCATGACGTAAAAGCCAAAGTACCTTTAAATTGTTTGAGTTCAACTTTGCTTCAA	0	NM_153398	NA	NA	chrNA:-1--1	NA	NA	NA	NA	NA	A_55_P2074197	NA	NA	NA	NA	NA	0.803333	0.28006	-0.586667	0.0550757	0	0.000223141	0.00904851	-1.39	-4.93052	0.693337	0.48	0.96	0.97	-0.13	-0.1	-0.59	-0.53	-0.64
15657	A_55_P2074226	NM_015791	NM_015791	NM_015791	Mm.251174	50753	Fbxo8	F-box protein 8	ENSMUST00000040218	chr8:59068981-59069040	mm|8qB2	Fbxo8	14	0	TATAACCAAGTTCTCACATAGGTTCTGTGCTTGCAATCCTGACCTCATGCGAGAACTTGG	0	NM_015791	NA	NA	chrNA:-1--1	NA	NA	NA	NA	NA	A_55_P2074226	NA	NA	NA	NA	NA	1.11	0.32078	-0.586667	0.0723418	0	3.61732e-06	0.000725273	-1.69667	-7.36121	4.74937	0.76	1.39	1.18	0.08	0.21	-0.67	-0.54	-0.55
15735	A_55_P2075592	NM_023051	NM_023051	NM_023051	Mm.38993	65945	Clstn1	calsyntenin 1	ENSMUST00000039144	chr4:149021949-149022008	mm|4qE2	Clstn1	14	0	CTGGGACCTCCAGAGAAGCCGCACTGAGCGGACTTGTCGACAGAGGGTGAAAAATTACTC	0	NM_023051	NA	NA	chrNA:-1--1	NA	NA	NA	NA	NA	A_55_P2075592	NA	NA	NA	NA	NA	0.266667	0.0750555	-0.96	0.0458257	0	7.50115e-05	0.00472485	-1.22667	-5.52922	1.77166	0.31	0.18	0.31	-0.15	-0.38	-0.97	-0.91	-1
15781	A_55_P2076757	NM_001033196	NM_001033196	NM_001033196	Mm.297074	98999	Znfx1	zinc finger, NFX1-type containing 1	ENSMUST00000067584	chr2:166861413-166861354	mm|2qH3	Znfx1	14	0	CTCAGGTCCTTTCTAATGTTGTCTAGGAAAGCCCCTTTCTTATTGTATGCATTTCCTTTT	0	NM_001033196	NA	NA	chrNA:-1--1	NA	NA	NA	NA	NA	A_55_P2076757	NA	NA	NA	NA	NA	0.46	0.190788	-0.656667	0.0568624	0	0.000157727	0.00749416	-1.11667	-5.11826	1.03659	0.24	0.56	0.58	-0.16	0.15	-0.72	-0.61	-0.64
15903	A_55_P2079175	NM_010065	NM_010065	NM_010065	Mm.44736	13429	Dnm1	dynamin 1	ENSMUST00000113354	chr2:32170471-32170412	mm|2qB	Dnm1	14	0	TTGTCAACAAGACTGTGCGGGACCTCATGCCCAAGACCATCATGCACCTCATGATCAACA	0	NM_010065	NA	NA	chrNA:-1--1	NA	NA	NA	NA	NA	A_55_P2079175	NA	NA	NA	NA	NA	0.93	0.193132	-0.383333	0.0251661	0	0.000130754	0.00655404	-1.31333	-5.2208	1.22214	0.89	0.76	1.14	0.03	-0.23	-0.41	-0.36	-0.38
15936	A_55_P2079952	NM_025723	NM_025723	NM_025723	Mm.158124	66715	4921515J06Rik	RIKEN cDNA 4921515J06 gene	ENSMUST00000106586	chr3:108763616-108763675	mm|3qF3	4921515J06Rik	3	11	GTGTTAATTTTGTCTTCACCCATATTTTGGTGTTAGAACAAGCGTATGTTGTATGTGACA	0	NM_025723	NA	NA	chrNA:-1--1	NA	NA	NA	NA	NA	A_55_P2079952	NA	NA	NA	NA	NA	-0.253333	0.0757188	0.913333	0.0450925	0	3.17304e-05	0.00268395	1.16667	6.02172	2.62109	-0.34	-0.22	-0.2	-0.23	-0.15	0.91	0.96	0.87
15946	A_55_P2080168	NM_177914	NM_177914	NM_177914	Mm.464416	331374	Dgkk	diacylglycerol kinase kappa	ENSMUST00000067410	chrX:6523842-6523901	mm|XqA1.1	Dgkk	1	13	TTCAAGGGTGAGAAAAAGAGACTAACAATGGGGTAGTCCCCAAACATCTGATAGCTGTGC	0	NM_177914	NA	NA	chrNA:-1--1	NA	NA	NA	NA	NA	A_55_P2080168	NA	NA	NA	NA	NA	-0.0333333	0.0702377	0.9	0.174356	0	8.97777e-05	0.00527919	0.933333	5.4287	1.59401	0.04	-0.1	-0.04	-0.06	0.17	1.02	0.98	0.7
16063	A_55_P2082974	NM_172161	NM_172161	NM_172161	Mm.152142	108960	Irak2	interleukin-1 receptor-associated kinase 2	ENSMUST00000113024	chr6:113643695-113643754	mm|6qE3	Irak2	14	0	AAGCCAAAAGGAGACTGATGGAGAACATCGTACTCTACAAAGAAGAGAGACTGGACAGCA	0	NM_172161	NA	NA	chrNA:-1--1	NA	NA	NA	NA	NA	A_55_P2082974	NA	NA	NA	NA	NA	1.12	0.245764	-0.48	0.02	0	6.65029e-05	0.0043638	-1.6	-5.597	1.89065	0.84	1.22	1.3	0.14	0.02	-0.5	-0.46	-0.48
16272	A_55_P2087162	NM_001145826	NM_001145826	NM_001145826	Mm.27716	74392	Specc1l	sperm antigen with calponin homology and coiled-coil domains 1-like	ENSMUST00000105421	chr10:74773707-74773766	mm|10qC1	Specc1l	14	0	TGTTGTTTGAACAATGTCAAGACCTGTTGCTCCGGGATACACTTGTTTGTCACCTGCAAG	0	NM_001145826	NA	NA	chrNA:-1--1	NA	NA	NA	NA	NA	A_55_P2087162	NA	NA	NA	NA	NA	1.21333	0.224796	-0.32	0.0793725	0	4.00507e-05	0.00317677	-1.53333	-5.8865	2.39141	1.02	1.16	1.46	0.17	0.05	-0.38	-0.35	-0.23
16418	A_55_P2090414	ENSMUST00000134769				NA			ENSMUST00000134769	chr11:115046359-115046302	mm|11qE2	ENSMUST00000134769	14	0	AGTATGAGATGCAGTGTAGCTGGTGTGAAGATGAAGACAGTGAGGAGGCCCCCACCCCAG	0	ENSMUST00000134769	NA	NA	chrNA:-1--1	NA	NA	NA	NA	NA	A_55_P2090414	NA	NA	NA	NA	NA	0.826667	0.440151	-0.653333	0.193477	0	0.000104685	0.00565299	-1.48	-5.34337	1.44209	0.38	0.84	1.26	-0.08	-0.11	-0.76	-0.43	-0.77
16491	A_55_P2091861	NM_001136065	NM_001136065	NM_001136065	Mm.23790	15258	Hipk2	homeodomain interacting protein kinase 2	ENSMUST00000114856	chr6:38768291-38768232	mm|6qB1	Hipk2	14	0	TGGTTCAGCTAGTCATGTGTCCAAAGCTGTCTGCTCTACGTACTTGCAATCCAGATACTA	0	NM_001136065	NA	NA	chrNA:-1--1	NA	NA	NA	NA	NA	A_55_P2091861	NA	NA	NA	NA	NA	1.27	0.326956	-0.436667	0.090185	0	0.000167786	0.00779664	-1.70667	-5.08463	0.975427	0.9	1.39	1.52	0.52	0.44	-0.53	-0.35	-0.43
16506	A_55_P2092226	NM_194060	NM_194060	NM_194060	Mm.277090	329934	Foxo6	forkhead box O6	ENSMUST00000063846	chr4:119940337-119940278	mm|4qD2.2	Foxo6	4	10	CACCTTGCCATTCCCGCCCGAGGGCTGGAGGTCTGGGAGGGATGGTTGAAGTCGGGCTAG	0	NM_194060	NA	NA	chrNA:-1--1	NA	NA	NA	NA	NA	A_55_P2092226	NA	NA	NA	NA	NA	1.99667	0.600444	-0.0466667	0.090185	0	9.05977e-05	0.00528788	-2.04333	-5.42363	1.58502	1.41	1.97	2.61	0.25	0.36	0.04	-0.04	-0.14
16546	A_55_P2093226	NM_029211	NM_029211	NM_029211	Mm.101141	75212	Rnf121	ring finger protein 121	ENSMUST00000106954	chr7:109168446-109168387	mm|7qE3	Rnf121	14	0	AGAAGAGCTCAGACGGGTGCCAGATTAGCACTGAGCGGTAAAGGGTCTCTTCATCTCTGG	0	NM_029211	NA	NA	chrNA:-1--1	NA	NA	NA	NA	NA	A_55_P2093226	NA	NA	NA	NA	NA	0.73	0.321403	-0.58	0.0953939	0	5.93019e-06	0.000942802	-1.31	-7.04281	4.26755	0.36	0.89	0.94	-0.18	0.07	-0.69	-0.53	-0.52
16586	A_55_P2094044	ENSMUST00000055859	XM_132325	XM_132325	Mm.184589	NA			ENSMUST00000055859	chr5:121773930-121773989	mm|5qF	ENSMUST00000055859	13	1	ATGCCTGGTCATGGCACAGCTTTTAGAAGACAGCCTGTTTTGTGAAGAGTTCATACAGCA	0	ENSMUST00000055859	NA	NA	chrNA:-1--1	NA	NA	NA	NA	NA	A_55_P2094044	NA	NA	NA	NA	NA	0.676667	0.115036	-0.413333	0.323316	0	9.23535e-05	0.00534574	-1.09	-5.41294	1.56604	0.68	0.56	0.79	0.05	-0.01	-0.76	-0.36	-0.12
16618	A_55_P2094721	NM_009234	NM_009234	NM_009234	Mm.41702	20666	Sox11	SRY-box containing gene 11	ENSMUST00000079063	chr12:28020146-28020087	mm|12qA2	Sox11	1	13	GCAGGAGTTTTTCACAGAGGAATACATTTGTTCAAAAGACCAATAAAAATCGTGTGATCA	0	NM_009234	NA	NA	chrNA:-1--1	NA	NA	NA	NA	NA	A_55_P2094721	NA	NA	NA	NA	NA	-0.176667	0.120968	0.873333	0.240901	0	4.92226e-05	0.00365023	1.05	5.76798	2.18787	-0.27	-0.22	-0.04	-0.02	0.2	1.15	0.76	0.71
16671	A_55_P2095820	NM_177357	NM_177357	NM_177357	Mm.82274	545156	Kalrn	kalirin, RhoGEF kinase	ENSMUST00000114968	chr16:34014252-34014193	mm|16qB3	Kalrn	13	1	AAAGATTACTATGCACTGAAGGAGAATGAAATCTGCGTGAGCCAAGGTGAGGTGGTACAG	0	NM_177357	NA	NA	chrNA:-1--1	NA	NA	NA	NA	NA	A_55_P2095820	NA	NA	NA	NA	NA	1.95	0.520481	-0.1	0.04	0	9.4603e-05	0.00536265	-2.05	-5.39955	1.54224	1.68	1.62	2.55	0.19	0.06	-0.1	-0.06	-0.14
16701	A_55_P2096558	NM_172891	NM_172891	NM_172891	Mm.20114	243659	Styk1	serine/threonine/tyrosine kinase 1	ENSMUST00000049150	chr6:131250211-131250152	mm|6qF3	Styk1	14	0	AATCACCATCAATTGTAGTTTGCTTTCCAGTCCCAAGGGCTGAAGTATAAGTGGTGGACC	0	NM_172891	NA	NA	chrNA:-1--1	NA	NA	NA	NA	NA	A_55_P2096558	NA	NA	NA	NA	NA	0.933333	0.166533	-1.17333	0.130512	0	9.31807e-06	0.00122543	-2.10667	-6.75902	3.82555	0.8	1.12	0.88	0.15	-0.29	-1.07	-1.13	-1.32
16702	A_55_P2096599	NM_023910	NM_023910	NM_023910	Mm.286399	78829	Tsc22d4	TSC22 domain family, member 4	ENSMUST00000049554	chr5:138189022-138189081	mm|5qG2	Tsc22d4	14	0	TCACGGAGAAGAGATGGAGCAGTTCGGCTGAGGATGGAGTTAGTTGCTCCAGCGGAGACA	0	NM_023910	NA	NA	chrNA:-1--1	NA	NA	NA	NA	NA	A_55_P2096599	NA	NA	NA	NA	NA	0.923333	0.308275	-0.79	0.08	0	1.55085e-06	0.000447762	-1.71333	-7.92741	5.57015	0.68	0.82	1.27	0.01	-0.27	-0.87	-0.79	-0.71
16723	A_55_P2096973	NM_174846	NM_174846	NM_174846	Mm.335420	235582	Glyctk	glycerate kinase	ENSMUST00000085129	chr9:106058147-106058088	mm|9qF1	Glyctk	5	9	TTGAGCACAGCCATGCAGGGTGATGTAAAAAGAGTGGCTCGGTTCTACGGGCTGCTAGCC	0	NM_174846	NA	NA	chrNA:-1--1	NA	NA	NA	NA	NA	A_55_P2096973	NA	NA	NA	NA	NA	1.24333	0.215019	-0.07	0.14	0	0.000229659	0.0091798	-1.31333	-4.91505	0.664855	1.19	1.06	1.48	0.45	0.45	-0.21	0.07	-0.07
16736	A_55_P2097309	NM_027722	NM_027722	NM_027722	Mm.24397	71207	Nudt4	nudix (nucleoside diphosphate linked moiety X)-type motif 4	ENSMUST00000020217	chr10:95010073-95010014	mm|10qC2	Nudt4	14	0	TTGAAAGATCTAAAGGAAATTGAATCTAGTAGAGCTCATGTCTACCAGCCCAGCCGCCTG	0	NM_027722	NA	NA	chrNA:-1--1	NA	NA	NA	NA	NA	A_55_P2097309	NA	NA	NA	NA	NA	1.35	0.223383	-1.28333	0.156312	0	7.99438e-05	0.00489696	-2.63333	-5.4935	1.70871	1.6	1.17	1.28	0.4	-0.69	-1.26	-1.14	-1.45
16867	A_55_P2100495	NM_173420	NM_173420	NM_173420	Mm.259889	239167	D930020E02Rik	RIKEN cDNA D930020E02 gene	ENSMUST00000059362	chr14:69908604-69908545	mm|14qD2	D930020E02Rik	3	11	TGTCTTTCTTGCTTTCTGACCTCATACGAAGAACATTGAGGTGTCAGGGAGCTTCCAGAA	0	NM_173420	NA	NA	chrNA:-1--1	NA	NA	NA	NA	NA	A_55_P2100495	NA	NA	NA	NA	NA	0.756667	0.135031	-0.313333	0.0723418	0	0.000201438	0.00851451	-1.07	-4.98564	0.794571	0.76	0.62	0.89	0.11	0.24	-0.35	-0.36	-0.23
16878	A_55_P2100679	NM_001039520	NM_001039520	NM_001039520	Mm.433257	13430	Dnm2	dynamin 2	ENSMUST00000115404	chr9:21308989-21309048	mm|9qA3	Dnm2	14	0	TGTACCACGCACTGAAGGAGGCCCTCAACATTATTGGGGACATCAGCACCAGCACCGTGT	0	NM_001039520	NA	NA	chrNA:-1--1	NA	NA	NA	NA	NA	A_55_P2100679	NA	NA	NA	NA	NA	1.24	0.264575	-0.166667	0.16563	0	1.81121e-05	0.0019229	-1.40667	-6.35353	3.17319	1.54	1.04	1.14	0.35	-0.18	-0.34	-0.01	-0.15
17209	A_55_P2108476	NM_144888	NM_144888	NM_144888	Mm.287226	228607	Mavs	mitochondrial antiviral signaling protein	ENSMUST00000130597	chr2:131073675-131073734	mm|2qF1	Mavs	14	0	CTCACCTGTGAGATGGAAAGTATGCATACATTGATGCTAATATATTCTAGTTTTATCAGG	0	NM_144888	NA	NA	chrNA:-1--1	NA	NA	NA	NA	NA	A_55_P2108476	NA	NA	NA	NA	NA	0.52	0.229129	-1.19667	0.165025	0	4.7404e-06	0.000813101	-1.71667	-7.18599	4.48605	0.27	0.57	0.72	-0.05	-0.1	-1.38	-1.15	-1.06
17232	A_55_P2108938	NM_001005247	NM_001005247	NM_001005247	Mm.379442	246694	Hps5	Hermansky-Pudlak syndrome 5 homolog (human)	ENSMUST00000051883	chr7:54015922-54015863	mm|7qB4	Hps5	14	0	CAAGCCATGTAACTGGATTGTCATTTATGAAGCTTTATGTAGCCTGTTATGTTGGTAATA	0	NM_001005247	NA	NA	chrNA:-1--1	NA	NA	NA	NA	NA	A_55_P2108938	NA	NA	NA	NA	NA	0.183333	0.0945163	-1.18667	0.0814453	0	2.32489e-05	0.00217936	-1.37	-6.20466	2.92752	0.15	0.11	0.29	-0.45	-0.02	-1.13	-1.28	-1.15
17524	A_55_P2115406	NM_145581	NM_145581	NM_145581	Mm.290569	233186	Siglec5	sialic acid binding Ig-like lectin 5	ENSMUST00000085470	chr7:50611746-50611805	mm|7qB4	Siglec5	3	11	CTCCACCATAAATAGTGCAAGCATAACTTCATCCAACATTGCGTTGGGATACCCAATCCA	0	NM_145581	NA	NA	chrNA:-1--1	NA	NA	NA	NA	NA	A_55_P2115406	NA	NA	NA	NA	NA	1.69667	0.707766	-0.0966667	0.177858	0	0.000196771	0.00845412	-1.79333	-4.9983	0.817765	1.13	1.47	2.49	0.48	0.36	-0.29	0.06	-0.06
17583	A_55_P2117081	ENSMUST00000103558		AK138686	Mm.246559	NA			ENSMUST00000103558	chr13:19308428-19308487	mm|13qA2	ENSMUST00000103558	7	7	ATCATCAGCTTCTCTCTGCTTAGAAGAACATCTGTCTGTGGCAATGAGAAGAAATCCTAA	0	ENSMUST00000103558	NA	NA	chrNA:-1--1	NA	NA	NA	NA	NA	A_55_P2117081	NA	NA	NA	NA	NA	2.37667	0.67159	-0.276667	0.0472582	0	0.000102415	0.00558612	-2.65333	-5.35551	1.46377	1.68	2.43	3.02	0.85	1.31	-0.33	-0.24	-0.26
17586	A_55_P2117119	NM_028889	NM_028889	NM_028889	Mm.247951	98363	Efhd1	EF hand domain containing 1	ENSMUST00000118687	chr1:89207298-89207357	mm|1qD	Efhd1	3	11	GACTTGTAACTTGTAACTCTTTTGTAACTGCTGTCTTTACAATAAAGAAAACATCTGCCC	0	NM_028889	NA	NA	chrNA:-1--1	NA	NA	NA	NA	NA	A_55_P2117119	NA	NA	NA	NA	NA	2.00333	0.85594	-0.153333	0.12741	0	4.51267e-05	0.0034723	-2.15667	-5.81778	2.27364	1.31	1.74	2.96	0.07	-0.21	-0.09	-0.3	-0.07
17767	A_55_P2121466	NM_011308	NM_011308	NM_011308	Mm.271814	20185	Ncor1	nuclear receptor co-repressor 1	ENSMUST00000108708	chr11:62130251-62130192	mm|11qB2	Ncor1	14	0	AACTAATTATGGCACTGTAGGATCACCTTTATTCATTAAGAATTGCTTGCTGTGATTCAG	0	NM_011308	NA	NA	chrNA:-1--1	NA	NA	NA	NA	NA	A_55_P2121466	NA	NA	NA	NA	NA	1.20333	0.397157	-0.506667	0.125831	0	1.99705e-06	0.000508754	-1.71	-7.75552	5.32577	0.75	1.37	1.49	0.19	0.27	-0.64	-0.49	-0.39
17768	A_55_P2121484	NM_176996	NM_176996	NM_176996	Mm.29279	319757	Smo	smoothened homolog (Drosophila)	ENSMUST00000001812	chr6:29710919-29710978	mm|6qA3.3	Smo	14	0	TAAAACTGCAATGAGCACACACAGACACACACACACATACACTCTCACACACACAGACAG	0	NM_176996	NA	NA	chrNA:-1--1	NA	NA	NA	NA	NA	A_55_P2121484	NA	NA	NA	NA	NA	0.74	0.583866	-1.07667	0.363501	0	0.000160011	0.0075818	-1.81667	-5.11043	1.02237	0.09	0.91	1.22	0.05	-0.11	-0.67	-1.19	-1.37
17853	A_55_P2123484	ENSMUST00000139829	XR_106413	XR_106413	Mm.277966	NA			ENSMUST00000139829	chr11:102437862-102437803	mm|11qE1	ENSMUST00000139829	11	3	CGAGTCACCCGGGATATTTAAAATATTCTAGTAGCCACGTAGTTTAACAGAAAGAAAAAA	0	ENSMUST00000139829	NA	NA	chrNA:-1--1	NA	NA	NA	NA	NA	A_55_P2123484	NA	NA	NA	NA	NA	0.55	0.8747	-1.52667	0.160728	0	0.000219788	0.00894604	-2.07667	-4.93866	0.708317	0.4	1.49	-0.24	0.22	-1.13	-1.41	-1.71	-1.46
17912	A_55_P2125049	NM_001199967	NM_001199967	NM_001199967	Mm.484916	100529082	Gm11127	predicted gene 11127	ENSMUST00000116010	chr17:36193331-36193272	mm|17qB1	Gm11127	14	0	TTTGGAGCTGTGATCATCATTGGAGCTGTGGTGGCTTTTATGATGAAGAGGAGAAACACA	0	NM_001199967	NA	NA	chrNA:-1--1	NA	NA	NA	NA	NA	A_55_P2125049	NA	NA	NA	NA	NA	1.34333	0.391195	-1.12333	0.170392	0	2.07463e-05	0.00204899	-2.46667	-6.27234	3.03961	0.9	1.49	1.64	0.02	0.47	-1.02	-1.32	-1.03
18264	A_55_P2133637	NM_145615	NM_145615	NM_145615	Mm.290853	110842	Etfa	electron transferring flavoprotein, alpha polypeptide	ENSMUST00000142587	chr9:55343619-55343560	mm|9qB	Etfa	14	0	TCTATGTAAAGTAGCTGGCATAGCAAAGGTTCTGGTGGCTCAGCATGATGCATACAAAGG	0	NM_145615	NA	NA	chrNA:-1--1	NA	NA	NA	NA	NA	A_55_P2133637	NA	NA	NA	NA	NA	0.623333	0.211975	-0.593333	0.207445	0	0.000170046	0.00782071	-1.21667	-5.07736	0.962187	0.43	0.59	0.85	0.14	0.24	-0.37	-0.78	-0.63
18276	A_55_P2133907	ENSMUST00000103520		X59198	Mm.436597	NA			ENSMUST00000103520	chr12:116306002-116305943	mm|12qF2	ENSMUST00000103520	4	10	TTCTCTGGGTTTTCACTGAGCACTTCTAATATGGGTATAGGCTGGATTCGTCAGCCTTCA	0	ENSMUST00000103520	NA	NA	chrNA:-1--1	NA	NA	NA	NA	NA	A_55_P2133907	NA	NA	NA	NA	NA	2.49	0.150997	-0.163333	0.150444	0	3.14291e-06	0.00065439	-2.65333	-7.45335	4.88605	2.65	2.47	2.35	0.08	0.02	-0.15	-0.32	-0.02
18293	A_55_P2134308	ENSMUST00000106682		AK011839	Mm.96867	67150	Rnf141	ring finger protein 141	ENSMUST00000106682	chr7:117959919-117959860	mm|7qF1	Rnf141	13	1	GTTCTGGCATCTTTTTAGTAGGTTTAAATTTTAGAGTGTTGACAGTTGTAGCCATCTGAG	0	ENSMUST00000106682	NA	NA	chrNA:-1--1	NA	NA	NA	NA	NA	A_55_P2134308	NA	NA	NA	NA	NA	0.536667	0.083865	-0.37	0.0458257	0	8.85603e-05	0.00526652	-0.906667	-5.43631	1.60751	0.44	0.59	0.58	-0.07	-0.09	-0.36	-0.42	-0.33
18393	A_55_P2137299	NM_028029	NM_028029	NM_028029	Mm.159024	71972	Dnmbp	dynamin binding protein	ENSMUST00000112033	chr19:43928801-43928742	mm|19qC3	Dnmbp	14	0	TACTGAAAGCCACCGACCGAGAAGGCAACTTGATCGCCATCTTCCTTGAGGAGCACAGCC	0	NM_028029	NA	NA	chrNA:-1--1	NA	NA	NA	NA	NA	A_55_P2137299	NA	NA	NA	NA	NA	0.783333	0.144338	-0.586667	0.445571	0	3.83259e-05	0.00308517	-1.37	-5.91195	2.43484	0.95	0.7	0.7	-0.01	0.06	-1.1	-0.3	-0.36
18395	A_55_P2137314	NM_001039039	NM_001039039	NM_001039039	Mm.334029	622320	Kctd21	potassium channel tetramerisation domain containing 21	ENSMUST00000054107	chr7:104498660-104498719	mm|7qE1	Kctd21	14	0	CCTCACAGGACCGTTGTGAGGATCAAACAAAATAATGTATGTGAGAATAAATGATAAATG	0	NM_001039039	NA	NA	chrNA:-1--1	NA	NA	NA	NA	NA	A_55_P2137314	NA	NA	NA	NA	NA	1.39	0.209523	-0.05	0.03	0	0.000170471	0.00782071	-1.44	-5.07601	0.95972	1.21	1.34	1.62	0.2	0.02	-0.02	-0.08	-0.05
18525	A_55_P2141152	NM_008324	NM_008324	NM_008324	Mm.392	15930	Ido1	indoleamine 2,3-dioxygenase 1	ENSMUST00000033956	chr8:25694672-25694613	mm|8qA2	Ido1	4	10	TAAAATATATTTATGATTGAAATACAACAATGAGACCCAGTAAATAAAAGTTATTGTGAA	0	NM_008324	NA	NA	chrNA:-1--1	NA	NA	NA	NA	NA	A_55_P2141152	NA	NA	NA	NA	NA	2.47	0.695054	-0.106667	0.237978	0	4.42449e-05	0.00343265	-2.57667	-5.82912	2.29312	2.46	1.78	3.17	0.15	-0.04	-0.15	-0.32	0.15
18530	A_55_P2141301	NM_025292	NM_025292	NM_025292	Mm.279603	24071	Synj2bp	synaptojanin 2 binding protein	ENSMUST00000019829	chr12:82602785-82602726	mm|12qD1	Synj2bp	14	0	ATGAGAAGTTACATATTTTACTAGGACTGCCAATAAAAACTCAGCTATCATCCAAAGAGG	0	NM_025292	NA	NA	chrNA:-1--1	NA	NA	NA	NA	NA	A_55_P2141301	NA	NA	NA	NA	NA	1.64	0.339558	-0.0333333	0.0585947	0	0.000232248	0.00922014	-1.67333	-4.90903	0.653766	1.41	1.48	2.03	0.59	0.1	-0.1	0.01	-0.01
18777	A_55_P2148062	NM_175391	NM_175391	NM_175391	Mm.86391	108956	Apol7c	apolipoprotein L 7c	ENSMUST00000062562	chr15:77356402-77356343	mm|15qE1	Apol7c	11	3	AATGTATTAATGCCATTCAGTTGTCCAAAGCCAACACTCGCCTAGCAAATGATGCCAGGC	0	NM_175391	NA	NA	chrNA:-1--1	NA	NA	NA	NA	NA	A_55_P2148062	NA	NA	NA	NA	NA	2.62333	0.822091	-0.316667	0.179536	0	1.06278e-05	0.00133799	-2.94	-6.67768	3.69666	1.69	3.24	2.94	0.7	0.59	-0.52	-0.18	-0.25
18829	A_55_P2149763	NM_001025313	NM_001025313	NM_001025313	Mm.154457	21356	Tapbp	TAP binding protein	ENSMUST00000025161	chr17:34065963-34066022	mm|17qB1	Tapbp	14	0	ATTAGGACGAAAGGTCTTCATAGCATCTTAAGATTCTAGAGACCTCAGGGACAGCCCACA	0	NM_001025313	NA	NA	chrNA:-1--1	NA	NA	NA	NA	NA	A_55_P2149763	NA	NA	NA	NA	NA	0.203333	0.0665833	-0.9	0.229129	0	9.25765e-05	0.00534574	-1.10333	-5.4116	1.56365	0.13	0.22	0.26	-0.03	0.24	-1.1	-0.65	-0.95
18958	A_55_P2153296	NM_025412	NM_025412	NM_025412	Mm.250599	66194	Pycrl	pyrroline-5-carboxylate reductase-like	ENSMUST00000023232	chr15:75747756-75747697	mm|15qD3	Pycrl	14	0	TGTACATTTTCAGAGGCCCTGGCTGAAGGTGCCATCAAAATGGGCATGCCCAGTGGCCTG	0	NM_025412	NA	NA	chrNA:-1--1	NA	NA	NA	NA	NA	A_55_P2153296	NA	NA	NA	NA	NA	0.586667	0.124231	-0.803333	0.219393	0	0.00023651	0.0093116	-1.39	-4.89927	0.635775	0.52	0.51	0.73	0.07	-0.33	-0.73	-0.63	-1.05
19037	A_55_P2155856	NM_001045542	NM_001045542	NM_001045542	Mm.432049	624860	Gm12253	predicted gene 12253	ENSMUST00000073937	chr11:58253441-58253500	mm|11qB1.3	Gm12253	3	11	AAGAACGTGACCATCACGGATAATCTTAAATTTGATACCTCCTGTGTCAATGGGAGCCCT	0	NM_001045542	NA	NA	chrNA:-1--1	NA	NA	NA	NA	NA	A_55_P2155856	NA	NA	NA	NA	NA	0.236667	0.22053	1.16333	0.153731	0	0.000141241	0.00698272	0.926667	5.17853	1.14582	0.18	0.05	0.48	-0.14	-0.01	1.06	1.34	1.09
19080	A_55_P2156855	NM_024495	NM_024495	NM_024495	Mm.158776	71934	Car13	carbonic anhydrase 13	ENSMUST00000029071	chr3:14662332-14662391	mm|3qA1	Car13	14	0	ACGCTATCCTATATCTGCTGTTTTTTCTGTCACCCATTAAAAAGATGAACCACGTCTTGC	0	NM_024495	NA	NA	chrNA:-1--1	NA	NA	NA	NA	NA	A_55_P2156855	NA	NA	NA	NA	NA	1.52	0.173493	-1.01333	0.205264	0	0.000131605	0.00658149	-2.53333	-5.21724	1.21572	1.61	1.63	1.32	1.01	-0.57	-1.24	-0.84	-0.96
19130	A_55_P2158404	NM_020557	NM_020557	NM_020557	Mm.271839	22169	Cmpk2	cytidine monophosphate (UMP-CMP) kinase 2, mitochondrial	ENSMUST00000085524	chr12:27162935-27162994	mm|12qA2	Cmpk2	14	0	CCCTCGAGAGAGACAGTCCTGCAGAAGGTTTTAGAGCTGATCCAGAGTTCTGGTCGTTAA	0	NM_020557	NA	NA	chrNA:-1--1	NA	NA	NA	NA	NA	A_55_P2158404	NA	NA	NA	NA	NA	2.28667	0.151767	-0.86	0.317962	0	1.50418e-06	0.000447762	-3.14667	-7.94835	5.59965	2.15	2.26	2.45	0.74	0.28	-0.57	-0.81	-1.2
19135	A_55_P2158483	NM_028024	NM_028024	NM_028024	Mm.274734	71966	Nkiras2	NFKB inhibitor interacting Ras-like protein 2	ENSMUST00000051947	chr11:100487671-100487730	mm|11qD	Nkiras2	14	0	CTGGCCCAGGCCAGTGCCACCTTTGTCCTCTCTTAACTCCAAGAAGTGCAAGTGAACTTG	0	NM_028024	NA	NA	chrNA:-1--1	NA	NA	NA	NA	NA	A_55_P2158483	NA	NA	NA	NA	NA	0.766667	0.192959	-0.33	0.268514	0	0.000182082	0.00809524	-1.09667	-5.04026	0.894525	0.55	0.83	0.92	-0.03	-0.27	-0.49	-0.02	-0.48
19208	A_55_P2160623	NM_177357	NM_177357	NM_177357	Mm.82274	545156	Kalrn	kalirin, RhoGEF kinase	ENSMUST00000074924	chr16:33975661-33975602	mm|16qB3	Kalrn	14	0	GTCAAGAGTTACATCGTCAATAGGGTGAACCAAGGGACCTCGCTATCCCACAACCCCTGA	0	NM_177357	NA	NA	chrNA:-1--1	NA	NA	NA	NA	NA	A_55_P2160623	NA	NA	NA	NA	NA	1.76667	0.33946	-0.493333	0.0802081	0	2.25957e-05	0.002146	-2.26	-6.22156	2.95557	1.4	1.83	2.07	0.23	-0.23	-0.41	-0.5	-0.57
19282	A_55_P2162688	ENSMUST00000103566		U07554	Mm.210785	432729	Tcrg-C	T-cell receptor gamma, constant region	ENSMUST00000103566	chr13:19444153-19444212	mm|13qA2	Tcrg-C	3	11	TTCGTTGTATTCTGTCTATTCAGAAGAGCAGCCATGTCCTGTGATGATCAACGTTCATAA	0	ENSMUST00000103566	NA	NA	chrNA:-1--1	NA	NA	NA	NA	NA	A_55_P2162688	NA	NA	NA	NA	NA	1.51333	0.47606	-0.126667	0.118462	0	6.24705e-05	0.00420105	-1.64	-5.63235	1.95246	1.19	1.29	2.06	0.44	0.46	-0.2	0.01	-0.19
19345	A_55_P2164778	NM_008959	NM_008959	NM_008959	Mm.281464	19210	Ptdss1	phosphatidylserine synthase 1	ENSMUST00000021990	chr13:67098825-67098884	mm|13qB3	Ptdss1	14	0	TGAGGTGCTAGTGGGTATTAATTAACTTTCATCTGTGCCATGTTCTACTAAAACATTCTC	0	NM_008959	NA	NA	chrNA:-1--1	NA	NA	NA	NA	NA	A_55_P2164778	NA	NA	NA	NA	NA	1.2	0.1249	-0.243333	0.0986577	0	0.00020055	0.00851113	-1.44333	-4.98802	0.798944	1.34	1.16	1.1	1.02	-0.13	-0.13	-0.31	-0.29
19486	A_55_P2168643	ENSMUST00000117435				NA			ENSMUST00000117435	chr5:31229105-31229164	mm|5qB1	ENSMUST00000117435	14	0	ATGTGGTCCTTCAGACCGAGGGCTCCATCCCCACTTCTACAGTCATCATCAACGAGGCCA	0	ENSMUST00000117435	NA	NA	chrNA:-1--1	NA	NA	NA	NA	NA	A_55_P2168643	NA	NA	NA	NA	NA	1.40667	0.495715	-0.69	0.25632	0	0.000129004	0.00648132	-2.09667	-5.2282	1.23547	0.84	1.62	1.76	0.28	0.23	-0.93	-0.42	-0.72
19555	A_55_P2170737	NM_183029	NM_183029	NM_183029	Mm.485084	319765	Igf2bp2	insulin-like growth factor 2 mRNA binding protein 2	ENSMUST00000041504	chr16:22059641-22059582	mm|16qB1	Igf2bp2	14	0	CAGGAAAATAGCAATTTATACGAGGTTGTTGGCCCAGGGCGTTAAATTTACAGATTTTTT	0	NM_183029	NA	NA	chrNA:-1--1	NA	NA	NA	NA	NA	A_55_P2170737	NA	NA	NA	NA	NA	0.186667	0.0907377	-1.23	0.00999999	0	0.000151744	0.00734476	-1.41667	-5.13935	1.07485	0.2	0.27	0.09	-0.35	0.23	-1.23	-1.22	-1.24
19665	A_55_P2174541	NM_001013371	NM_001013371	NM_001013371	Mm.390852	209200	Dtx3l	deltex 3-like (Drosophila)	ENSMUST00000055814	chr16:35932944-35932885	mm|16qB3	Dtx3l	14	0	GAAAGGGTTGGGCAAGGAGAGAGCTCGCTTACACAATACCAAGTTTGCCGACAACTTTAA	0	NM_001013371	NA	NA	chrNA:-1--1	NA	NA	NA	NA	NA	A_55_P2174541	NA	NA	NA	NA	NA	0.9	0.21	-0.783333	0.215484	0	9.81713e-05	0.00549303	-1.68333	-5.37898	1.50562	0.75	0.81	1.14	-0.14	-0.05	-0.95	-0.54	-0.86
19803	A_55_P2178491	NM_212473	NM_212473	NM_212473	Mm.225649	77938	Fam53b	family with sequence similarity 53, member B	ENSMUST00000106168	chr7:139905107-139905048	mm|7qF3	Fam53b	13	1	TGTGTTCATTTGCTTTCTGATGTTCTTTTCATCAAGTAAAGCAGGTTTTGTCTAGAAGGT	0	NM_212473	NA	NA	chrNA:-1--1	NA	NA	NA	NA	NA	A_55_P2178491	NA	NA	NA	NA	NA	0.956667	0.460905	-0.383333	0.145717	0	8.58147e-05	0.00513324	-1.34	-5.45388	1.63864	0.48	0.99	1.4	0.05	0.18	-0.55	-0.32	-0.28
19908	A_55_P2181752	ENSMUST00000149824				NA			ENSMUST00000149824	chr15:77255913-77255854	mm|15qE1	ENSMUST00000149824	12	2	ACTTTGTGGCAGAAGTTGATTTGTCCAGGTCACCTCCCCGAGGGATGCCTGCAGTACCAG	0	ENSMUST00000149824	NA	NA	chrNA:-1--1	NA	NA	NA	NA	NA	A_55_P2181752	NA	NA	NA	NA	NA	2.73	0.641327	-0.613333	0.0665833	0	1.53792e-06	0.000447762	-3.34333	-7.93314	5.57824	2.22	2.52	3.45	0.59	0.8	-0.67	-0.54	-0.63
19918	A_55_P2182026	NM_183160	NM_183160	NM_183160	Mm.391170	226040	E030010A14Rik	RIKEN cDNA E030010A14 gene	ENSMUST00000057243	chr19:24754076-24754135	mm|19qB	E030010A14Rik	5	9	GCTAAAGCAAATGTTCAACTCGGTTTGCATAAATTGTGTTAGTCTCTTTAAGGCCATAAA	0	NM_183160	NA	NA	chrNA:-1--1	NA	NA	NA	NA	NA	A_55_P2182026	NA	NA	NA	NA	NA	2.12667	0.351046	-0.186667	0.111505	0	0.000155543	0.00746811	-2.31333	-5.12586	1.05039	1.96	1.89	2.53	0.08	-0.11	-0.23	-0.06	-0.27
19920	A_55_P2182112	NM_133797	NM_133797	NM_133797	Mm.24593	97820	4833439L19Rik	RIKEN cDNA 4833439L19 gene	ENSMUST00000110014	chr13:54663114-54663055	mm|13qB1	4833439L19Rik	14	0	CATGGGCAGCATCCCCTGGAAGCCAGTGATTCCAGAGCGCAAGTATCAGCATCTTGACAA	0	NM_133797	NA	NA	chrNA:-1--1	NA	NA	NA	NA	NA	A_55_P2182112	NA	NA	NA	NA	NA	0.863333	0.176163	-0.573333	0.147422	0	2.9228e-06	0.000625161	-1.43667	-7.50122	4.95657	0.72	0.81	1.06	-0.01	0.03	-0.74	-0.46	-0.52
20239	A_55_P2272007	NM_001164838	NM_001164838	NM_001164838	Mm.302287	71268	Lrrfip2	leucine rich repeat (in FLII) interacting protein 2	ENSMUST00000035078	chr9:111102268-111102327	mm|9qF3	Lrrfip2	14	0	CTCAAGGATGTCATTGAAGAGCAGGAGGAGCAGATGGCAGAGTTTTATAGAGAGAACGAA	0	NM_001164838	NA	NA	chrNA:-1--1	NA	NA	NA	NA	NA	A_55_P2272007	NA	NA	NA	NA	NA	0.373333	0.205508	-0.733333	0.118462	0	0.000120806	0.00622843	-1.10667	-5.26429	1.30042	0.24	0.27	0.61	0.02	0.09	-0.66	-0.87	-0.67
20400	A_55_P2399688	NM_027450	NM_027450	NM_027450	Mm.22213	384009	Glipr2	GLI pathogenesis-related 2	ENSMUST00000030202	chr4:43991304-43991363	mm|4qB1	Glipr2	11	3	CCACTAGCACCTCTCACACCTCATATGTGGGTTGTTTGTTTGTTCGTTTGTTTTTGTTTT	0	NM_027450	NA	NA	chrNA:-1--1	NA	NA	NA	NA	NA	A_55_P2399688	NA	NA	NA	NA	NA	1.74333	0.376475	-0.933333	0.110604	0	5.79601e-06	0.00092968	-2.67667	-7.05736	4.2899	1.99	1.31	1.93	0.37	-0.52	-0.92	-1.05	-0.83
20588	A_65_P10399	NM_010303	NM_010303	NM_010303	Mm.193925	14674	Gna13	guanine nucleotide binding protein, alpha 13	ENSMUST00000020930	chr11:109261445-109261503	mm|11qE1	Gna13	14	0	TATGGTACGAGTTTAGGGCTTAGTCAGTTTACAATGGGGATTGAATTTTGTGTCAAAACC	0	NM_010303	NA	NA	chrNA:-1--1	NA	NA	NA	NA	NA	A_65_P10399	NA	NA	NA	NA	NA	0.93	0.145258	-0.51	0.293087	0	0.000251714	0.00963007	-1.44	-4.86588	0.574138	0.79	0.92	1.08	-0.01	-0.09	-0.41	-0.84	-0.28
20638	A_65_P16603	NM_007522	NM_007522	NM_007522	Mm.4387	12015	Bad	BCL2-associated agonist of cell death	ENSMUST00000025910	chr19:7016918-7017403	mm|19qA	Bad	14	0	TGGAGACCAGCAGCCCAGAGTATGTTCCAGATCCCAGAGTTTGAGCCGAGTGAGCAGGAA	0	NM_007522	NA	NA	chrNA:-1--1	NA	NA	NA	NA	NA	A_65_P16603	NA	NA	NA	NA	NA	0.886667	0.151438	-0.373333	0.106927	0	0.000122394	0.00626552	-1.26	-5.2571	1.2875	0.78	0.82	1.06	-0.07	-0.34	-0.44	-0.25	-0.43
20640	A_65_P16680	NM_019835	NM_019835	NM_019835	Mm.485050	56336	B4galt5	UDP-Gal:betaGlcNAc beta 1,4-galactosyltransferase, polypeptide 5	ENSMUST00000109221	chr2:167124115-167124056	mm|2qH3	B4galt5	14	0	GTTTTAAAAGGTGCCAGGGGTACATTTTTGCACTGAAACCTAAAGATGTTTTAAAAACAC	0	NM_019835	NA	NA	chrNA:-1--1	NA	NA	NA	NA	NA	A_65_P16680	NA	NA	NA	NA	NA	1.65333	0.393234	-1.24	0.113578	0	7.55085e-06	0.00110209	-2.89333	-6.89024	4.03141	1.21	1.79	1.96	0.46	-0.09	-1.32	-1.29	-1.11
20715	A_66_P101473	NM_015822	NM_015822	NM_015822	Mm.214746	50789	Fbxl3	F-box and leucine-rich repeat protein 3	ENSMUST00000145693	chr14:103480762-103480703	mm|14qE2.3	Fbxl3	14	0	CTTCAGAGCCTGAAATGGCTCTTCAGTAGTAGTGGGACTTTTACAAAGTACCTTGATAAT	0	NM_015822	NA	NA	chrNA:-1--1	NA	NA	NA	NA	NA	A_66_P101473	NA	NA	NA	NA	NA	1.03667	0.220303	-0.473333	0.150444	0	0.000101286	0.00558076	-1.51	-5.36166	1.47474	0.89	1.29	0.93	0.21	0.02	-0.46	-0.33	-0.63
20717	A_66_P101499	ENSMUST00000138201		AK082553	Mm.483375	NA			ENSMUST00000138201	chrX:51016589-51016530	mm|XqA5	ENSMUST00000138201	4	10	GGTGTTGAATCCATGTTGAACCTCAAGAGTAAGGGGAAATGAAACCATCTCTACAGGCCA	0	ENSMUST00000138201	NA	NA	chrNA:-1--1	NA	NA	NA	NA	NA	A_66_P101499	NA	NA	NA	NA	NA	2.82	0.844453	-0.143333	0.233524	0	9.44373e-05	0.00536265	-2.96333	-5.40053	1.54397	2.03	3.71	2.72	1.95	0.65	-0.35	-0.19	0.11
20751	A_66_P102510	NM_001168668	NM_001168668	NM_001168668	Mm.25632	67726	Fam114a2	family with sequence similarity 114, member A2	ENSMUST00000129596	chr11:57320369-57318831	mm|11qB1.3	Fam114a2	14	0	GGAGATGCTTTCCCGAGAAAGTGAGATAAAGGTGAAATCTATTCTTAGTTCTCTGAGTGG	0	NM_001168668	NA	NA	chrNA:-1--1	NA	NA	NA	NA	NA	A_66_P102510	NA	NA	NA	NA	NA	1.00667	0.275741	-0.06	0.0556776	0	7.11271e-05	0.00457028	-1.06667	-5.55911	1.82422	0.72	1.03	1.27	-0.02	0.16	-0.01	-0.05	-0.12
20813	A_66_P105711	NM_021710	NM_021710	NM_021710	Mm.386749	11782	Ap4s1	adaptor-related protein complex AP-4, sigma 1	ENSMUST00000021338	chr12:52817946-52818005	mm|12qC1	Ap4s1	14	0	CCAGTGCCATAACTTTTAAAGGATATTGCAAAGAAACTGGGAAAGGGTGAAAAAATGATC	0	NM_021710	NA	NA	chrNA:-1--1	NA	NA	NA	NA	NA	A_66_P105711	NA	NA	NA	NA	NA	0.61	0.0818535	-0.243333	0.0757188	0	0.000229771	0.0091798	-0.853333	-4.91479	0.664373	0.59	0.54	0.7	-0.04	-0.1	-0.19	-0.33	-0.21
20986	A_66_P112886	NM_011908	NM_011908	NM_011908	Mm.21846	24109	Ubl3	ubiquitin-like 3	ENSMUST00000079324	chr5:149316590-149316531	mm|5qG3	Ubl3	14	0	AGATTGGCGTGTAGCATTATAGACCAGTATTCCATATCAATAACTTTATCCAGCCTTTTG	0	NM_011908	NA	NA	chrNA:-1--1	NA	NA	NA	NA	NA	A_66_P112886	NA	NA	NA	NA	NA	0.483333	0.128582	-1.10667	0.0152752	0	6.2435e-05	0.00420105	-1.59	-5.63268	1.95302	0.63	0.39	0.43	-0.43	-0.84	-1.09	-1.12	-1.11
21079	A_66_P116635	NR_002855	NR_002855	NR_002855	Mm.440180	111975	Igf2as	insulin-like growth factor 2, antisense	ENSMUST00000141681	chr7:149856156-149856215	mm|7qF5	Igf2as	5	9	CTGACACCCTGGAATGTCTGTGGGCGTGGCACAGGTAAAAAGGGGCGTGGCTTATGCAAA	0	NR_002855	NA	NA	chrNA:-1--1	NA	NA	NA	NA	NA	A_66_P116635	NA	NA	NA	NA	NA	1.73667	0.356417	-0.06	0.0754983	0	0.000173255	0.00789822	-1.79667	-5.06721	0.943693	1.84	2.03	1.34	0.89	0.88	-0.05	-0.14	0.01
21122	A_66_P118592	NM_009530	NM_009530	NM_009530	Mm.10141	22589	Atrx	alpha thalassemia/mental retardation syndrome X-linked homolog (human)	ENSMUST00000113573	chrX:102993703-102993644	mm|XqD	Atrx	14	0	TTTACTAGACATGGGAATTTTTATATGGTCTAATTATTTACTCAAAGGCATAGATGTGAA	0	NM_009530	NA	NA	chrNA:-1--1	NA	NA	NA	NA	NA	A_66_P118592	NA	NA	NA	NA	NA	-0.68	0.304138	0.3	0.253574	0	0.000240041	0.00939935	0.98	4.89132	0.621113	-0.33	-0.83	-0.88	0.02	-0.02	0.19	0.12	0.59
21300	A_66_P126094	NM_025412	NM_025412	NM_025412	Mm.250599	66194	Pycrl	pyrroline-5-carboxylate reductase-like	ENSMUST00000053918	chr15:75747234-75747175	mm|15qD3	Pycrl	14	0	TAAGTGGAATGGCTAATTTATCCAAGAAGCGTTGACTACTTGTAAGATGCTATCAAGACG	0	NM_025412	NA	NA	chrNA:-1--1	NA	NA	NA	NA	NA	A_66_P126094	NA	NA	NA	NA	NA	0.413333	0.0960902	-0.593333	0.20306	0	0.000236313	0.0093116	-1.00667	-4.89972	0.636599	0.43	0.31	0.5	0.19	-0.14	-0.73	-0.36	-0.69
21598	A_66_P138289	NM_134006	NM_134006	NM_134006	Mm.439856	19682	Rdh5	retinol dehydrogenase 5	ENSMUST00000026406	chr10:128350657-128350646	mm|10qD3	Rdh5	14	0	AGTGCTGCCTGGTTTCTGATACCAATTAGGCTCTCAATAAATATGTATGCTTTAAATCAA	0	NM_134006	NA	NA	chrNA:-1--1	NA	NA	NA	NA	NA	A_66_P138289	NA	NA	NA	NA	NA	1.19333	0.702306	-1.19	0.221133	0	1.32254e-05	0.00157353	-2.38333	-6.54366	3.48214	0.44	1.31	1.83	-0.17	0.34	-1.11	-1.02	-1.44
[truncated: 6 more columns]

## Sheet: Table C
Table C. Genes overexpressed in Adenomas vs adjacent tissue
Original row	ProbeID	PrimaryAccession	RefSeqAccession	GenbankAccession	UniGeneID	EntrezGeneID	GeneSymbol	GeneName	EnsemblID	GenomicCoordinates	Cytoband	GeneName2	N.detected	N.undetected	Sequence	ControlType	SystematicName	GENE_TITLE	TX_END	CHR_LOCATION	STRAND	TX_START	GO_TERMS	GENE_SYMBOL	REFSEQ_ACC	PROBE_ID	ENTREZ_ID	UNIGENE_ID	GENBANK_ACC	CHR	TGI_TC	Group 1 mean	Group 1 std.dev	Group 2 mean	Group 2 std.dev	F-values	significance-values, 1vs.2	adj-p-values, 1vs.2	log fold change, 1vs.2	t-statistic, 1vs.2	log-odds, 1vs.2	MedCentLog2Int_Cy3_iP1_1_1	MedCentLog2Int_Cy3_iP3_2_2	MedCentLog2Int_Cy3_iP4_1_3	MedCentLog2Int_Cy3_Adj2_2_1	MedCentLog2Int_Cy3_Adj3_1_2	MedCentLog2Int_Cy3_Ade1_2_3	MedCentLog2Int_Cy3_Ade2_1_4	MedCentLog2Int_Cy3_Ade3_1_2
202	A_51_P114817	NM_007628	NM_007628	NM_007628	Mm.4815	12427	Ccna1	cyclin A1	ENSMUST00000029368	chr3:54852341-54851197	mm|3qC	Ccna1	3	11	AATTTGGCCAAGTATGTTGCAGAACTGAGCCTTCTGGAAGCTGACCCGTTCTTGAAGTAT	0	NM_007628	cyclin A1	55142971	chr3:55133406-55142971	-	55133406	GO:0000074///GO:0005634///GO:0005737///GO:0007049///GO:0007067///GO:0016538///GO:0051301	Ccna1	NM_007628	A_51_P114817	12427	Mm.4815	NM_007628	3	TC1586658	0.084	0.111723	1.74867	0.11046	0	1.95085e-05	0.00703362	1.66467	6.29602	3.11425	0.016	-0.195	-0.246	0.005	0.163	1.728	1.868	1.65
775	A_51_P159453	NM_009252	NM_009252	NM_009252	Mm.482074	20716	Serpina3n	serine (or cysteine) peptidase inhibitor, clade A, member 3N	ENSMUST00000021506	chr12:105651918-105651977	mm|12qE	Serpina3n	5	9	TTGGCATGCCTGGATTAGATAGTGACTAACTGTGTTATAACCTCATGTACAGACATCCCT	0	NM_009252	serine (or cysteine) proteinase inhibitor, clade A, member 3N	104815378	chr12:104807779-104815378	+	104807779	NA	Serpina3n	NM_009252	A_51_P159453	20716	Mm.22650	NM_009252	12	TC1580665	0.145	0.106066	4.95	0.36756	0	1.96449e-06	0.00128907	4.805	7.74616	5.21553	-0.5	-0.57	-0.07	0.07	0.22	4.65	4.84	5.36
1023	A_51_P179578	NM_010262	NM_010262	NM_010262	Mm.204730	14472	Gbx2	gastrulation brain homeobox 2	ENSMUST00000036954	chr1:91825072-91825013	mm|1qD	Gbx2	3	11	GAGAGTATATTCATTAGACGGGCTTAAAGGGGGCTACAGCCACACCAGAAGATACACTAA	0	NM_010262	gastrulation brain homeobox 2	91762347	chr1:91759133-91762347	-	91759133	GO:0003677///GO:0003700///GO:0005634///GO:0005667///GO:0006350///GO:0006355///GO:0007275///GO:0007389///GO:0009887///GO:0043565///GO:0045449	Gbx2	NM_010262	A_51_P179578	14472	Mm.204730	NM_010262	1	TC1589068	0.08	0.282843	2.64	0.0793726	0	1.21595e-08	3.29128e-05	2.56	11.7374	9.51423	-0.13	-0.08	-0.02	-0.12	0.28	2.67	2.55	2.7
1817	A_51_P245789	NM_029620	NM_029620	NM_029620	Mm.46016	76477	Pcolce2	procollagen C-endopeptidase enhancer 2	ENSMUST00000015498	chr9:95595436-95595495	mm|9qE3.3	Pcolce2	4	10	TCATGCCAAACAGCTTTGTCAAAATGTTCAAGAATAAGAATCAGAAGCCCATGAACGCAC	0	NM_029620	procollagen C-endopeptidase enhancer 2	95504901	chr9:95446980-95504901	+	95446980	NA	Pcolce2	NM_029620	A_51_P245789	76477	Mm.46016	NM_029620	9	TC1581832	-0.125	0.0353553	3	0.0624499	0	9.19516e-06	0.00406351	3.125	6.75205	3.81067	1	0.35	-0.21	-0.1	-0.15	3.02	2.93	3.05
2093	A_51_P269203	NM_022017	NM_022017	NM_022017	Mm.266450	63873	Trpv4	transient receptor potential cation channel, subfamily V, member 4	ENSMUST00000133019	chr5:115072267-115072208	mm|5qF	Trpv4	10	4	GACCTGCCACAGATCTGACCTGCTGCAGCCCTGGCTAGTGTGGGTCTTCTGTACTTTGAA	0	NM_022017	transient receptor potential cation channel, subfamily V, member 4	114919404	chr5:114883154-114919404	-	114883154	GO:0004872///GO:0005034///GO:0005216///GO:0005261///GO:0005262///GO:0005509///GO:0005515///GO:0005516///GO:0005886///GO:0006810///GO:0006811///GO:0006812///GO:0006816///GO:0006970///GO:0007231///GO:0016020///GO:0016021///GO:0030103///GO:0042538///GO:0047484	Trpv4	NM_022017	A_51_P269203	63873	Mm.266450	NM_022017	5	TC1578201	0.035	0.0636396	2.84	0.365103	0	2.24602e-05	0.00784442	2.805	6.21248	2.98306	0.01	0.24	-0.12	0.08	-0.01	2.43	2.96	3.13
2330	A_51_P288876	NM_019631	NM_019631	NM_019631	Mm.262328	56277	Tmem45a	transmembrane protein 45a	ENSMUST00000148452	chr16:56806727-56806668	mm|16qC1.1	Tmem45a	7	7	TCTGGTCTCAAGAACACTTGTCTGAGGCTGACTCCATGCTGTTTGTACTTCCAGTTTTGT	0	NM_019631	transmembrane protein 45a	56811114	chr16:56730112-56811114	-	56730112	NA	Tmem45a	NM_019631	A_51_P288876	56277	Mm.262328	NM_019631	16	TC1580051	0.135	0.120208	4.89	0.192873	0	9.85458e-08	0.000133369	4.755	9.94287	7.81782	-0.37	-0.26	-0.13	0.05	0.22	4.67	5.03	4.97
2350	A_51_P290626	NM_178747	NM_178747	NM_178747	Mm.26207	268756	Gulo	gulonolactone (L-) oxidase	ENSMUST00000059970	chr14:66605889-66605830	mm|14qD1	Gulo	6	8	TCACAGTGTCTCTTTCGGGTGGTGTTTAGAGTGGAATTTGCCTCGTCTTCTTAACCAGTT	0	NM_178747	gulonolactone (L-) oxidase	64963317	chr14:64940897-64963317	-	64940897	NA	Gulo	NM_178747	A_51_P290626	268756	Mm.26207	NM_178747	14	TC1578269	0.825	0.445477	4.82	0.402616	0	6.81388e-09	2.67475e-05	3.995	12.2781	9.9625	-0.05	-0.15	0.04	1.14	0.51	4.38	4.91	5.17
2880	A_51_P334063	NM_023695	NM_023695	NM_023695	Mm.29488	12960	Crybb1	crystallin, beta B1	ENSMUST00000131673	chr5:112692655-112696385	mm|5qF	Crybb1	3	11	ATCAGGATGGATTCCCAGGAACATAAGATCTGCCTGTTCGAAGGGGCCAACTTCAAGGGC	0	NM_023695	crystallin, beta B1	112509881	chr5:112496123-112509881	+	112496123	GO:0005212///GO:0005737///GO:0007423///GO:0007601///GO:0042803	Crybb1	NM_023695	A_51_P334063	12960	Mm.29488	NM_023695	5	TC1572552	-0.11	0.0707107	1.69	0.451774	0	6.78932e-06	0.003128	1.8	6.94097	4.08948	0.3	-0.01	-0.13	-0.06	-0.16	1.6	2.18	1.29
2887	A_51_P334689	NM_011910	NM_011910	NM_011910	Mm.89984	24111	Uts2	urotensin 2	ENSMUST00000030803	chr4:150375854-150375913	mm|4qE2	Uts2	3	11	TGAAGCAAAATCACGCTAACGACGCCTTGTTCTTCATTATGAGAAATAAATCCTCTATGT	0	NM_011910	urotensin 2	149845610	chr4:149840897-149845610	+	149840897	NA	Uts2	NM_011910	A_51_P334689	24111	Mm.89984	NM_011910	4	TC1593422	0.14	0.0565685	4.06333	0.414769	0	1.98491e-10	2.07016e-06	3.92333	16.0676	12.4685	-0.31	0.1	-0.09	0.1	0.18	3.96	4.52	3.71
3801	A_51_P407323	NM_007976	NM_007976	NM_007976	Mm.12900	14067	F5	coagulation factor V	ENSMUST00000086040	chr1:166139728-166141916	mm|1qH2.2	F5	3	11	GAAGAGCGGGAAGAGCGTGATGTATTTTACTGGTAATTCAGATGGCTCTACAATAAAAGA	0	NM_007976	coagulation factor V	166056210	chr1:165988633-166056210	+	165988633	NA	F5	NM_007976	A_51_P407323	14067	Mm.12900	NM_007976	1	TC1582458	0.565	0.544472	3.27	0.335112	0	6.41906e-08	9.26656e-05	2.705	10.2915	8.17456	-0.01	0.01	0.24	0.18	0.95	2.94	3.61	3.26
3829	A_51_P409010	NM_016685	NM_016685	NM_016685	Mm.45071	12845	Comp	cartilage oligomeric matrix protein	ENSMUST00000003659	chr8:72905692-72905825	mm|8qB3.3	Comp	7	7	CTGCGCTACCGTTGCAATGATACAATCCCTGAGGACTACGAGAGTCACCGGCTGCAGAGA	0	NM_016685	cartilage oligomeric matrix protein	73311054	chr8:73302547-73311054	+	73302547	NA	Comp	NM_016685	A_51_P409010	12845	Mm.45071	NM_016685	8	TC1577575	-0.4	0.113137	2.28	0.482804	0	1.77872e-06	0.00125079	2.68	7.81308	5.30468	-0.39	-0.46	-0.15	-0.48	-0.32	1.74	2.43	2.67
3979	A_51_P421538	NM_178877	NM_178877	NM_178877	Mm.441764	97086	Nhedc2	Na+/H+ exchanger domain containing 2	ENSMUST00000051849	chr3:135005416-135005475	mm|3qG3	Nhedc2	3	11	TACTTCCTCAGAAAGACCGGAGGACAGGTTACTTCAGAAAGTGAGAGAAAGTAATTTGGA	0	NM_178877	expressed sequence C80638	135279921	chr3:135245134-135279921	+	135245134	NA	C80638	NM_178877	A_51_P421538	97086	Mm.25081	NM_178877	3	TC1589322	-0.055	0.13435	1.59	0.0953939	0	6.73469e-06	0.003128	1.645	6.94604	4.09689	-0.04	0.2	-0.13	0.04	-0.15	1.64	1.65	1.48
4059	A_51_P427624	NM_025973	NM_025973	NM_025973	Mm.22957	109820	Pgc	progastricsin (pepsinogen C)	ENSMUST00000024782	chr17:47871203-47871263	mm|17qC	Pgc	3	11	ATCCTCGGGGATGTCTTCCTCAGGTCTTACTATGCTTCTTCGACATGGGCAATAACAGGG	0	NM_025973	progastricsin (pepsinogen C)	47197669	chr17:47190033-47197669	+	47190033	NA	Pgc	NM_025973	A_51_P427624	109820	Mm.22957	NM_025973	17	TC1572580	-0.095	0.0494975	2.51667	0.298719	0	4.68235e-08	7.24226e-05	2.61167	10.554	8.4342	0.05	-0.23	0.18	-0.06	-0.13	2.18	2.75	2.62
4189	A_51_P438083	NM_144512	NM_144512	NM_144512	Mm.258596	14412	Slc6a13	solute carrier family 6 (neurotransmitter transporter, GABA), member 13	ENSMUST00000064580	chr6:121287597-121287656	mm|6qF1	Slc6a13	3	11	GGTCCACACATTGTGACGTGCCCGAATCAATAACATCCCATTGAGGCAGCTTGGGAAGCC	0	NM_144512	solute carrier family 6 (neurotransmitter transporter, GABA), member 13	121303336	chr6:121265915-121303336	+	121265915	GO:0001761///GO:0001762///GO:0005328///GO:0005368///GO:0005369///GO:0005887///GO:0006810///GO:0006836///GO:0015293///GO:0015734///GO:0016020///GO:0016021	Slc6a13	NM_144512	A_51_P438083	14412	Mm.258596	NM_144512	6	TC1580120	-0.08	0.127279	1.63667	0.150444	0	2.99822e-05	0.00969007	1.71667	6.04296	2.71345	-0.01	-0.06	0.31	-0.17	0.01	1.48	1.78	1.65
4518	A_51_P466229	NM_026840	NM_026840	NM_026840	Mm.284246	68797	Pdgfrl	platelet-derived growth factor receptor-like	ENSMUST00000034004	chr8:42075859-42075918	mm|8qA4	Pdgfrl	5	9	TTGGAAAGTGAAGAGTAGTGGACCAATGGGATGCCCATCTGCACACACAGCTTCCAGGTG	0	NM_026840	platelet-derived growth factor receptor-like	42489585	chr8:42425058-42489585	+	42425058	NA	Pdgfrl	NM_026840	A_51_P466229	68797	Mm.284246	NM_026840	8	TC1582969	0.565	0.0494975	4.63667	0.140119	0	3.3513e-09	1.81423e-05	4.07167	12.969	10.4981	-0.16	-0.23	0.08	0.53	0.6	4.48	4.75	4.68
4583	A_51_P471791	NM_145838	NM_145838	NM_145838	Mm.330004	241230	St8sia6	ST8 alpha-N-acetyl-neuraminide alpha-2,8-sialyltransferase 6	ENSMUST00000003509	chr2:13577000-13576941	mm|2qA1	St8sia6	3	11	CTGTTCATCCATCGATTTTCCCAAAAAGTAAGAGCATAGGAGATGAGGCCTACATGCCAA	0	NM_145838	ST8 alpha-N-acetyl-neuraminide alpha-2,8-sialyltransferase 6	13711274	chr2:13572793-13711274	-	13572793	NA	st8sia6	NM_145838	A_51_P471791	241230	Mm.330004	NM_145838	2	TC1582378	0.145	0.0919239	3.59	0.306431	0	2.4152e-08	4.75443e-05	3.445	11.1224	8.97067	-0.08	-0.37	0.13	0.08	0.21	3.46	3.37	3.94
4598	A_51_P472829	NM_145144	NM_145144	NM_145144	Mm.24838	108897	Aif1l	allograft inflammatory factor 1-like	ENSMUST00000001920	chr2:31828806-31828865	mm|2qB	Aif1l	6	8	TGTAACCAGCAGTTTGGGGATTGCCAAGTATGGCTTTGCCCTGTGACTCAAAAGATGTTT	0	NM_145144	RIKEN cDNA 2810003C17 gene	31795450	chr2:31772312-31795450	+	31772312	GO:0001726///GO:0001891///GO:0005509///GO:0005515///GO:0005737///GO:0005884///GO:0051017	2810003C17Rik	NM_145144	A_51_P472829	108897	Mm.24838	NM_145144	2	TC1575594	0.41	0.0989949	3.29333	0.411987	0	9.47119e-07	0.000820356	2.88333	8.24654	5.86625	-0.12	0.03	-0.37	0.48	0.34	2.86	3.34	3.68
4692	A_51_P480073	NM_007689	NM_007689	NM_007689	Mm.440523	12643	Chad	chondroadherin	ENSMUST00000040418	chr11:94430136-94430195	mm|11qD	Chad	8	6	CTCCTTTGAGAGAAGCTATTGTAGAACCTCCTACCCTCTGTCCATCGGAGCTAAAGCGCA	0	NM_007689	NA	94385216	chr11:94381164-94385216	+	94381164	NA	NA	NM_007689	A_51_P480073	NA	Mm.8033	NM_007689	11	TC1585912	-0.03	0.0848528	1.86667	0.22301	0	1.79064e-06	0.00125079	1.89667	7.80857	5.29869	0.06	-0.01	0.29	0.03	-0.09	1.7	2.12	1.78
4699	A_51_P480602	NM_009363	NM_009363	NM_009363	Mm.1825	21785	Tff2	trefoil factor 2 (spasmolytic protein 1)	ENSMUST00000024826	chr17:31280080-31279256	mm|17qA3.3	Tff2	6	8	TTCCACCCACTTCCAAACCAAGAATCGGAGCAGTGTGTCATGGAAGTGTCAGCTCGCAAG	0	NM_009363	trefoil factor 2 (spasmolytic protein 1)	30871272	chr17:30868063-30871272	-	30868063	NA	Tff2	NM_009363	A_51_P480602	21785	Mm.1825	NM_009363	17	TC1577408	0.295	0.502046	9.4	0.474658	0	2.43796e-07	0.000285652	9.105	9.23595	7.04977	-0.47	-0.31	3.32	-0.06	0.65	9.51	9.81	8.88
4835	A_51_P490337	NM_030028	NM_030028	NM_030028	Mm.160043	78052	Tmem190	transmembrane protein 190	ENSMUST00000013235	chr7:4735805-4735864	mm|7qA1	Tmem190	3	11	ATCGGCCAACAAGTCAACTACCGTTCTCCAATCCCCAGGAGGCGAAGTAGAAACTGCAGC	0	NM_030028	RIKEN cDNA 4930572D21 gene	4387423	chr7:4386035-4387423	+	4386035	NA	4930572D21Rik	NA	A_51_P490337	78052	Mm.160043	AK019807	7	TC1590202	-0.145	0.13435	1.69333	0.273191	0	6.31003e-06	0.00303639	1.83833	6.98702	4.15659	-0.27	0.18	-0.27	-0.24	-0.05	1.77	1.92	1.39
5054	A_51_P507801	NM_028784	NM_028784	NM_028784	Mm.235105	74145	F13a1	coagulation factor XIII, A1 subunit	ENSMUST00000037491	chr13:36959273-36959214	mm|13qA3.3	F13a1	7	7	CTGGTTTACTTCTAAGTCATTGATAGGTTCCTGGGAACTTAGTACTAACCCCCGAGGTTC	0	NM_028784	coagulation factor XIII, A1 subunit	37056670	chr13:36874654-37056670	-	36874654	NA	F13a1	NM_028784	A_51_P507801	74145	Mm.235105	NM_028784	13	TC1575865	-0.36	0.240416	4.02	0.14	0	3.92597e-06	0.00229765	4.38	7.28991	4.58972	-0.12	0.88	-0.5	-0.19	-0.53	4.08	3.86	4.12
5803	A_52_P203560	NM_175284	NM_175284	NM_175284	Mm.197628	93897	Fzd10	frizzled homolog 10 (Drosophila)	ENSMUST00000117102	chr5:129109798-129109857	mm|5qG1.3	Fzd10	5	9	TTGACTCTCTGAATTGTTAAACAAATGATTTCCATGAGTGGTCTTGAAGCACTTGGGAAG	0	NM_175284	frizzled homolog 10 (Drosophila)	128918801	chr5:128915814-128918801	+	128915814	NA	Fzd10	NM_175284	A_52_P203560	93897	Mm.197628	NM_175284	5	TC1586435	0.14	0.0141421	3.68	0.57	0	1.77375e-05	0.00650997	3.54	6.35277	3.20273	-0.13	-0.63	-0.62	0.13	0.15	3.05	3.83	4.16
5905	A_52_P221756	NM_052994	NM_052994	NM_052994	Mm.153429	94214	Spock2	sparc/osteonectin, cwcv and kazal-like domains proteoglycan 2	ENSMUST00000072315	chr10:59596162-59596221	mm|10qB4	Spock2	11	3	CGTCATCTCCTCGGGGGGAATACGGAAATGTCACCAAGCTCCATAAAGTGCTTCTCATTC	0	NM_052994	sparc/osteonectin, cwcv and kazal-like domains proteoglycan 2	59529265	chr10:59501614-59529265	+	59501614	NA	Spock2	NM_052994	A_52_P221756	94214	Mm.153429	NM_052994	10	TC1578016	0.15	0.410122	3.70333	0.578821	0	2.24099e-07	0.000285449	3.55333	9.30006	7.12198	-0.09	-0.04	-0.18	0.44	-0.14	3.09	3.78	4.24
6141	A_52_P258557	NM_177243	NM_177243	NM_177243	Mm.482704	320718	Slc26a9	solute carrier family 26, member 9	ENSMUST00000049027	chr1:133666246-133666305	mm|1qE4	Slc26a9	3	11	GATTCTGCCTTGGAAGGTTTCAGGCTGTGGTGGAACACAGAGATGAATGGGGTTACAATG	0	NM_177243	solute carrier family 26, member 9	133597951	chr1:133571568-133597951	+	133571568	NA	Slc26a9	NM_177243	A_52_P258557	320718	Mm.245053	NM_177243	1	TC1588035	0.18	0.240416	3.37667	0.221886	0	7.78389e-09	2.67475e-05	3.19667	12.152	9.86036	-0.34	-0.3	-0.01	0.01	0.35	3.56	3.44	3.13
6486	A_52_P326657	NM_182783	NM_182783	NM_182783	Mm.20377	230766	Fam167b	family with sequence similarity 167, member B	ENSMUST00000052835	chr4:129254327-129254268	mm|4qD2.2	Fam167b	3	11	ACGCTTCACCCTCTGCTGACAGCAGACTTGGGTGTCTCTTGCAGTATCTGGGGAGAAAGA	0	NM_182783	cDNA sequence BC030183	129080840	chr4:129079173-129080840	-	129079173	NA	BC030183	NM_182783	A_52_P326657	230766	Mm.20377	NM_182783	4	TC1582026	0.04	0.254558	1.57667	0.0929157	0	5.8433e-06	0.00294258	1.53667	7.03555	4.22695	-0.03	-0.16	-0.03	-0.14	0.22	1.5	1.55	1.68
6917	A_52_P409833	NM_008872	NM_008872	NM_008872	Mm.154660	18791	Plat	plasminogen activator, tissue	ENSMUST00000033941	chr8:23892531-23892590	mm|8qA2	Plat	12	2	AAGGTTACGAATTACCTAGACTGGATTCACGACAACATGAAGCAATGACAAAGAAAGCCC	0	NM_008872	plasminogen activator, tissue	24248389	chr8:24223292-24248389	+	24223292	GO:0004252///GO:0005576///GO:0005615///GO:0005737///GO:0006508///GO:0008233///GO:0008243///GO:0016787///GO:0030141///GO:0045177///GO:0048008	Plat	NM_008872	A_52_P409833	18791	Mm.154660	NM_008872	8	TC1572057	0.865	0.205061	4.73667	0.261024	0	1.34672e-06	0.00112161	3.87167	8.00251	5.55346	-0.2	-0.27	-0.18	1.01	0.72	5.01	4.49	4.71
6990	A_52_P423222	NM_010903	NM_010903	NM_010903	Mm.42138	18025	Nfe2l3	nuclear factor, erythroid derived 2, like 3	ENSMUST00000005103	chr6:51408131-51408190	mm|6qB3	Nfe2l3	4	10	CTGCCGTAAACGTAAACTAGACATCATTTTGAATCTAGAGGATGATATATGTAACTTGCA	0	NM_010903	nuclear factor, erythroid derived 2, like 3	51388338	chr6:51362253-51388338	+	51362253	NA	Nfe2l3	NM_010903	A_52_P423222	18025	Mm.42138	NM_010903	6	TC1580069	0.7	0.537401	3.38	0.0916516	0	1.56161e-06	0.00120768	2.68	7.90134	5.42124	-0.3	-0.34	0.04	0.32	1.08	3.48	3.36	3.3
7251	A_52_P474152	NM_139226	NM_139226	NM_139226	Mm.250572	246086	Onecut3	one cut domain, family member 3	ENSMUST00000051773	chr10:79979941-79980000	mm|10qC1	Onecut3	3	11	TTCTAGCCTTTGACAATTCTCTCTGAAATACCTCAAAATATTTAATGTATAGTTTATGTG	0	NM_139226	NA	79917275	chr10:79898035-79917275	+	79898035	GO:0003677///GO:0003700///GO:0005634///GO:0005667///GO:0006350///GO:0006355///GO:0006357	NA	NM_139226	A_52_P474152	NA	NA	NM_139226	10	TC1598662	0.605	0.544472	3.58	0.298161	0	4.19455e-08	6.98684e-05	2.975	10.6468	8.52414	0.02	-0.1	-0.07	0.22	0.99	3.91	3.33	3.5
7564	A_52_P523368	NM_175249	NM_175249	NM_175249	Mm.44242	76943	Psapl1	prosaposin-like 1	ENSMUST00000052224	chr5:36548795-36548854	mm|5qB3	Psapl1	5	9	AAAGGGACACTTGGACTTTATATGACTCTTGCCCATATCCTGTCCCACCAAGAGGAGTTT	0	NM_175249	RIKEN cDNA 2310020A21 gene	36523126	chr5:36520918-36523126	+	36520918	NA	2310020A21Rik	NM_175249	A_52_P523368	76943	Mm.44242	NM_175249	5	TC1580718	1.845	0.869741	4.14667	0.281129	0	2.51623e-05	0.00840861	2.30167	6.14553	2.87713	-0.48	-0.3	0.11	1.23	2.46	4.01	4.47	3.96
7627	A_52_P536022	NM_001039655	NM_001039655	NM_001039655	Mm.44561	19417	Rasgrf1	RAS protein-specific guanine nucleotide-releasing factor 1	ENSMUST00000034909	chr9:89810512-89810571	mm|9qE3.1	Rasgrf1	3	11	GAGACGCCTGCTTTAACTGTCTTATGTATTAATTGGGCTTCCACAGAAAAGCTCATCTAT	0	NM_001039655	RAS protein-specific guanine nucleotide-releasing factor 1	89713727	chr9:89707815-89713727	+	89707815	NA	Rasgrf1	NA	A_52_P536022	19417	Mm.44561	AF169826	9	TC1588242	-0.04	0.0141421	1.71333	0.161967	0	5.54403e-07	0.000545684	1.75333	8.62751	6.33769	0.15	-0.18	0.03	-0.05	-0.03	1.63	1.9	1.61
7772	A_52_P560146	ENSMUST00000055537	XM_111398	XM_111398	Mm.102191	195209	Gm22	predicted gene 22	ENSMUST00000055537	chr8:124796480-124796539	mm|8qE1	Gm22	4	10	CCCCCCAGGTTGTACTGTAAAAGCTACAGCTAATTTGTCTTTTCAAATATATTCCCACTA	0	ENSMUST00000055537	gene model 22, (NCBI)	125158740	chr8:125155659-125158740	+	125155659	NA	Gm22	NA	A_52_P560146	195209	Mm.102191	AK122564	8	TC1602004	-0.185	0.148492	1.62667	0.193477	0	8.75658e-07	0.000820356	1.81167	8.30161	5.93565	-0.28	-0.04	-0.02	-0.08	-0.29	1.51	1.52	1.85
8158	A_52_P629748	ENSMUST00000151998		AK028718	Mm.32839	NA			ENSMUST00000151998	chr11:120523011-120523070	mm|11qE2	ENSMUST00000151998	5	9	CTGGGAGCCAACTTTGGCATGCACAAAACTCACAGACAAGGAGACTGCGGCAAGTTTTAG	0	ENSMUST00000151998	RIKEN cDNA 5730593N15 gene	120477905	chr11:120475247-120477905	+	120475247	NA	5730593N15Rik	NM_175263	A_52_P629748	77583	Mm.390424	NM_175263	11	TC1591665	2.275	1.11016	4.78333	0.345302	0	9.64254e-06	0.00417599	2.50833	6.72273	3.76689	-0.21	-0.06	0.34	1.49	3.06	4.4	4.88	5.07
8384	A_52_P669922	NM_032541	NM_032541	NM_032541	Mm.439939	84506	Hamp	hepcidin antimicrobial peptide	ENSMUST00000062620	chr7:31727549-31727490	mm|7qB1	Hamp	3	11	TTCTGCTGTAAATGCTGTAACAATTCCCAGTGTGGTATCTGTTGCAAAACATAGCCTAGA	0	NM_032541	upstream transcription factor 2	30652777	chr7:30651131-30652777	-	30651131	GO:0005179///GO:0005576///GO:0005615///GO:0006879///GO:0042742///GO:0042828///GO:0050832	Usf2	NM_032541	A_52_P669922	22282	Mm.322453	NM_032541	7	TC1586235	0.32	0.494975	2.13333	0.070946	0	1.44035e-05	0.00577579	1.81333	6.47788	3.39596	-0.14	-0.2	-0.34	-0.03	0.67	2.07	2.21	2.12
8510	A_52_P744437	ENSMUST00000098678	XR_105071	XR_105071	Mm.59171	NA			ENSMUST00000098678	chr7:25941454-25941513	mm|7qA3	ENSMUST00000098678	7	7	TGTATCATCTAAACTCTGTCCTCTGACCACATTCTTTGCAGCCTCACACTTGGGCTGATA	0	ENSMUST00000098678	LOC434147	24865363	chr7:24861217-24865363	+	24861217	NA	LOC434147	NM_001033781	A_52_P744437	434147	Mm.59171	BM932503	7	TC1590494	-0.395	0.0636396	1.73333	0.635164	0	2.77776e-05	0.00911357	2.12833	6.08756	2.78482	-0.27	-0.08	0.27	-0.44	-0.35	2.11	2.09	1
9380	A_55_P1962516	NM_182807	NM_182807	NM_182807	Mm.51939	268354	Fam19a2	family with sequence similarity 19, member A2	ENSMUST00000050756	chr10:123177891-123177950	mm|10qD2	Fam19a2	3	11	GTTTATCCTAGGTTGGTTTGAAATTATGGATCATGCTTCTCATTGCGAAATCTATGTCAT	0	NM_182807	NA	NA	chrNA:-1--1	NA	NA	NA	NA	NA	A_55_P1962516	NA	NA	NA	NA	NA	0	0.0848528	2.25667	0.188768	0	4.96948e-06	0.00260545	2.25667	7.1385	4.37499	0.18	-0.11	-0.15	-0.06	0.06	2.42	2.05	2.3
10120	A_55_P1974080	NM_001135127	NM_001135127	NM_001135127	Mm.457980	100189605	Mup19	major urinary protein 19	ENSMUST00000060932	chr4:61439555-61439496	mm|4qB3	Mup19	3	11	GCATCCCCAGTATAAATTCTGTGATCTGCATTCCATCCTGTCTCACTGAGAAGTCCAATT	0	NM_001135127	NA	NA	chrNA:-1--1	NA	NA	NA	NA	NA	A_55_P1974080	NA	NA	NA	NA	NA	0.01	0.0989949	2.55667	0.889401	0	6.07676e-06	0.00299059	2.54667	7.01079	4.19109	-0.08	0.08	-0.05	0.08	-0.06	1.97	3.58	2.12
10496	A_55_P1979904	NM_001126319	NM_001126319	NM_001126319	Mm.482231	100038948	Mup9	major urinary protein 9	ENSMUST00000098042	chr4:60432677-60432618	mm|4qB3	Mup9	3	11	AACTTTCTTATGGCTCATCTCATTAACGAAAAGGATGGGGAAACCTTCCAGCTGATGGGG	0	NM_001126319	NA	NA	chrNA:-1--1	NA	NA	NA	NA	NA	A_55_P1979904	NA	NA	NA	NA	NA	-0.005	0.106066	2.22	0.84	0	2.52406e-05	0.00840861	2.225	6.14371	2.87424	-0.14	0.08	0.09	-0.08	0.07	1.62	3.18	1.86
10944	A_55_P1987403	NM_001199333	NM_001199333	NM_001199333	Mm.457980	100048884	LOC100048884	novel member of the major urinary protein (Mup) gene family	ENSMUST00000107483	chr4:61331353-61331294	mm|4qB3	LOC100048884	3	11	CAATACCAGTATATCCACATGTTACCTAGGATACCTCATCAAGAATCAAAGACTTCTTTA	0	NM_001199333	NA	NA	chrNA:-1--1	NA	NA	NA	NA	NA	A_55_P1987403	NA	NA	NA	NA	NA	-0.08	0.155563	2.44333	0.821361	0	4.51193e-06	0.00244253	2.52333	7.20031	4.46309	-0.28	0.06	-0.06	0.03	-0.19	1.92	3.39	2.02
11106	A_55_P1990121	NM_009701	NM_009701	NM_009701	Mm.45580	11830	Aqp5	aquaporin 5	ENSMUST00000042340	chr15:99425138-99425197	mm|15qF1	Aqp5	9	5	AGATAGATGGTTCGTCGAGTGCCATCTTATTTATTTCTGGTTAAGATGGGGCGGAGGATG	0	NM_009701	NA	NA	chrNA:-1--1	NA	NA	NA	NA	NA	A_55_P1990121	NA	NA	NA	NA	NA	-0.23	0.254558	6.89667	0.166233	0	1.4091e-06	0.0011301	7.12667	7.97148	5.51306	-1.7	-1.03	0.76	-0.05	-0.41	6.72	7.05	6.92
11588	A_55_P1998471	NM_009114	NM_009114	NM_009114	Mm.2128	20202	S100a9	S100 calcium binding protein A9 (calgranulin B)	ENSMUST00000117167	chr3:90496632-90496573	mm|3qF1	S100a9	5	9	GTCTAAAGGGAATGGCTTACTCAATGGCCTTTGTTCTGGGAAATGATAAGATAAATAATA	0	NM_009114	NA	NA	chrNA:-1--1	NA	NA	NA	NA	NA	A_55_P1998471	NA	NA	NA	NA	NA	1.145	0.247487	4.35333	0.172143	0	4.45606e-06	0.00244253	3.20833	7.20831	4.47444	-0.07	-0.21	1	0.97	1.32	4.41	4.16	4.49
12061	A_55_P2005984	NM_138685	NM_138685	NM_138685	Mm.330764	192201	Wfdc15b	WAP four-disulfide core domain 15B	ENSMUST00000109376	chr2:164040264-164040205	mm|2qH3	Wfdc15b	5	9	GAGAGGCCCATCCTGAAACTAAAGATTAAGTGCTTGTTAATATGAGTACAAAATAAAGGA	0	NM_138685	NA	NA	chrNA:-1--1	NA	NA	NA	NA	NA	A_55_P2005984	NA	NA	NA	NA	NA	0.87	0.0424264	4.06667	0.525389	0	2.42582e-05	0.00833789	3.19667	6.16706	2.91127	1	-0.2	0.29	0.9	0.84	4.37	4.37	3.46
12942	A_55_P2021585	NM_009362	NM_009362	NM_009362	Mm.2854	21784	Tff1	trefoil factor 1	ENSMUST00000024831	chr5:143285641-143285582	mm|5qG2	Tff1	7	7	CACAGTTCAACCCCTCAGACTTTTAGTCCTCGAATTCGGCCTGAGAATTAAAAGAGATGA	0	NM_009362	NA	NA	chrNA:-1--1	NA	NA	NA	NA	NA	A_55_P2021585	NA	NA	NA	NA	NA	1.785	0.784888	8.31	0.282134	0	2.63833e-07	0.000285652	6.525	9.17614	6.98193	-0.85	-0.85	1.75	1.23	2.34	8.01	8.57	8.35
13368	A_55_P2029013	NM_144890	NM_144890	NM_144890	Mm.167411	228802	BC018465	cDNA sequence BC018465	ENSMUST00000045959	chr2:154066577-154066636	mm|2qH1	BC018465	6	8	AAGCCCAAGATCAGCGGCGGTCTCAGTGGAGTCCGCAGCTAGAATAAAGATGTTTCCTCT	0	NM_144890	NA	NA	chrNA:-1--1	NA	NA	NA	NA	NA	A_55_P2029013	NA	NA	NA	NA	NA	3.39	1.24451	8.01667	0.812486	0	2.77714e-06	0.00171818	4.62667	7.51585	4.90358	-0.47	-0.24	1.43	4.27	2.51	7.17	8.09	8.79
13377	A_55_P2029161	NM_009309	NM_009309	NM_009309	Mm.913	20997	T	brachyury	ENSMUST00000074667	chr17:8635302-8635361	mm|17qA1	T	3	11	AGCCAAAGACAATCTGCAGAAAGTGTTTTCTGCACAATAAAGGCAATATATAGCACCTGG	0	NM_009309	NA	NA	chrNA:-1--1	NA	NA	NA	NA	NA	A_55_P2029161	NA	NA	NA	NA	NA	0.48	0.254558	4.03	0.199249	0	2.86805e-10	2.07016e-06	3.55	15.6301	12.2274	-0.25	-0.07	-0.01	0.3	0.66	4.26	3.91	3.92
14422	A_55_P2048607	NM_017370	NM_017370	NM_017370	Mm.26730	15439	Hp	haptoglobin	ENSMUST00000074898	chr8:112099104-112099045	mm|8qD3	Hp	7	7	AAGGGTTGGGCTATACTCTGATGGGTTCTAGCCCTGCACTGCTCAGTCAACAATAAAAAA	0	NM_017370	NA	NA	chrNA:-1--1	NA	NA	NA	NA	NA	A_55_P2048607	NA	NA	NA	NA	NA	-0.12	0.410122	4.64333	0.297377	0	1.23286e-05	0.00523458	4.76333	6.5722	3.53997	1.51	1.42	-0.17	-0.41	0.17	4.3	4.82	4.81
14428	A_55_P2048751	NM_008937	NM_008937	NM_008937	Mm.132579	19130	Prox1	prospero-related homeobox 1	ENSMUST00000010319	chr1:191945844-191945785	mm|1qH6	Prox1	5	9	ACGTTTGTTTTCTTAGCTGGATTTTTGTGTACGGGTGCAGTAAACAGCACTGTTCACTCT	0	NM_008937	NA	NA	chrNA:-1--1	NA	NA	NA	NA	NA	A_55_P2048751	NA	NA	NA	NA	NA	1.08	0.763675	3.37	0.208086	0	1.72417e-05	0.0064371	2.29	6.36973	3.22907	0.06	-0.33	-0.06	0.54	1.62	3.48	3.13	3.5
14639	A_55_P2052989	NM_029906	NM_029906	NM_029906	Mm.118350	77397	9530003J23Rik	RIKEN cDNA 9530003J23 gene	ENSMUST00000020392	chr10:116670878-116670819	mm|10qD2	9530003J23Rik	3	11	GCTTCAGCGTTTGCCTGAAGTGCTTCATTTGTATTGCTTCACAAATAAATGCACCTTGCT	0	NM_029906	NA	NA	chrNA:-1--1	NA	NA	NA	NA	NA	A_55_P2052989	NA	NA	NA	NA	NA	0.215	0.233345	1.73667	0.134288	0	5.05352e-06	0.00260545	1.52167	7.1278	4.35968	-0.05	-0.09	-0.27	0.38	0.05	1.68	1.64	1.89
14683	A_55_P2054107	ENSMUST00000062451		BC120907	Mm.246621	353328	Muc6	mucin 6, gastric	ENSMUST00000062451	chr7:148819961-148819902	mm|7qF5	Muc6	4	10	AGTGCAAGAACTGAACAGCAGCAACTGGTTTCTGGGTACCAGAAAATGCCATTCACGATA	0	ENSMUST00000062451	NA	NA	chrNA:-1--1	NA	NA	NA	NA	NA	A_55_P2054107	NA	NA	NA	NA	NA	0.61	0.46669	6.01	0.255343	0	5.34265e-11	1.1569e-06	5.4	17.7198	13.2881	-0.29	-0.24	0.62	0.28	0.94	6.29	5.95	5.79
15520	A_55_P2071236	NM_009701	NM_009701	NM_009701	Mm.45580	11830	Aqp5	aquaporin 5	ENSMUST00000088200	chr15:99424655-99424714	mm|15qF1	Aqp5	6	8	CCGTGTGGCTGTGGTCAAAGGCACATATGAGCCAGAGGAGGACTGGGAAGATCATAGAGA	0	NM_009701	NA	NA	chrNA:-1--1	NA	NA	NA	NA	NA	A_55_P2071236	NA	NA	NA	NA	NA	0.445	0.784888	6.03333	0.156312	0	1.64521e-08	3.95838e-05	5.58833	11.4631	9.27638	-0.42	-0.24	0.47	1	-0.11	6.01	6.2	5.89
15684	A_55_P2074766	NM_008646	NM_008646	NM_008646	Mm.479223	17837	Mug2	murinoglobulin 2	ENSMUST00000081777	chr6:122035900-122035959	mm|6qF1	Mug2	4	10	CCAGGAATCTTCAAGATGGTGATTTGTGTTTGTCTCTGATATACAAATACTGAAAAAGCT	0	NM_008646	NA	NA	chrNA:-1--1	NA	NA	NA	NA	NA	A_55_P2074766	NA	NA	NA	NA	NA	0.44	0.0989949	2.56	0.710774	0	1.98139e-05	0.00703362	2.12	6.28678	3.09979	-0.32	-0.16	-0.14	0.37	0.51	2.94	3	1.74
15758	A_55_P2076196	NM_001200006	NM_001200006	NM_001200006	Mm.422695	100039206	Mup17	major urinary protein 17	ENSMUST00000107483	chr4:61253078-61253019	mm|4qB3	Mup17	3	11	CTAGGATACCTCATCAAGAATCAAAGACTTCTTTAAATTTCTCTTTGATACACCCTTGAC	0	NM_001200006	NA	NA	chrNA:-1--1	NA	NA	NA	NA	NA	A_55_P2076196	NA	NA	NA	NA	NA	0	0.0141421	2.12667	0.689662	0	7.15273e-06	0.00322677	2.12667	6.90828	4.04164	-0.09	0.07	-0.01	0.01	-0.01	1.67	2.92	1.79
15769	A_55_P2076545	NM_007976	NM_007976	NM_007976	Mm.12900	14067	F5	coagulation factor V	ENSMUST00000086040	chr1:166150216-166150275	mm|1qH2.2	F5	6	8	TGGGCAAAAGTGCTTGCTGCCAAAACAAAACAACAACAGCAACACAACACAAAACAAACC	0	NM_007976	NA	NA	chrNA:-1--1	NA	NA	NA	NA	NA	A_55_P2076545	NA	NA	NA	NA	NA	1.07	1.10309	4.46	0.35	0	9.43561e-07	0.000820356	3.39	8.24918	5.86958	-0.17	0.12	0.36	0.29	1.85	4.46	4.81	4.11
16422	A_55_P2090484	NM_011866	NM_011866	NM_011866	Mm.87161	23984	Pde10a	phosphodiesterase 10A	ENSMUST00000115717	chr17:9174477-9174536	mm|17qA1	Pde10a	5	9	AGCAAGAGCACACCTGAGAAGCTGAACGTGAAGGTTGAAGACTGATCCTGAAGTGACGTC	0	NM_011866	NA	NA	chrNA:-1--1	NA	NA	NA	NA	NA	A_55_P2090484	NA	NA	NA	NA	NA	0.795	0.0919239	2.49667	0.0929156	0	1.25962e-05	0.00524534	1.70167	6.55913	3.52011	-0.09	-0.05	-0.42	0.73	0.86	2.54	2.39	2.56
16781	A_55_P2098354	NM_001013829	NM_001013829	NM_001013829	Mm.458215	435684	Shf	Src homology 2 domain containing F	ENSMUST00000110531	chr2:122174994-122174935	mm|2qE5	Shf	14	0	GGCTTCCCCTTGTCCTAGGATCTAGCAGGCGCTGAAGATTCCTTAATTTATTATAAAGGG	0	NM_001013829	NA	NA	chrNA:-1--1	NA	NA	NA	NA	NA	A_55_P2098354	NA	NA	NA	NA	NA	-0.1	0.127279	2.31667	0.0503322	0	4.19007e-06	0.00238768	2.41667	7.2479	4.53049	-0.21	-0.76	-0.16	-0.19	-0.01	2.31	2.37	2.27
17370	A_55_P2112005	NM_009362	NM_009362	NM_009362	Mm.2854	21784	Tff1	trefoil factor 1	ENSMUST00000024831	chr5:143285636-143285577	mm|5qG2	Tff1	7	7	TTCAACCCCTCAGACTTTTAGTCCTCGAATTCGGCCTGAGAATTAAAAGAGATGAATGTT	0	NM_009362	NA	NA	chrNA:-1--1	NA	NA	NA	NA	NA	A_55_P2112005	NA	NA	NA	NA	NA	1.96	0.608112	8.34	0.150997	0	3.86186e-07	0.000398212	6.38	8.89161	6.6528	-0.91	-0.92	1.81	1.53	2.39	8.2	8.5	8.32
18111	A_55_P2129945	NM_027979	NM_027979	NM_027979	Mm.328268	71884	Chit1	chitinase 1 (chitotriosidase)	ENSMUST00000112259	chr1:136047897-136047956	mm|1qE4	Chit1	3	11	CCTCTTGCAAATGTTGTACCTGGAGCTAAGTTCCTGGAACCCCATCCAACTCCAGTCTGA	0	NM_027979	NA	NA	chrNA:-1--1	NA	NA	NA	NA	NA	A_55_P2129945	NA	NA	NA	NA	NA	-0.115	0.148492	3.21667	0.330051	0	2.34355e-06	0.00149256	3.33167	7.62823	5.05679	-0.01	-0.2	-0.12	-0.22	-0.01	2.85	3.49	3.31
18368	A_55_P2136730	NM_023695	NM_023695	NM_023695	Mm.29488	12960	Crybb1	crystallin, beta B1	ENSMUST00000112378	chr5:112696348-112696407	mm|5qF	Crybb1	3	11	ATAAGATCTGCCTGTTCGAAGGGGCCAACTTCAAGGGCAACACCATGGAGATCCAAGAGG	0	NM_023695	NA	NA	chrNA:-1--1	NA	NA	NA	NA	NA	A_55_P2136730	NA	NA	NA	NA	NA	-0.115	0.0494975	1.56667	0.323934	0	1.30806e-05	0.00534429	1.68167	6.53621	3.48519	-0.16	-0.16	-0.37	-0.08	-0.15	1.4	1.94	1.36
18400	A_55_P2137421	NM_022017	NM_022017	NM_022017	Mm.266450	63873	Trpv4	transient receptor potential cation channel, subfamily V, member 4	ENSMUST00000071968	chr5:115072774-115072715	mm|5qF	Trpv4	3	11	ACTCAAGCGCAGATGAAGTGGTGGTACCCCTGGATAACCTAGGGAACCCCAACTGTGACG	0	NM_022017	NA	NA	chrNA:-1--1	NA	NA	NA	NA	NA	A_55_P2137421	NA	NA	NA	NA	NA	0.085	0.0353553	1.89667	0.0907377	0	2.98064e-06	0.00179285	1.81167	7.46935	4.83962	-0.13	0.22	-0.05	0.11	0.06	1.86	1.83	2
18415	A_55_P2137828	NM_022420	NM_022420	NM_022420	Mm.103439	64297	Gprc5b	G protein-coupled receptor, family C, group 5, member B	ENSMUST00000008878	chr7:126117227-126117168	mm|7qF2	Gprc5b	3	11	CTGACCTCGTCTTAAGCCAGTACATCTGAGCTGAGTGTTTTAATAAATCTGATATTTCTC	0	NM_022420	NA	NA	chrNA:-1--1	NA	NA	NA	NA	NA	A_55_P2137828	NA	NA	NA	NA	NA	0	0.0141421	2.49333	0.846778	0	1.49615e-05	0.00589047	2.49333	6.45495	3.36072	0.03	-0.13	-0.34	0.01	-0.01	3.45	2.19	1.84
18762	A_55_P2147696	NM_016789	NM_016789	NM_016789	Mm.10099	53324	Nptx2	neuronal pentraxin 2	ENSMUST00000071782	chr5:145317727-145317786	mm|5qG2	Nptx2	3	11	TCATGTGCACTTTCCGTCTGAGGGAACTGCAGCTGCTGGAAGGCCAGCTGCTCAGACAAT	0	NM_016789	NA	NA	chrNA:-1--1	NA	NA	NA	NA	NA	A_55_P2147696	NA	NA	NA	NA	NA	-0.02	0.0707107	2.83333	0.338428	0	8.64654e-09	2.67475e-05	2.85333	12.0533	9.77933	-0.03	-0.22	0.22	-0.07	0.03	2.92	2.46	3.12
18780	A_55_P2148171	NM_001168500	NM_001168500	NM_001168500	Mm.35548	230822	A330049M08Rik	RIKEN cDNA A330049M08 gene	ENSMUST00000105857	chr4:134926201-134926142	mm|4qD3	A330049M08Rik	6	8	CGACGGCTAGACAGCTTGATAGACAGACATCTGAGTCTTCTGCTCATGGTCAGGGAGTGT	0	NM_001168500	NA	NA	chrNA:-1--1	NA	NA	NA	NA	NA	A_55_P2148171	NA	NA	NA	NA	NA	1.66	0.989949	4.51333	0.130512	0	1.62073e-05	0.00615706	2.85333	6.40683	3.28652	-0.42	-0.25	-0.1	0.96	2.36	4.41	4.66	4.47
19220	A_55_P2160910	NM_028224	NM_028224	NM_028224	Mm.39760	72393	Faim2	Fas apoptotic inhibitory molecule 2	ENSMUST00000023750	chr15:99327495-99327436	mm|15qF1	Faim2	13	1	TCACCTGCCCAAGATCTGTGACTGATTGGAAATAATAAAAGCAATTACGAAGACACCTGG	0	NM_028224	NA	NA	chrNA:-1--1	NA	NA	NA	NA	NA	A_55_P2160910	NA	NA	NA	NA	NA	0.47	0.777817	5.61	0.357911	0	2.41477e-08	4.75443e-05	5.14	11.1225	8.97081	-0.15	-0.42	-0.05	1.02	-0.08	5.36	5.45	6.02
19670	A_55_P2174711	ENSMUST00000039606				NA			ENSMUST00000039606	chr7:146765322-146765263	mm|7qF4	ENSMUST00000039606	3	11	ACTGTAGTGTTCAGAAGTAAATCAATAAAAGCACGCTGTGTTTCCTCAGCAGGCTCCGCA	0	ENSMUST00000039606	NA	NA	chrNA:-1--1	NA	NA	NA	NA	NA	A_55_P2174711	NA	NA	NA	NA	NA	-0.215	0.0919239	2.37667	0.50362	0	2.55243e-07	0.000285652	2.59167	9.20117	7.01037	0.11	0.08	0.28	-0.28	-0.15	2.6	2.73	1.8
20728	A_66_P101732	NM_009936	NM_009936	NM_009936	Mm.141312	12841	Col9a3	collagen, type IX, alpha 3	ENSMUST00000103059	chr2:180356123-180356182	mm|2qH4	Col9a3	3	11	TAAAACAAGGACTTCAGTAGGAAATGGCTCCATATTTCCTACTGAAATACGAGAGCACTC	0	NM_009936	NA	NA	chrNA:-1--1	NA	NA	NA	NA	NA	A_66_P101732	NA	NA	NA	NA	NA	-0.035	0.289914	2.22333	0.146401	0	2.93508e-08	5.29634e-05	2.25833	10.9525	8.8139	-0.1	-0.05	-0.05	-0.24	0.17	2.09	2.2	2.38
20979	A_66_P112551	NM_001013829	NM_001013829	NM_001013829	Mm.458215	435684	Shf	Src homology 2 domain containing F	ENSMUST00000135848	chr2:122179580-122179521	mm|2qE5	Shf	14	0	CTGCTCAGGCTGTGCAAAGAGGCCAGCTACCTGGTGCGCAACAGTGAGACCAGCAAAAAT	0	NM_001013829	NA	NA	chrNA:-1--1	NA	NA	NA	NA	NA	A_66_P112551	NA	NA	NA	NA	NA	-0.31	0.424264	2.14667	0.263122	0	1.61815e-05	0.00615706	2.45667	6.40778	3.288	-0.36	-0.52	-0.41	-0.61	-0.01	1.98	2.45	2.01
[truncated: 6 more columns]

## Sheet: Table D
Table D. Genes downregulated in Adenomas vs Adjacent tissue
Original row	ProbeID	PrimaryAccession	RefSeqAccession	GenbankAccession	UniGeneID	EntrezGeneID	GeneSymbol	GeneName	EnsemblID	GenomicCoordinates	Cytoband	GeneName2	N.detected	N.undetected	Sequence	ControlType	SystematicName	GENE_TITLE	TX_END	CHR_LOCATION	STRAND	TX_START	GO_TERMS	GENE_SYMBOL	REFSEQ_ACC	PROBE_ID	ENTREZ_ID	UNIGENE_ID	GENBANK_ACC	CHR	TGI_TC	Group 1 mean	Group 1 std.dev	Group 2 mean	Group 2 std.dev	F-values	significance-values, 1vs.2	adj-p-values, 1vs.2	log fold change, 1vs.2	t-statistic, 1vs.2	log-odds, 1vs.2	MedCentLog2Int_Cy3_iP1_1_1	MedCentLog2Int_Cy3_iP3_2_2	MedCentLog2Int_Cy3_iP4_1_3	MedCentLog2Int_Cy3_Adj2_2_1	MedCentLog2Int_Cy3_Adj3_1_2	MedCentLog2Int_Cy3_Ade1_2_3	MedCentLog2Int_Cy3_Ade2_1_4	MedCentLog2Int_Cy3_Ade3_1_2
2454	A_51_P299149	NM_145451	NM_145451	NM_145451	Mm.46195	75512	Gpx6	glutathione peroxidase 6	ENSMUST00000004453	chr13:21411049-21411108	mm|13qA3.1	Gpx6	5	9	CAATCTACAGAGATCCTAATCTATCATTCAAAGCACTGGCCGGTTAAAAGAAGTGGGGAT	0	NM_145451	glutathione peroxidase 6	21327071	chr13:21319715-21327071	+	21319715	NA	Gpx6	NM_145451	A_51_P299149	75512	Mm.46195	NM_145451	13	TC1585056	5.2	1.06066	2.14667	0.554106	0	1.62148e-06	0.00121074	-3.05333	-7.87577	5.38759	0.01	-0.14	-0.01	4.45	5.95	2.41	2.52	1.51
19421	A_55_P2166758	NM_010343	NM_010343	NM_010343	Mm.1332	14780	Gpx5	glutathione peroxidase 5	ENSMUST00000004456	chr13:21378367-21378308	mm|13qA3.1	Gpx5	5	9	CCCCAACCTGGGATTCTTCAACTTCAGAACTAGACATATTATTTCCAATAAAATGTTTTC	0	NM_010343	NA	NA	chrNA:-1--1	NA	NA	NA	NA	NA	A_55_P2166758	NA	NA	NA	NA	NA	7.25	0.608112	4.90333	0.471628	0	1.95975e-06	0.00128907	-2.34667	-7.74779	5.2177	0.11	-0.05	0.04	6.82	7.68	4.76	5.43	4.52
[truncated: 6 more columns]

## Sheet: Table E
Table E. Genes overexpressed in Colon vs small intestine
Original row	ProbeID	PrimaryAccession	RefSeqAccession	GenbankAccession	UniGeneID	EntrezGeneID	GeneSymbol	GeneName	EnsemblID	GenomicCoordinates	Cytoband	GeneName2	N.detected	N.undetected	Sequence	ControlType	SystematicName	GENE_TITLE	TX_END	CHR_LOCATION	STRAND	TX_START	GO_TERMS	GENE_SYMBOL	REFSEQ_ACC	PROBE_ID	ENTREZ_ID	UNIGENE_ID	GENBANK_ACC	CHR	TGI_TC	Group 1 mean	Group 1 std.dev	Group 2 mean	Group 2 std.dev	F-values	significance-values, 1vs.2	adj-p-values, 1vs.2	log fold change, 1vs.2	t-statistic, 1vs.2	log-odds, 1vs.2	MedCentLog2Int_Cy3_iP1_1_1	MedCentLog2Int_Cy3_iP3_2_2	MedCentLog2Int_Cy3_iP4_1_3	MedCentLog2Int_Cy3_Adj2_2_1	MedCentLog2Int_Cy3_Adj3_1_2	MedCentLog2Int_Cy3_Ade1_2_3	MedCentLog2Int_Cy3_Ade2_1_4	MedCentLog2Int_Cy3_Ade3_1_2
1297	A_51_P204080	NM_013820	NM_013820	NM_013820	Mm.255848	15277	Hk2	hexokinase 2	ENSMUST00000000642	chr6:82675115-82675056	mm|6qC3	Hk2	14	0	TAGTGAGCGTTTTGTCATCATGTACAGTAGAGAACTAGTTGAATTAACCATGTGATGTTA	0	NM_013820	hexokinase 2	82740117	chr6:82690705-82740117	-	82690705	GO:0000166///GO:0001678///GO:0003824///GO:0004340///GO:0004396///GO:0005515///GO:0005524///GO:0005625///GO:0005739///GO:0005829///GO:0006096///GO:0016020///GO:0016301///GO:0016740	Hk2	NM_013820	A_51_P204080	15277	Mm.255848	NM_013820	6	TC1576951	-2.06	0.539259	0.653333	0.410163	0	8.47957e-06	0.00874365	2.71333	6.80964	3.81953	-1.44	-2.32	-2.42	-1.11	-0.05	0.19	0.05	0.64
1930	A_51_P255682	NM_008594	NM_008594	NM_008594	Mm.1451	17304	Mfge8	milk fat globule-EGF factor 8 protein	ENSMUST00000032825	chr7:86278748-86278689	mm|7qD3	Mfge8	14	0	CTCTGGGTGGTTGACAGGTTGGCTGTGGGACCTCTGCTGGCTTGCTACCCAAGTTAACAA	0	NM_008594	milk fat globule-EGF factor 8 protein	79022511	chr7:79007282-79022511	-	79007282	GO:0001786///GO:0005178///GO:0005515///GO:0005615///GO:0006910///GO:0006911///GO:0007155///GO:0007338///GO:0008429///GO:0009897///GO:0019897///GO:0050766	Mfge8	NM_008594	A_51_P255682	17304	Mm.1451	NM_008594	7	TC1574256	-2.37667	0.217792	-0.146667	0.247049	0	2.09496e-06	0.00453643	2.23	7.71275	5.04823	-2.31	-2.2	-2.62	-0.5	0.06	0.44	0.46	0.32
2046	A_51_P265495	NM_010738	NM_010738	NM_010738	Mm.425949	110454	Ly6a	lymphocyte antigen 6 complex, locus A	ENSMUST00000023248	chr15:74825612-74825553	mm|15qD3	Ly6a	14	0	TATGAGTTATAGAAGCTCCAAGGTGGGAGTAGTGTGTGAAATACCATGTTTTGCCTTTAT	0	NM_010738	lymphocyte antigen 6 complex, locus A	74824887	chr15:74822133-74824887	-	74822133	GO:0005615///GO:0006952///GO:0009897///GO:0016020	Ly6a	NM_010738	A_51_P265495	110454	Mm.425949	NM_010738	15	TC1574140	-1.89	0.345109	2.16	0.580259	0	6.4635e-06	0.00736635	4.05	6.97972	4.06083	-1.9	-1.54	-2.23	-0.7	-0.23	0.1	0.5	0.17
3044	A_51_P346165	NM_026644	NM_026644	NM_026644	Mm.258300	68262	Agpat4	1-acylglycerol-3-phosphate O-acyltransferase 4 (lysophosphatidic acid acyltransferase, delta)	ENSMUST00000024594	chr17:12412423-12412482	mm|17qA1	Agpat4	14	0	CCGGAGACAGAGTGAAAAGTGCTTTGGGTAAGATGACTAAATTATGCCTCCAAATAAGAA	0	NM_026644	1-acylglycerol-3-phosphate O-acyltransferase 1 (lysophosphatidic acid acyltransferase, delta)	12062999	chr17:11962711-12062999	+	11962711	NA	Agpat4	NM_026644	A_51_P346165	68262	Mm.258300	NM_026644	17	TC1579629	-1.35667	1.38818	2.33667	0.224796	0	8.01809e-06	0.00868119	3.69333	6.8445	3.86937	0.18	-1.73	-2.52	0.4	-0.5	-0.48	-0.71	0.05
3433	A_51_P378298	NM_026976	NM_026976	NM_026976	Mm.46042	69169	Faim3	Fas apoptotic inhibitory molecule 3	ENSMUST00000038829	chr1:132777256-132777315	mm|1qE4	Faim3	5	9	CGTTTTCCTTATAGGATCCCTGTCATGGCGTATGTCCTATACCCTAGGTCGACTCTCACC	0	NM_026976	Fas apoptotic inhibitory molecule 3	132708336	chr1:132693323-132708336	+	132693323	NA	Faim3	NM_026976	A_51_P378298	69169	Mm.46042	AK007714	1	TC1582507	-0.38	0.405956	3.98333	1.28741	0	4.95433e-07	0.00347424	4.36333	8.72158	6.27452	0.06	-0.74	-0.46	-0.26	-0.1	-0.01	0.01	-0.02
3437	A_51_P378576	NM_145222	NM_145222	NM_145222	Mm.86467	227327	B3gnt7	UDP-GlcNAc:betaGal beta-1,3-N-acetylglucosaminyltransferase 7	ENSMUST00000113306	chr1:88202952-88203011	mm|1qD	B3gnt7	7	7	GAGGTCCAGGAATAGCCAGAACTTCCCTGACTGGAGGTCATCCGAGAACCTGGATCTCTC	0	NM_145222	UDP-GlcNAc:betaGal beta-1,3-N-acetylglucosaminyltransferase 7	88138474	chr1:88134639-88138474	+	88134639	NA	B3gnt7	NM_145222	A_51_P378576	227327	Mm.86467	NM_145222	1	TC1578437	0.343333	0.309892	3.35333	0.565361	0	6.41774e-07	0.00347424	3.01	8.5342	6.0578	0.28	0.07	0.68	0.03	-0.03	-0.03	-0.03	-0.03
3440	A_51_P378789	NM_018866	NM_018866	NM_018866	Mm.10116	55985	Cxcl13	chemokine (C-X-C motif) ligand 13	ENSMUST00000023840	chr5:96389861-96389920	mm|5qE3	Cxcl13	5	9	GATTTATTGTCTTGCATTAAAACCAGTAACAATTGAAAGATCCTCAGCTTAAAGGTCCAG	0	NM_018866	chemokine (C-X-C motif) ligand 13	96201369	chr5:96197253-96201369	+	96197253	NA	Cxcl13	NM_018866	A_51_P378789	55985	Mm.10116	NM_018866	5	TC1579376	-0.38	0.348282	3.61333	1.02812	0	5.15513e-06	0.00697683	3.99333	7.12329	4.26091	0.01	-0.49	-0.66	0.76	0.83	-0.37	-0.01	0.14
6248	A_52_P278497	NM_201256	NM_201256	NM_201256	Mm.24790	108112	Eif4ebp3	eukaryotic translation initiation factor 4E binding protein 3	ENSMUST00000116653	chr18:36825278-36825337	mm|18qB2	Eif4ebp3	14	0	GTGCAAAATGACCTGTATGGAGTAATGGAAGGAGCTCTCATCCTACTATTGCCATCACCT	0	NM_201256	ankyrin repeat and KH domain containing 1	36791882	chr18:36790034-36791882	+	36790034	NA	Ankhd1	NM_201256	A_52_P278497	108857	Mm.24790	NM_201256	18	TC1583898	0.0933333	0.326241	2.06	0.725465	0	1.18678e-05	0.00951797	1.96667	6.60234	3.51908	0.47	-0.1	-0.09	0.06	0.04	-0.26	-0.18	-0.04
6453	A_52_P318673	NM_009117	NM_009117	NM_009117	Mm.148800	20208	Saa1	serum amyloid A 1	ENSMUST00000128088	chr7:53996129-53996070	mm|7qB4	Saa1	14	0	GCAGTGGCAAAGACCCCAATTACTACAGACCTCCTGGCCTGCCTGACAAATACTGAGCGT	0	NM_009117	serum amyloid A 2	46611022	chr7:46608541-46611022	-	46608541	NA	Saa2	NM_009117	A_52_P318673	20209	Mm.200941	BC024606	7	TC1582999	-0.263333	0.349333	8.02	0.728079	0	4.3955e-10	4.75901e-06	8.28333	15.1722	11.4281	0.14	-0.47	-0.46	-0.51	-1.04	0.79	1.02	0.51
7306	A_52_P483336	NM_007641	NM_007641	NM_007641	Mm.4046	12482	Ms4a1	membrane-spanning 4-domains, subfamily A, member 1	ENSMUST00000025576	chr19:11325426-11325367	mm|19qA	Ms4a1	3	11	GCTGTGCTTTGAGATTCTTTCCAAATGGCAGAGTAGTTTATTTGGTCTTTCATGATTCAC	0	NM_007641	NA	11333175	chr19:11316898-11333175	-	11316898	NA	NA	NM_007641	A_52_P483336	NA	NA	NM_007641	19	TC1572040	-0.0566667	0.33546	4.05	1.4652	0	1.98673e-06	0.00453643	4.10667	7.7484	5.09412	0.33	-0.23	-0.27	0.34	0.47	-0.05	-0.14	0.05
7425	A_52_P501816	NM_020049	NM_020049	NM_020049	Mm.253984	56774	Slc6a14	solute carrier family 6 (neurotransmitter transporter), member 14	ENSMUST00000033414	chrX:21318999-21319058	mm|XqA2	Slc6a14	3	11	TCTAAACATGTTATCAATTTATTATGTATCATGTTTTCTATGTAAGCTTTGCAGTTGTAC	0	NM_020049	solute carrier family 6 (neurotransmitter transporter), member 14	20898915	chrX:20871917-20898915	+	20871917	NA	Slc6a14	NM_020049	A_52_P501816	56774	Mm.253984	NM_020049	X	TC1585738	0.0166667	0.134288	5.08333	2.01659	0	1.71177e-06	0.00453643	5.06667	7.84909	5.2227	-0.04	-0.08	0.17	-0.16	-0.05	0.05	0.01	0.12
8026	A_52_P602847	NM_008134	NM_008134	NM_008134	Mm.219621	14663	Glycam1	glycosylation dependent cell adhesion molecule 1	ENSMUST00000023134	chr15:103393398-103393339	mm|15qF3	Glycam1	3	11	GAAGAACTGGGTAAAATAATTGAAGGATTTGTAACTGGTGCAGAAGACATAATCTCTGGT	0	NM_008134	glycosylation dependent cell adhesion molecule 1	103393112	chr15:103390796-103393112	-	103390796	NA	Glycam1	NM_008134	A_52_P602847	14663	Mm.219621	NM_008134	15	TC1578492	-0.0833333	0.0305505	2.07667	0.901628	0	9.97339e-06	0.00939333	2.16	6.70913	3.67473	-0.09	-0.05	-0.11	-0.06	-0.08	0.04	0.01	-0.01
9959	A_55_P1971729	NM_007758	NM_007758	NM_007758	Mm.235387	12902	Cr2	complement receptor 2	ENSMUST00000027917	chr1:196965591-196965532	mm|1qH6	Cr2	6	8	TGGCCTACAGATTGTTCTTGTGATATTTCAGAGAAGGTAGTGGCTGCTCTCTGCTCTTGT	0	NM_007758	NA	NA	chrNA:-1--1	NA	NA	NA	NA	NA	A_55_P1971729	NA	NA	NA	NA	NA	-0.296667	0.257941	3.53333	1.53324	0	1.25182e-05	0.00960028	3.83	6.56977	3.47123	-0.01	-0.51	-0.37	-0.32	0.01	-0.25	-0.42	-0.12
11392	A_55_P1994807	NM_011314	NM_011314	NM_011314	Mm.200941	20209	Saa2	serum amyloid A 2	ENSMUST00000075982	chr7:54009622-54009681	mm|7qB4	Saa2	5	9	TTACTCGAGCAGTAGTAACTGCTTGAGGAGGAGAGGGTAATAAACAGGAACTTGGAAGTG	0	NM_011314	NA	NA	chrNA:-1--1	NA	NA	NA	NA	NA	A_55_P1994807	NA	NA	NA	NA	NA	0.913333	0.634061	10.1533	0.828573	0	2.01352e-11	4.36007e-07	9.24	19.1022	13.1512	1.6	0.79	0.35	0.41	-0.35	-0.53	-0.5	-0.38
14138	A_55_P2043337	NM_009937	NM_009937	NM_009937	Mm.239821	382864	Colq	collagen-like tail subunit (single strand of homotrimer) of asymmetric acetylcholinesterase	ENSMUST00000112027	chr14:32336329-32336270	mm|14qB	Colq	9	5	TTCCGGGGCTTCTGGGTGGGCAAACAAGGAATAAAGGTGATTCTTGGCTGTGGCCCACTC	0	NM_009937	NA	NA	chrNA:-1--1	NA	NA	NA	NA	NA	A_55_P2043337	NA	NA	NA	NA	NA	-0.106667	0.0750555	1.42667	0.170392	0	4.36367e-06	0.00697683	1.53333	7.23022	4.40778	-0.03	-0.18	-0.11	0.03	0.19	-0.2	-0.35	-0.34
14652	A_55_P2053266	NM_016973	NM_016973	NM_016973	Mm.88831	50935	St6galnac6	ST6 (alpha-N-acetyl-neuraminyl-2,3-beta-galactosyl-1,3)-N-acetylgalactosaminide alpha-2,6-sialyltransferase 6	ENSMUST00000113282	chr2:32476265-32476324	mm|2qB	St6galnac6	14	0	AGTGACAGCCCTAGATCTGGTTTTGTAATGATTTATACAGAAATAAACACGCCTAAGCCC	0	NM_016973	NA	NA	chrNA:-1--1	NA	NA	NA	NA	NA	A_55_P2053266	NA	NA	NA	NA	NA	-0.956667	0.402534	4.43667	0.955109	0	1.58807e-06	0.00453643	5.39333	7.90012	5.28727	-1.26	-1.11	-0.5	-0.98	-1.94	-0.35	-0.11	0.33
17665	A_55_P2118866	NM_001111110	NM_001111110	NM_001111110	Mm.8396	12763	Cmah	cytidine monophospho-N-acetylneuraminic acid hydroxylase	ENSMUST00000110390	chr13:24562114-24562173	mm|13qA3.1	Cmah	5	9	AATGAGCTCTGCATGGGAGATAAAGCCTAACAGAAGGAAAAGTGAGTGTCAGCACAGTAG	0	NM_001111110	NA	NA	chrNA:-1--1	NA	NA	NA	NA	NA	A_55_P2118866	NA	NA	NA	NA	NA	-0.176667	0.397157	2.59	0.835045	0	1.12074e-05	0.00939333	2.76667	6.63739	3.57037	-0.31	0.27	-0.49	-0.01	0.64	0.08	-0.14	0.01
19732	A_55_P2176565	NM_001122993	NM_001122993	NM_001122993	Mm.154783	93961	B3galt5	UDP-Gal:betaGlcNAc beta 1,3-galactosyltransferase, polypeptide 5	ENSMUST00000099497	chr16:96541170-96541229	mm|16qC4	B3galt5	11	3	AGACGCTGCTTACATTCTGCTTCAGGGAAATATCAGAGGAGGAGAGCTGACTCATTTCAC	0	NM_001122993	NA	NA	chrNA:-1--1	NA	NA	NA	NA	NA	A_55_P2176565	NA	NA	NA	NA	NA	-1.29	0.158745	5.88333	0.655769	0	4.98195e-06	0.00697683	7.17333	7.14514	4.29106	-1.41	-1.11	-1.35	-0.2	2.01	0.27	0.2	0.56
[truncated: 6 more columns]

## Sheet: Table F
Table F. Genes downregulated in Colon vs small intestine
Original row	ProbeID	PrimaryAccession	RefSeqAccession	GenbankAccession	UniGeneID	EntrezGeneID	GeneSymbol	GeneName	EnsemblID	GenomicCoordinates	Cytoband	GeneName2	N.detected	N.undetected	Sequence	ControlType	SystematicName	GENE_TITLE	TX_END	CHR_LOCATION	STRAND	TX_START	GO_TERMS	GENE_SYMBOL	REFSEQ_ACC	PROBE_ID	ENTREZ_ID	UNIGENE_ID	GENBANK_ACC	CHR	TGI_TC	Group 1 mean	Group 1 std.dev	Group 2 mean	Group 2 std.dev	F-values	significance-values, 1vs.2	adj-p-values, 1vs.2	log fold change, 1vs.2	t-statistic, 1vs.2	log-odds, 1vs.2	MedCentLog2Int_Cy3_iP1_1_1	MedCentLog2Int_Cy3_iP3_2_2	MedCentLog2Int_Cy3_iP4_1_3	MedCentLog2Int_Cy3_Adj2_2_1	MedCentLog2Int_Cy3_Adj3_1_2	MedCentLog2Int_Cy3_Ade1_2_3	MedCentLog2Int_Cy3_Ade2_1_4	MedCentLog2Int_Cy3_Ade3_1_2
1183	A_51_P194004	NM_174846	NM_174846	NM_174846	Mm.335420	235582	Glyctk	glycerate kinase	ENSMUST00000112543	chr9:106055957-106055898	mm|9qF1	Glyctk	7	7	TCAGAGTAGGTTTGCTCATGGGGACCACTGTCACCATTGCCTGCTGAGGGCTTCACATAT	0	NM_174846	RIKEN cDNA 6230410P16 gene	106016177	chr9:106010961-106016177	-	106010961	NA	6230410P16Rik	NM_174846	A_51_P194004	235582	Mm.335420	NM_174846	9	TC1584648	2.04333	0.516172	-0.306667	0.127017	0	1.12786e-05	0.00939333	-2.35	-6.63351	3.5647	1.6	1.92	2.61	0.69	0.99	-0.07	-0.04	0.06
2939	A_51_P338443	NM_020581	NM_020581	NM_020581	Mm.196189	57875	Angptl4	angiopoietin-like 4	ENSMUST00000002360	chr17:33911939-33911880	mm|17qB1	Angptl4	14	0	ATGGTGCTGTTGTAGGTGCTGTGGATGCACAGGTGCTAACTGTGGTTCCCAGGCACAGCT	0	NM_020581	angiopoietin-like 4	33388455	chr17:33380630-33388455	-	33380630	NA	Angptl4	NM_020581	A_51_P338443	57875	Mm.196189	NM_020581	17	TC1576537	2.69	0.461844	-1.08	1.08678	0	1.02518e-05	0.00939333	-3.77	-6.69216	3.65012	3.2	2.57	2.3	0.01	-0.01	0.14	0.46	-0.06
3765	A_51_P404377	NM_009708	NM_009708	NM_009708	Mm.378883	11858	Rnd2	Rho family GTPase 2	ENSMUST00000134980	chr11:101332111-101332375	mm|11qD	Rnd2	14	0	TGGCCACACTGAGGGAGCTATCCAAGCAGAGACTCATCCCTGTCACACATGAGCAGGGTA	0	NM_009708	ras homolog gene family, member N	101287397	chr11:101284285-101287397	+	101284285	GO:0003924///GO:0005525///GO:0005886///GO:0007264///GO:0009272///GO:0016049///GO:0031520///GO:0051286	Rohn	NM_009708	A_51_P404377	11858	Mm.378883	NM_009708	11	TC1608475	1.92667	0.663652	-0.806667	0.350761	0	1.45867e-06	0.00453643	-2.73333	-7.9582	5.3603	1.17	2.2	2.41	0.67	0.37	-0.28	0.08	-0.34
5101	A_51_P510891	NM_007423	NM_007423	NM_007423	Mm.358570	11576	Afp	alpha fetoprotein	ENSMUST00000042755	chr5:90937781-90937840	mm|5qE1	Afp	11.4	2.6	GTGAGCCTTTTGGCTTAACTGTAACTGCTAGTACTTTAACCACATGGTGAAGATGTCCAT	0	NM_007423	alpha fetoprotein	91584106	chr5:91565937-91584106	+	91565937	GO:0001542///GO:0004566///GO:0005386///GO:0005507///GO:0005615///GO:0006810///GO:0016151///GO:0019953///GO:0042448///GO:0046872	Afp	NM_007423	A_51_P510891	11576	Mm.358570	NM_007423	5	TC1573775	0.761	1.11045	-3.21133	0.436616	0	6.23222e-06	0.00736635	-3.97233	-7.00273	4.09313	-0.481	1.106	1.658	-0.554	1.548	0.583	0.476	-0.021
8082	A_52_P614777	NM_032400	NM_032400	NM_032400	Mm.125110	84112	Sucnr1	succinate receptor 1	ENSMUST00000029326	chr3:59891281-59891340	mm|3qD	Sucnr1	4	10	CTAGTTGCAAATGCTGAATGCATTTCATCATTGGTCAGGTCGATAAGCGTGTTTCTGAAA	0	NM_032400	succinate receptor 1	60175488	chr3:60169790-60175488	+	60169790	NA	Sucnr1	NM_032400	A_52_P614777	84112	Mm.125110	NM_032400	3	TC1585971	3.62333	0.771514	0.0466667	0.355293	0	3.02527e-06	0.00562686	-3.57667	-7.46866	4.72878	2.94	3.47	4.46	1.54	0.22	-0.27	-0.14	0.09
8950	A_55_P1955896	NM_007473	NM_007473	NM_007473	Mm.8728	11832	Aqp7	aquaporin 7	ENSMUST00000030136	chr4:40980490-40980431	mm|4qA5	Aqp7	9	5	GCTAGGTAATATCCATAACTAACTTAAATCCCAGCTCCCCAGTTTTTTCTTTTCTTGTCT	0	NM_007473	NA	NA	chrNA:-1--1	NA	NA	NA	NA	NA	A_55_P1955896	NA	NA	NA	NA	NA	2.38	0.835404	-0.22	0.494267	0	4.56416e-06	0.00697683	-2.6	-7.20131	4.36825	1.76	2.05	3.33	0.09	0.03	-0.47	-0.03	-0.14
11619	A_55_P1999033	ENSMUST00000103540		U22990	Mm.423574	100046275	LOC100046275	ig heavy chain V-II region SESS-like	ENSMUST00000103540	chr12:116886282-116886223	mm|12qF2	LOC100046275	4	10	AAGCGCTATAACCCATCCCTGAAGAGCCGGCTCACAATCTCCAAGGATACCTCCAGAAAC	0	ENSMUST00000103540	NA	NA	chrNA:-1--1	NA	NA	NA	NA	NA	A_55_P1999033	NA	NA	NA	NA	NA	2.69	0.533948	0.36	0.685055	0	5.92406e-06	0.00736635	-2.33	-7.03483	4.13803	2.55	2.24	3.28	-0.06	-0.02	-0.09	0.12	0.02
16296	A_55_P2087671	NM_024465	NM_024465	NM_024465	Mm.112632	76192	Abhd12	abhydrolase domain containing 12	ENSMUST00000145826	chr2:150660075-150660016	mm|2qG3	Abhd12	14	0	CAGACCTTGGCTACAGACATAAATACATCTACAAGAGCCCAGAGCTTCCAAGGATACTGA	0	NM_024465	NA	NA	chrNA:-1--1	NA	NA	NA	NA	NA	A_55_P2087671	NA	NA	NA	NA	NA	1.23667	0.165025	-0.773333	0.750355	0	1.09877e-05	0.00939333	-2.01	-6.64954	3.5881	1.19	1.1	1.42	0.41	-0.01	-0.05	0.01	-0.15
18276	A_55_P2133907	ENSMUST00000103520		X59198	Mm.436597	NA			ENSMUST00000103520	chr12:116306002-116305943	mm|12qF2	ENSMUST00000103520	4	10	TTCTCTGGGTTTTCACTGAGCACTTCTAATATGGGTATAGGCTGGATTCGTCAGCCTTCA	0	ENSMUST00000103520	NA	NA	chrNA:-1--1	NA	NA	NA	NA	NA	A_55_P2133907	NA	NA	NA	NA	NA	2.49	0.150997	0.56	0.61	0	1.28571e-05	0.00960028	-1.93	-6.55349	3.44725	2.65	2.47	2.35	0.08	0.02	-0.15	-0.32	-0.02
18777	A_55_P2148062	NM_175391	NM_175391	NM_175391	Mm.86391	108956	Apol7c	apolipoprotein L 7c	ENSMUST00000062562	chr15:77356402-77356343	mm|15qE1	Apol7c	11	3	AATGTATTAATGCCATTCAGTTGTCCAAAGCCAACACTCGCCTAGCAAATGATGCCAGGC	0	NM_175391	NA	NA	chrNA:-1--1	NA	NA	NA	NA	NA	A_55_P2148062	NA	NA	NA	NA	NA	2.62333	0.822091	-0.49	0.505074	0	3.11824e-06	0.00562686	-3.11333	-7.44878	4.70235	1.69	3.24	2.94	0.7	0.59	-0.52	-0.18	-0.25
19991	A_55_P2184009	NM_009708	NM_009708	NM_009708	Mm.378883	11858	Rnd2	Rho family GTPase 2	ENSMUST00000153185	chr11:101332413-101332472	mm|11qD	Rnd2	14	0	TGAATGTTCCTCCCGATCTTCTGAGCGCAGTGTCCGGGATGTCTTCCATGTGGCCACAGT	0	NM_009708	NA	NA	chrNA:-1--1	NA	NA	NA	NA	NA	A_55_P2184009	NA	NA	NA	NA	NA	1.74333	0.594755	-0.74	0.236432	0	1.41254e-06	0.00453643	-2.48333	-7.98024	5.38788	1.11	1.83	2.29	0.68	0.4	-0.14	0.08	-0.09
[truncated: 6 more columns]

## Sheet: Table G
Table G. Genes overexpressed in CT26 vs Colon
Original row	ProbeID	PrimaryAccession	RefSeqAccession	GenbankAccession	UniGeneID	EntrezGeneID	GeneSymbol	GeneName	EnsemblID	GenomicCoordinates	Cytoband	GeneName2	N.detected	N.undetected	Sequence	ControlType	SystematicName	GENE_TITLE	TX_END	CHR_LOCATION	STRAND	TX_START	GO_TERMS	GENE_SYMBOL	REFSEQ_ACC	PROBE_ID	ENTREZ_ID	UNIGENE_ID	GENBANK_ACC	CHR	TGI_TC	Group 1 mean	Group 1 std.dev	Group 2 mean	Group 2 std.dev	F-values	significance-values, 1vs.2	adj-p-values, 1vs.2	log fold change, 1vs.2	t-statistic, 1vs.2	log-odds, 1vs.2	MedCentLog2Int_Cy3_iP1_1_1	MedCentLog2Int_Cy3_iP3_2_2	MedCentLog2Int_Cy3_iP4_1_3	MedCentLog2Int_Cy3_Adj2_2_1	MedCentLog2Int_Cy3_Adj3_1_2	MedCentLog2Int_Cy3_Ade1_2_3	MedCentLog2Int_Cy3_Ade2_1_4	MedCentLog2Int_Cy3_Ade3_1_2
7	A_51_P100573	NM_011947	NM_011947	NM_011947	Mm.27041	26406	Map3k3	mitogen-activated protein kinase kinase kinase 3	ENSMUST00000002044	chr11:106015867-106015926	mm|11qE1	Map3k3	14	0	CAAGGGTATGAATAGTGTTACTTCATTCAGAGTGTTACTTTGTTTCTCTCCCAATGTTTG	0	NM_011947	mitogen activated protein kinase kinase kinase 3	105971522	chr11:105900999-105971522	+	105900999	NA	Map3k3	NM_011947	A_51_P100573	26406	Mm.27041	NM_011947	11	TC1574877	-0.100333	0.326131	1.66833	0.0942143	0	3.51352e-07	5.48534e-06	1.76867	8.75833	6.85705	0.151	0.017	0.157	-0.23	-0.424	-0.168	-0.077	-0.064
17	A_51_P101137	NM_146025	NM_146025	NM_146025	Mm.297199	217125	Samd14	sterile alpha motif domain containing 14	ENSMUST00000055947	chr11:94887191-94887250	mm|11qD	Samd14	14	0	CAGGGCCCTATGTTTGTGCTCAGTCACCTTCACTGGAAGAGGGGGCCTCATAGGGAAAAC	0	NM_146025	cDNA sequence BC034054	94842171	chr11:94825969-94842171	+	94825969	NA	BC034054	NM_146025///NM_178049	A_51_P101137	217125	Mm.297199	NM_178049	11	TC1574595	-0.113333	0.465439	2.26	0.497293	0	1.89692e-06	2.10538e-05	2.37333	7.61834	5.13185	-0.77	-0.34	-0.16	-0.13	-0.17	-0.09	0.23	0.09
28	A_51_P102355	NM_172643	NM_172643	NM_172643	Mm.119711	226470	Zbtb41	zinc finger and BTB domain containing 41 homolog	ENSMUST00000039867	chr1:141345338-141345397	mm|1qF	Zbtb41	14	0	TGGTTGAAGTCTTGGTGAAAGAAAATAGGATTTACAGCAGCGCTTCACAGATTAAGTTTA	0	NM_172643	RIKEN cDNA 9830132G07 gene	141265750	chr1:141238796-141265750	+	141238796	NA	9830132G07Rik	NM_172643	A_51_P102355	226470	Mm.119711	NM_172643	1	TC1582054	-0.0913333	0.0836441	1.17833	0.190406	0	1.89648e-05	0.000130909	1.26967	6.2162	2.77135	-0.04	-0.185	-0.181	-0.129	-0.021	0.065	0.424	0.462
29	A_51_P102421	NM_019952	NM_019952	NM_019952	Mm.347919	56708	Clcf1	cardiotrophin-like cytokine factor 1	ENSMUST00000132305	chr19:4222480-4222539	mm|19qA	Clcf1	7	7	GTTCAGCCAAGGACTTCAACCGGCTTAAGAAGAAGATGCAGCCTCCAGCAGCTTCAGTCA	0	NM_019952	cardiotrophin-like cytokine factor 1	4222615	chr19:4214392-4222615	+	4214392	GO:0005125///GO:0005615///GO:0007166///GO:0007259///GO:0030183	Clcf1	NM_019952	A_51_P102421	56708	Mm.347919	NM_019952	19	TC1588333	-0.136667	0.280416	2.07667	0.535008	0	1.45057e-05	0.000105369	2.21333	6.37144	3.0461	-0.55	-0.45	-0.71	-0.21	-0.17	0.55	0.36	0.22
32	A_51_P102507	NM_029929	NM_029929	NM_029929	Mm.41372	77573	Vps33a	vacuolar protein sorting 33A (yeast)	ENSMUST00000031388	chr5:123979502-123979443	mm|5qF	Vps33a	14	0	TTGGCGTGGGTGTTTGTCCAGTGAACAGACACTCAGTTCTAATCTCATGTGTCTGCATTT	0	NM_029929	vacuolar protein sorting 33A (yeast)	123833624	chr5:123789721-123833624	-	123789721	NA	Vps33a	NM_029929	A_51_P102507	77573	Mm.41372	NM_029929	5	TC1575957	0.101667	0.17136	1.32467	0.172529	0	4.48604e-06	4.14069e-05	1.223	7.07511	4.2495	-0.094	0.069	0.112	-0.129	-0.133	-0.285	-0.122	-0.191
40	A_51_P103254	NM_201518	NM_201518	NM_201518	Mm.341948	399558	Flrt2	fibronectin leucine rich transmembrane protein 2	ENSMUST00000110117	chr12:97018346-97018405	mm|12qE	Flrt2	3	11	GAGTGACCCCACCTATTTCTGAAAGGATCCAACTTTCCATCCACTTTGTTAATGATACTT	0	NM_201518	mitogen-activated protein kinase kinase kinase kinase 5	96176932	chr12:96088089-96176932	+	96088089	NA	Map4k5	NM_201518	A_51_P103254	399510	Mm.341948	NM_201518	12	TC1582620	0.356667	0.56359	1.58	0.26	0	0.00171018	0.00518948	1.22333	3.83428	-1.80675	0.04	1	-0.06	-0.3	-0.01	-0.11	0.03	-0.04
56	A_51_P104418	NM_022019	NM_022019	NM_022019	Mm.404024	63953	Dusp10	dual specificity phosphatase 10	ENSMUST00000048655	chr1:185898608-185898667	mm|1qH5	Dusp10	13	1	GACTCTATTTTTAATAAGTGTAAGAAGACTGTAACTTTTGATGCGAATGAGACCCACTTC	0	NM_022019	dual specificity phosphatase 10	185776763	chr1:185735720-185776763	+	185735720	NA	Dusp10	NM_022019	A_51_P104418	63953	Mm.404024	NM_022019	1	TC1576470	-0.04	0.532541	1.19667	0.320052	0	0.000566776	0.00207822	1.23667	4.38864	-0.694328	0.1	-0.12	0.56	-0.33	-0.34	-0.14	0.11	-0.16
69	A_51_P105017	NM_011236	NM_011236	NM_011236	Mm.149	19365	Rad52	RAD52 homolog (S. cerevisiae)	ENSMUST00000032269	chr6:119872539-119872598	mm|6qF1	Rad52	14	0	AGATCCATCCTGAGACTCAAGATGTCACTAGACCGTCACAAAAGGACTTTGGAAAACTGC	0	NM_011236	RAD52 homolog (S. cerevisiae)	119888441	chr6:119868347-119888441	+	119868347	GO:0000724///GO:0005515///GO:0005634///GO:0006281///GO:0006310///GO:0006974	Rad52	NM_011236	A_51_P105017	19365	Mm.149	NM_011236	6	TC1578460	0.177667	0.537243	1.99667	0.572317	0	2.58078e-05	0.000167669	1.819	6.04009	2.45565	0.031	-0.174	-0.524	-0.236	0.053	-0.135	-0.022	-0.151
78	A_51_P105709	NM_027182	NM_027182	NM_027182	Mm.275095	69716	Trip13	thyroid hormone receptor interactor 13	ENSMUST00000022053	chr13:74050175-74050116	mm|13qC1	Trip13	14	0	TAGTGCACAGGAGCAGTGTGTGCTTTCTATGGTCACGTCAATCAGGCAATGTGTTTTGTT	0	NM_027182	thyroid hormone receptor interactor 13	74403727	chr13:74378462-74403727	-	74378462	NA	Trip13	NA	A_51_P105709	69716	Mm.275095	AK010336	13	TC1578427	-0.283	0.410234	2.28533	0.023029	0	0.000967686	0.0032297	2.56833	4.11862	-1.23453	-0.436	-1.611	-2.019	-0.378	-0.119	0.668	0.414	0.412
82	A_51_P106144	NM_009564	NM_009564	NM_009564	Mm.2095	22722	Zfp64	zinc finger protein 64	ENSMUST00000087971	chr2:168751005-168750946	mm|2qH3	Zfp64	14	0	TGTCTTAATGGTTACCAAGGCTGATTCCAATGTGGAGTTGGAATTCACCACAGTAGGACT	0	NM_009564	zinc finger protein 64	168646464	chr2:168616576-168646464	-	168616576	NA	Zfp64	NM_009564	A_51_P106144	22722	Mm.2095	NM_009564	2	TC1576564	-0.0646667	0.119601	1.25367	0.477615	0	0.00112825	0.00367108	1.31833	4.0417	-1.3891	-0.473	-0.625	-0.665	-0.412	-0.162	0.27	0.177	0.373
83	A_51_P106259	NM_133926	NM_133926	NM_133926	Mm.277373	52163	Camk1	calcium/calmodulin-dependent protein kinase I	ENSMUST00000152736	chr6:113286428-113286369	mm|6qE3	Camk1	13.2	0.8	AAAGATTTCATACGACATTTGATGGAGAAAGACCCGGAGAAGAGGTTTACCTGTGAGCAG	0	NM_133926	calcium/calmodulin-dependent protein kinase I	113309699	chr6:113299912-113309699	-	113299912	NA	Camk1	NM_133926	A_51_P106259	52163	Mm.277373	NM_133926	6	TC1577473	0.111	0.616085	2.035	0.0565597	0	8.78445e-05	0.000451718	1.924	5.36264	1.20237	-0.273	-0.547	-0.921	-0.311	-0.612	0.081	0.047	0.019
109	A_51_P108334	NM_007450	NM_007450	NM_007450	Mm.16228	11739	Slc25a4	solute carrier family 25 (mitochondrial carrier, adenine nucleotide translocator), member 4	ENSMUST00000034049	chr8:47292887-47292828	mm|8qB1.1	Slc25a4	14	0	CCAATGTACTGAGAGGCATGGGTGGTGCTTTTGTATTGGTATTGTATGATGAGATCAAAA	0	NM_007450	solute carrier family 25 (mitochondrial carrier, adenine nucleotide translocator), member 4	47709826	chr8:47705993-47709826	-	47705993	GO:0005215///GO:0005488///GO:0005739///GO:0005743///GO:0006810///GO:0006839///GO:0016020///GO:0016021	Slc25a4	NM_007450	A_51_P108334	11739	Mm.16228	BC003791	8	TC1573777	-0.290333	0.339071	1.89667	0.578309	0	3.27821e-05	0.000203149	2.187	5.90503	2.21063	-0.284	-0.605	-0.995	-0.034	-0.443	0.327	0.054	0.097
116	A_51_P108901	NM_023731	NM_023731	NM_023731	Mm.294908	108673	Ccdc86	coiled-coil domain containing 86	ENSMUST00000025639	chr19:11017568-11017509	mm|19qA	Ccdc86	14	0	ATTAAGACGGAGACTCCAGCCCAGAGGGAACTGACGACTATGCTGGGACTCAAGAGAGAT	0	NM_023731	DNA segment, Chr 19, ERATO Doi 678, expressed	11016311	chr19:11009873-11016311	-	11009873	NA	D19Ertd678e	NM_023731	A_51_P108901	108673	Mm.294908	NM_023731	19	TC1577184	-0.34	0.0360555	1.94333	0.353034	0	0.00110714	0.00361382	2.28333	4.05115	-1.3701	-0.43	-1.24	-1.65	-0.26	0.26	0.88	0.79	0.6
140	A_51_P110371	NM_019573	NM_019573	NM_019573	Mm.440420	80707	Wwox	WW domain-containing oxidoreductase	ENSMUST00000004756	chr8:117876353-117876412	mm|8qE1	Wwox	14	0	CAAGCAATTCTTTAGAGATTATAACGAGTGCATTTTACATTTTGCAAACCATTCCCTAGG	0	NM_019573	WW domain-containing oxidoreductase	117598228	chr8:117325678-117598228	+	117325678	GO:0005634///GO:0005739///GO:0006917///GO:0007049///GO:0008152///GO:0016491///GO:0045786	Wwox	NM_019573	A_51_P110371	80707	Mm.222224	NM_019573	8	TC1576521	-0.08	0.196977	1.26333	0.29023	0	0.00213709	0.00624851	1.34333	3.72365	-2.02974	1	-0.22	-0.3	-0.19	-0.24	0.08	0.12	1
148	A_51_P110888	NM_028994	NM_028994	NM_028994	Mm.29856	74551	Pck2	phosphoenolpyruvate carboxykinase 2 (mitochondrial)	ENSMUST00000048781	chr14:56168027-56168086	mm|14qC3	Pck2	6.6	7.4	AGGCTGCTCTGTGTTTGAGTTAGTATTTTTGTCCCACATAGACATGATGCAGAAGTCCCC	0	NM_028994	NA	NA	chrNA:-1--1	NA	NA	NA	NA	NA	A_51_P110888	NA	NA	NA	NA	NA	0.0176667	0.534588	2.55767	0.269248	0	6.37364e-08	1.45126e-06	2.54	10.0292	8.59519	0.036	-0.264	-0.485	0.028	-0.088	-0.099	-0.129	-0.033
151	A_51_P111164	NM_172612	NM_172612	NM_172612	Mm.274010	223881	Rnd1	Rho family GTPase 1	ENSMUST00000003451	chr15:98500378-98500319	mm|15qF1	Rnd1	14	0	TGATGGGAGGGGTCACCAGACTTTCCTGCCCCTGGGGCGGTACAGTTGGCATTTGTTTTA	0	NM_172612	NA	98505495	chr15:98497239-98505495	-	98497239	NA	NA	NM_172612	A_51_P111164	NA	NA	NM_172612	15	TC1582509	-0.176667	1.03944	5.76333	1.26895	0	2.43544e-06	2.56254e-05	5.94	7.4581	4.87575	-0.91	-0.97	-1.16	-0.51	1	1.35	0.97	0.99
153	A_51_P111455	NM_027432	NM_027432	NM_027432	Mm.5110	70465	Wdr77	WD repeat domain 77	ENSMUST00000127464	chr3:105764537-105764596	mm|3qF2.2	Wdr77	14	0	GCTGTTGAATTGTGGGAGCTAGATGAGAACGAGACACTTATAGTCAGCAAGTTCTGCAAG	0	NM_027432	RIKEN cDNA 2610312E17 gene	106097816	chr3:106087554-106097816	+	106087554	NA	2610312E17Rik	NM_027432	A_51_P111455	70465	Mm.5110	NM_027432	3	TC1571915	-0.456667	0.315013	2.46333	0.183394	0	5.1488e-08	1.23002e-06	2.92	10.1973	8.81166	-0.09	-0.58	-0.64	-0.51	0.09	0.26	0.12	0.28
154	A_51_P111462	NM_172595	NM_172595	NM_172595	Mm.79837	218639	Arl15	ADP-ribosylation factor-like 15	ENSMUST00000091201	chr13:114947562-114947621	mm|13qD2.2	Arl15	14	0	AGTTGACAGGCTCACATGGGCATTTGCTAGGCAACAAGAACTTGCCCTATTCACAATTTA	0	NM_172595	ADP-ribosylation factor related protein 2	115277520	chr13:114915423-115277520	+	114915423	NA	Arfrp2	NM_172595	A_51_P111462	218639	Mm.79837	NM_172595	13	TC1579949	-1.097	0.0905373	0.733333	0.268329	0	5.03819e-05	0.000287475	1.83033	5.66584	1.77073	-0.855	0.027	0.075	-0.295	0.837	-0.43	-0.005	0.257
158	A_51_P111757	NM_001039126	NM_001039126	NM_001039126	Mm.234152	65247	Asb1	ankyrin repeat and SOCS box-containing 1	ENSMUST00000027538	chr1:93455932-93455991	mm|1qD	Asb1	14	0	CTATTTAGTGTTGCTTGGTTCACTTTGTGGCTCTGGTTCCAGAACTGAAGAGAGTTCCTT	0	NM_001039126	ankyrin repeat and SOCS box-containing protein 1	93385523	chr1:93371486-93385523	+	93371486	NA	Asb1	NA	A_51_P111757	65247	Mm.234152	AK122456	1	TC1586551	-0.0823333	0.207003	1.89367	0.103007	0	4.20529e-09	1.60602e-07	1.976	12.342	11.3339	-0.293	-0.004	-0.139	-0.067	-0.013	0.031	0.005	0.03
162	A_51_P112174	NM_026203	NM_026203	NM_026203	Mm.253280	52906	Ahi1	Abelson helper integration site 1	ENSMUST00000095801	chr10:20774814-20774873	mm|10qA3	Ahi1	5	9	AGCCGATCAGATGAACTAACCATCCATCGTGGAGACATTATCCGAGTGTATTTCAAAGAT	0	NM_026203	Abelson helper integration site	20769845	chr10:20642080-20769845	+	20642080	NA	Ahi1	NM_026203	A_51_P112174	52906	Mm.253280	NM_026203	10	TC1576348	0.243	0.471204	2.34533	0.358621	0	5.88711e-07	8.26715e-06	2.10233	8.39801	6.32963	-0.096	-0.288	-0.409	0.024	-0.191	-0.159	0.059	-0.013
166	A_51_P112445	NM_175552	NM_175552	NM_175552	Mm.24591	269470	Wdr3	WD repeat domain 3	ENSMUST00000052120	chr3:99942517-99942458	mm|3qF2.2	Wdr3	14	0	AAAGATCATGTTGTAGATCTTGGGGTACAGATGTCAGCCTTGGTTGAAGAAACCAACATG	0	NM_175552	WD repeat domain 3	100291450	chr3:100267248-100291450	-	100267248	NA	Wdr3	NM_175552	A_51_P112445	269470	Mm.24591	NM_175552	3	TC1575727	-0.104333	0.0749022	2.11667	0.204591	0	8.83747e-06	7.06932e-05	2.221	6.66365	3.5542	-0.371	-0.65	-0.917	-0.431	0.022	0.259	0.4	0.417
167	A_51_P112557	NM_009085	NM_009085	NM_009085	Mm.3458	20016	Polr1c	polymerase (RNA) I polypeptide C	ENSMUST00000087026	chr17:46381264-46381120	mm|17qC	Polr1c	14	0	CATTATATCTTTTCTGTGGAGTCTACTGGAGTTTTGCCACCAGATGTGTTGGTGAGTGAA	0	NM_009085	RNA polymerase 1-1	45711545	chr17:45707509-45711545	-	45707509	NA	Rpo1-1	NM_009085	A_51_P112557	20016	Mm.3458	NM_009085	17	TC1575021	-0.0133333	0.668719	1.23067	0.0499032	0	0.00204745	0.00603205	1.244	3.7449	-1.98691	-0.263	-0.532	-0.818	-0.128	-0.262	0.2	0.109	-0.097
174	A_51_P113003	NM_031863	NM_031863	NM_031863	Mm.9870	83815	Cenpq	centromere protein Q	ENSMUST00000087114	chr17:41060530-41060471	mm|17qB2	Cenpq	14	0	TCTTCTGAAGGACTTGGATGTTCTTCATGATTCAGCCCCAGTGAAGAATGTGTCAGCATT	0	NM_031863	RIKEN cDNA 2610528M18 gene	40398035	chr17:40386583-40398035	-	40386583	NA	2610528M18Rik	NM_031863	A_51_P113003	83815	Mm.9870	NM_031863	17	TC1581846	-0.195667	0.306888	2.952	0.127189	0	3.77672e-07	5.80553e-06	3.14767	8.70726	6.78328	-0.148	-0.679	-0.782	-0.425	-0.183	0.552	0.595	0.568
180	A_51_P113274	NM_176785	NM_176785	NM_176785	Mm.101110	20170	Hps6	Hermansky-Pudlak syndrome 6	ENSMUST00000099393	chr19:46080510-46080569	mm|19qC3	Hps6	14	0	GCTGATGTGGGAGTTCATTTGTAGAGCACAGAGATGCGAAGGGAAGGGTACCTAGGGTTA	0	NM_176785	Hermansky-Pudlak syndrome 6	46059464	chr19:46056819-46059464	+	46056819	NA	Hps6	NM_176785	A_51_P113274	20170	Mm.101110	NM_176785	19	TC1580503	-0.0566667	0.304357	1.39333	0.153731	0	3.51187e-05	0.000214456	1.45	5.86641	2.14013	-0.03	0.08	0.03	-0.16	-0.39	-0.65	-0.17	-0.35
188	A_51_P114028	NM_009746	NM_009746	NM_009746	Mm.89667	12055	Bcl7c	B-cell CLL/lymphoma 7C	ENSMUST00000144103	chr7:134850841-134850782	mm|7qF3	Bcl7c	14	0	CAACCAGAGTTTCCATTCTGAAGGTTCATTGCAAAAGGGTGCTGAGCCCAGCCCTGGGGG	0	NM_009746	B-cell CLL/lymphoma 7C	127499914	chr7:127496128-127499914	-	127496128	NA	Bcl7c	NM_009746	A_51_P114028	12055	Mm.89667	NM_009746	7	TC1580736	-0.616667	0.145029	0.873333	0.085049	0	2.46196e-06	2.58166e-05	1.49	7.45121	4.86465	-0.01	-0.37	-0.19	0.01	-0.44	0.05	0.24	0.22
190	A_51_P114062	NM_019681	NM_019681	NM_019681	Mm.249318	14299	Ncs1	neuronal calcium sensor 1	ENSMUST00000000199	chr2:31150630-31150689	mm|2qB	Ncs1	9.7	4.3	CCTCCAAGATTCTTTCCAGTGTGTTTCTGCATTTACATGATCTAAAGATGCATGGGGACG	0	NM_019681	frequenin homolog (Drosophila)	31117329	chr2:31067832-31117329	+	31067832	GO:0005509///GO:0005516///GO:0005737///GO:0005886///GO:0006874///GO:0007165///GO:0007242///GO:0007268///GO:0007269///GO:0007600///GO:0007601///GO:0008048///GO:0019722///GO:0019933///GO:0031137///GO:0042326///GO:0045202	Freq	NM_019681	A_51_P114062	14299	Mm.249318	NM_019681	2	TC1604923	-0.252667	0.39467	2.60733	0.2095	0	1.24659e-06	1.4981e-05	2.86	7.89239	5.5619	-0.499	-0.644	-0.903	-0.253	-0.098	0.569	0.223	0.446
198	A_51_P114634	NM_173405	NM_173405	NM_173405	Mm.485160	231842	Amz1	archaelysin family metallopeptidase 1	ENSMUST00000060918	chr5:141229165-141229224	mm|5qG2	Amz1	14	0	TCTTTTGTCTTTGATGACATTTTTCCTGTCTCTGGCTATATCAATTCCTGACATAGGATG	0	NM_173405	guanine nucleotide binding protein, alpha 12	141005784	chr5:140976601-141005784	+	140976601	NA	Gna12	NM_173405	A_51_P114634	14673	Mm.397580	NM_173405	5	TC1580525	-0.340333	0.687413	1.907	0.166676	0	3.79357e-06	3.62355e-05	2.24733	7.17903	4.42142	-0.275	-0.302	-0.553	0.323	0.272	-0.365	-0.076	-0.083
206	A_51_P114878	NM_026079	NM_026079	NM_026079	Mm.282743	230233	Ikbkap	inhibitor of kappa light polypeptide enhancer in B-cells, kinase complex-associated protein	ENSMUST00000150002	chr4:56764081-56764022	mm|4qB3	Ikbkap	14	0	ATAGGGAATGATGTTTCATGGTTTCTACCTCAAAAAGTGAAAACAAGTGGAACCACGTTT	0	NM_026079	inhibitor of kappa light polypeptide enhancer in B-cells, kinase complex-associated protein	56896351	chr4:56844828-56896351	-	56844828	NA	Ikbkap	NM_026079	A_51_P114878	230233	Mm.282743	NM_026079	4	TC1574036	-0.491	0.375525	1.90767	0.160855	0	6.32233e-05	0.000344152	2.39867	5.5412	1.53851	-0.636	-0.962	-0.911	-0.275	0.118	0.695	0.53	0.633
207	A_51_P114910	NM_007793	NM_007793	NM_007793	Mm.6095	13014	Cstb	cystatin B	ENSMUST00000005185	chr10:77890058-77890117	mm|10qC1	Cstb	14	0	TGATGTTGGTGGAGATAAATGCGTGCACTTGAGGGTGTTTCAACCCCTCCCCCATGAAAA	0	NM_007793	cystatin B	77830748	chr10:77828836-77830748	+	77828836	NA	Cstb	NM_007793	A_51_P114910	13014	Mm.6095	NM_007793	10	TC1574817	-0.106667	0.195533	1.31667	0.126623	0	1.79698e-05	0.000125441	1.42333	6.24725	2.82658	-0.3	-0.05	-0.04	-0.26	-0.55	0.24	0.4	0.04
210	A_51_P115085	NM_175749	NM_175749	NM_175749	Mm.255398	218210	Nup153	nucleoporin 153	ENSMUST00000021803	chr13:46775672-46775613	mm|13qA5	Nup153	14	0	TTGGCTTTTCTGATCCAGTTTTGTTTGGACCAAAAACCAGTATTGTACAAAGTATTAAGC	0	NM_175749	nucleoporin 153	46738559	chr13:46691076-46738559	-	46691076	NA	Nup153	NM_175749	A_51_P115085	218210	Mm.255398	NM_175749	13	TC1574046	-0.113667	0.0958245	1.699	0.333216	0	2.80889e-07	4.61848e-06	1.81267	8.91789	7.08554	-0.111	-0.232	-0.201	-0.244	0.046	0.293	0.017	0.257
216	A_51_P115471	ENSMUST00000070911		AK046043	Mm.125650	239552	Apol8	apolipoprotein L 8	ENSMUST00000070911	chr15:77578413-77578354	mm|15qE1	Apol8	3	11	TCTACAGAACCCATCGTTATGAAAGATGTCACGTATACAGAAAGAGTTTGACGTAATCAT	0	ENSMUST00000070911	apolipoprotein L, 2	77582528	chr15:77575054-77582528	-	77575054	NA	Apol2	NA	A_51_P115471	239552	Mm.125650	AK036408	15	TC1628653	-0.144667	0.0867717	1.49767	0.433369	0	5.33287e-07	7.67295e-06	1.64233	8.46622	6.43072	-0.133	-0.059	-0.18	-0.07	-0.006	0.131	0.025	0.116
227	A_51_P116326	NM_145526	NM_145526	NM_145526	Mm.440375	228139	P2rx3	purinergic receptor P2X, ligand-gated ion channel, 3	ENSMUST00000111613	chr2:84838957-84838898	mm|2qD	P2rx3	3	11	ATTTGCTTCCCTGGGTCCCAAGCATCCATCCATTTCCAAAGGATAGAGAAAATGGTAGCT	0	NM_145526	purinergic receptor P2X, ligand-gated ion channel, 3	84836326	chr2:84799424-84836326	-	84799424	NA	P2rx3	NM_145526	A_51_P116326	228139	Mm.257365	NM_145526	2	TC1587208	-0.0523333	0.130791	1.83467	0.772995	0	5.55986e-06	4.85652e-05	1.887	6.94337	4.02944	-0.037	-0.1	-0.109	-0.039	-0.089	0.076	-0.043	-0.036
230	A_51_P116447	NM_028816	NM_028816	NM_028816	Mm.235663	74204	Xpo6	exportin 6	ENSMUST00000009344	chr7:133248390-133248331	mm|7qF3	Xpo6	14	0	TTCATAAGTCTCATGACCTTCTGCAGGAGGAGATCGGCATTGCCATTTACAACATGGCTT	0	NM_028816	exportin 6	125991556	chr7:125892869-125991556	-	125892869	NA	Xpo6	NM_028816	A_51_P116447	74204	Mm.235663	NM_028816	7	TC1572017	-0.144333	0.421002	1.243	0.149228	0	4.5746e-05	0.000266143	1.38733	5.71919	1.8695	0.097	-0.214	0.008	-0.57	-0.296	0.123	-0.246	0.028
233	A_51_P116601	NM_172447	NM_172447	NM_172447	Mm.319007	207686	A330021E22Rik	RIKEN cDNA A330021E22 gene	ENSMUST00000148347	chr5:5581249-5581190	mm|5qA1	A330021E22Rik	9.1	4.9	CGGGTGAAAGTGAAGCCACCACTGAATGATCCTAAAAAGAGCATCCCTACATGATGTGTT	0	NM_172447	RIKEN cDNA A330021E22 gene	5670238	chr5:5586988-5670238	-	5586988	NA	A330021E22Rik	NM_172447	A_51_P116601	207686	Mm.319007	NM_172447	5	TC1580891	-0.349	0.728823	5.979	0.243284	0	4.14487e-09	1.58855e-07	6.328	12.3554	11.3483	-0.963	-0.838	-1.214	-0.815	-0.049	0.61	0.241	0.041
237	A_51_P116665	ENSMUST00000136929	XM_003086685	XM_003086685	Mm.483074	NA			ENSMUST00000136929	chr8:19688138-19688197	mm|8qA1.3	ENSMUST00000136929	14	0	TGCCATCCAGATGCACCCTTTCTTTTCTGTCTCCATAGTAAACAATCAGACTCCTAAAAG	0	ENSMUST00000136929	RIKEN cDNA 2610005L07 gene	20439098	chr8:20419177-20439098	-	20419177	NA	2610005L07Rik	NA	A_51_P116665	381598	Mm.362165	AK012880	8	TC1627899	-0.173333	0.604511	1.83333	0.496622	0	0.000534292	0.00198279	2.00667	4.41864	-0.634591	-0.38	-0.04	0.04	0.15	0.51	-1.18	-0.9	-0.55
244	A_51_P117115	NM_146960	NM_146960	NM_146960	Mm.246542	258962	Olfr53	olfactory receptor 53	ENSMUST00000084455	chr7:147838658-147838717	mm|7qF5	Olfr53	3	11	CCTATATCAGTCCTGCTTCCAGCTACAGCCCAGAAAGAAGCAAATTTACCTCAGTGCTAT	0	NM_146960	olfactory receptor MOR253-5	140504226	chr7:140497782-140504226	+	140497782	NA	MOR253-5	NM_146960	A_51_P117115	258962	Mm.246542	NM_146960	7	TC1600344	0.105667	0.191043	2.49733	0.469696	0	8.87976e-09	2.86561e-07	2.39167	11.6671	10.5854	-0.047	-0.078	0.073	-0.04	-0.179	-0.052	-0.104	-0.035
248	A_51_P117477	NM_011977	NM_011977	NM_011977	Mm.38165	26457	Slc27a1	solute carrier family 27 (fatty acid transporter), member 1	ENSMUST00000034267	chr8:74110256-74110315	mm|8qB3.3	Slc27a1	14	0	GGTACCCACCTCCCTTTCCTATTGTGCCTTAGGTTCATCCACGGTTCCCCTGTGGAGCAA	0	NM_011977	NA	74515694	chr8:74497871-74515694	+	74497871	NA	NA	NM_011977	A_51_P117477	NA	NA	NM_011977	8	TC1582895	-0.126667	0.411015	1.31	0.21166	0	1.29425e-05	9.62134e-05	1.43667	6.43807	3.163	-0.19	-0.15	-0.03	-0.14	-0.48	-0.08	0.04	0.03
254	A_51_P117865	NM_030565	NM_030565	NM_030565	Mm.320355	80752	Fam20c	family with sequence similarity 20, member C	ENSMUST00000026972	chr5:139285592-139285651	mm|5qG2	Fam20c	14	0	GAGAACCATCCAGCAGACCAGAGATAACCTCTGAGCCACTTCAAGGACCTTCTATGATGT	0	NM_030565	cDNA sequence BC004044	139063705	chr5:139008742-139063705	+	139008742	NA	BC004044	NM_030565	A_51_P117865	80752	Mm.320355	NM_030565	5	TC1575406	-1.08667	0.332315	1.85333	0.427824	0	0.000823143	0.00281993	2.94	4.19994	-1.07141	-1.53	-1.11	-1.62	-0.51	1.01	0.95	1.06	0.51
264	A_51_P118742	NM_021354	NM_021354	NM_021354	Mm.41803	13495	Drg2	developmentally regulated GTP binding protein 2	ENSMUST00000018568	chr11:60281768-60281827	mm|11qB2	Drg2	14	0	CTCCTTCAGAAACAGTGTTGGGCTAGGCAAAGCTGGGGACCAGGGCTTTGCTGAGGACAT	0	NM_021354	developmentally regulated GTP binding protein 2	60284900	chr11:60270812-60284900	+	60270812	GO:0005525///GO:0007165///GO:0008372	Drg2	NM_021354	A_51_P118742	13495	Mm.41803	NM_021354	11	TC1576445	-0.366667	0.169214	0.856667	0.246644	0	1.51537e-06	1.76608e-05	1.22333	7.76417	5.36193	0.02	-0.06	0.05	0.01	-0.12	-0.01	-0.03	0.01
265	A_51_P118763	NM_026375	NM_026375	NM_026375	Mm.128165	226747	Ahctf1	AT hook containing transcription factor 1	ENSMUST00000151734	chr1:181676542-181676483	mm|1qH4	Ahctf1	14	0	AGCAGGAAAAACTCTTGGAAGGGGCAGAAAGAAGCCATCTTCTTTTCCAAAGCAAATTTT	0	NM_026375	embryonic large molecule derived from yolk sac	181640335	chr1:181582767-181640335	-	181582767	NA	MGI:1915033	NM_026375	A_51_P118763	226747	Mm.128165	NM_026375	1	TC1574253	-0.150667	0.168743	2.29033	0.304559	0	1.75031e-07	3.20925e-06	2.441	9.2619	7.56786	-0.335	-0.536	-0.568	-0.208	0.18	0.319	0.01	0.181
271	A_51_P119544	NM_001005847	NM_001005847	NM_001005847	Mm.334535	11593	Aga	aspartylglucosaminidase	ENSMUST00000033920	chr8:54601320-54601379	mm|8qB1.3	Aga	14	0	GGGGTTTACTAATGAGGACTTGTCTACCAAAACCTCAAGAGATCTTCATTCAGATTGGCT	0	NM_001005847	NA	-1	chrNA:-1--1	NA	-1	NA	NA	NA	A_51_P119544	NA	NA	S81393	NA	NA	0.024	0.472717	1.36133	0.410459	0	0.000237402	0.00102568	1.33733	4.83596	0.18873	-0.067	-0.171	-0.056	-0.522	-0.415	0.242	0.008	-0.062
300	A_51_P122035	NM_153578	NM_153578	NM_153578	Mm.389901	233280	Nipa1	non imprinted in Prader-Willi/Angelman syndrome 1 homolog (human)	ENSMUST00000052204	chr7:63233936-63233877	mm|7qB5	Nipa1	14	0	ACTTGGATTCATTATGAAAAACACCTGCTTTCTGTTTCAGGCAGTATTGTGTCCATTCAG	0	NM_153578	non imprinted in Prader-Willi/Angelman syndrome 1 homolog (human)	55887606	chr7:55846486-55887606	-	55846486	NA	Nipa1	NM_153578	A_51_P122035	233280	Mm.389901	NM_153578	7	TC1583621	0.342333	0.275627	1.74633	0.269263	0	0.000118785	0.00057724	1.404	5.2008	0.894286	-0.162	-0.26	-0.62	-0.298	-0.597	0.097	-0.069	-0.122
301	A_51_P122085	NM_028846	NM_028846	NM_028846	Mm.346654	74270	Usp20	ubiquitin specific peptidase 20	ENSMUST00000102849	chr2:30878101-30878160	mm|2qB	Usp20	14	0	ACTGTGACGCAGTCTGGTTTGTGTTCAGAATGTCACAATAAATACTTGTTCCTCTCCTGC	0	NM_028846	ubiquitin specific protease 20	30845591	chr2:30818053-30845591	+	30818053	NA	Usp20	NM_028846	A_51_P122085	74270	Mm.346654	NM_028846	2	TC1572636	0.109333	0.363629	1.93733	0.197216	0	9.67818e-05	0.000489538	1.828	5.31048	1.10341	-0.64	-0.771	-0.864	-0.358	-0.048	-0.128	0.038	0.06
309	A_51_P122723	NM_024478	NM_024478	NM_024478	Mm.21535	17713	Grpel1	GrpE-like 1, mitochondrial	ENSMUST00000031099	chr5:36814105-36814164	mm|5qB3	Grpel1	14	0	GGGCTTGTAATTTCTCATCTGTGAATTCATCTGACCCTTGCCCAGCCTTGTTGGAAATCT	0	NM_024478	GrpE-like 1, mitochondrial	36790786	chr5:36782286-36790786	+	36782286	GO:0000774///GO:0005615///GO:0005739///GO:0006457///GO:0042803///GO:0051082///GO:0051087	Grpel1	NM_024478	A_51_P122723	17713	Mm.21535	NM_024478	5	TC1575387	-0.094	0.179184	1.163	0.0531131	0	4.14865e-06	3.89232e-05	1.257	7.12346	4.32968	0.035	-0.079	-0.205	-0.003	-0.393	0.094	0.18	-0.154
315	A_51_P123134	NM_146235	NM_146235	NM_146235	Mm.31911	236930	Ercc6l	excision repair cross-complementing rodent repair deficiency complementation group 6 - like	ENSMUST00000056904	chrX:99338680-99338621	mm|XqD	Ercc6l	12.9	1.1	TGGTAATGACTATGAGAGTCTTGTAGCTCGTGGGAAAGAACTGAAAGAGTGCGGGAAGAT	0	NM_146235	cDNA sequence BC004701	98359746	chrX:98345677-98359746	-	98345677	NA	BC004701	NM_146235	A_51_P123134	236930	Mm.31911	NM_146235	X	TC1578220	-0.152333	0.166626	1.61367	0.3345	0	0.0004572	0.00174637	1.766	4.49806	-0.47676	-0.191	-0.729	-0.943	-0.172	-0.075	0.655	0.667	0.614
318	A_51_P123405	NM_009772	NM_009772	NM_009772	Mm.2185	12235	Bub1	budding uninhibited by benzimidazoles 1 homolog (S. cerevisiae)	ENSMUST00000028858	chr2:127627047-127626988	mm|2qF1	Bub1	14	0	AACAAGATTAAGACCTTGCGTAATAGGCTAATTGTGATGCTTTCAGAATATAAGCGTTCA	0	NM_009772	budding uninhibited by benzimidazoles 1 homolog (S. cerevisiae)	127523266	chr2:127492563-127523266	-	127492563	GO:0000166///GO:0000775///GO:0000776///GO:0004672///GO:0004674///GO:0005524///GO:0005634///GO:0006468///GO:0007049///GO:0007067///GO:0016301///GO:0016740///GO:0051301	Bub1	NM_009772	A_51_P123405	12235	Mm.2185	NM_009772	2	TC1576690	-0.227667	0.118141	2.381	0.370685	0	0.000119156	0.000578521	2.60867	5.19914	0.891108	-0.211	-0.799	-1.351	-0.279	0.109	0.897	0.864	0.837
319	A_51_P123604	NM_172807	NM_172807	NM_172807	Mm.98910	238831	Ppwd1	peptidylprolyl isomerase domain and WD repeat containing 1	ENSMUST00000022226	chr13:104995717-104995658	mm|13qD1	Ppwd1	12.1	1.9	ATAATAAGCACACGGTGTTTGGAAGAGTGAGTAAAGGCATGGAGGTTGTGCAGAGGATTT	0	NM_172807	RIKEN cDNA 4632422M10 gene	105349204	chr13:105325506-105349204	-	105325506	NA	4632422M10Rik	NM_172807	A_51_P123604	238831	Mm.98910	NM_172807	13	TC1584654	-0.0786667	0.179817	1.60467	0.40534	0	4.75688e-06	4.31527e-05	1.68333	7.03898	4.18939	0.401	0.007	-0.304	-0.431	-0.231	-0.129	0.016	0.068
325	A_51_P123805	NM_001081203	NM_001081203	NM_001081203	Mm.23879	243272	Sbno1	sno, strawberry notch homolog 1 (Drosophila)	ENSMUST00000065263	chr5:124823524-124823465	mm|5qF	Sbno1	14	0	CCCAGTAACTTGAATATTGTTTAATGTGCTGTAAGACATTATAGAGATTATCTCCAGCTG	0	NM_001081203	sno, strawberry notch homolog 1 (Drosophila)	124686598	chr5:124629327-124686598	-	124629327	GO:0003676///GO:0004386///GO:0005524///GO:0005634///GO:0007173///GO:0007219///GO:0007466///GO:0007560///GO:0008587///GO:0009790///GO:0009993///GO:0030162///GO:0045944	Sbno1	NA	A_51_P123805	243272	Mm.23879	BC023136	5	TC1618839	-0.146667	0.217332	1.54	0.434051	0	7.54352e-06	6.22039e-05	1.68667	6.75849	3.71654	0.47	-0.05	0.42	-0.14	-0.23	-0.07	-0.13	0.23
337	A_51_P124798	NM_028427	NM_028427	NM_028427	Mm.294445	73067	Tmem192	transmembrane protein 192	ENSMUST00000026595	chr8:67488190-67489455	mm|8qB3.1	Tmem192	14	0	TGGAGCTGATCTGTTCCCTGAGCTGTCTGATCCTCTATATAGTGAAGATTAGGAGGTTCA	0	NM_028427	RIKEN cDNA 3110005G23 gene	67898022	chr8:67876174-67898022	+	67876174	NA	3110005G23Rik	NM_028427	A_51_P124798	73067	Mm.294445	AK013998	8	TC1580776	-0.159667	0.241914	1.078	0.052048	0	2.50687e-05	0.000163932	1.23767	6.0566	2.48541	-0.183	0.319	0.332	-0.034	0.024	-0.209	-0.059	-0.392
338	A_51_P125050	NM_134139	NM_134139	NM_134139	Mm.29627	107071	Wdr74	WD repeat domain 74	ENSMUST00000049424	chr19:8812462-8812679	mm|19qA	Wdr74	14	0	AGCCTGTATTCAGGGCCAAAAATGTGCGGAATGATTGGCTTGATCTCCGAGTTCCTATTT	0	NM_134139	RIKEN cDNA 5730436H21 gene	8807668	chr19:8802884-8807668	+	8802884	NA	5730436H21Rik	NM_134139	A_51_P125050	107071	Mm.29627	NM_134139	19	TC1577293	-0.296	0.376453	2.11067	0.145583	0	3.10747e-06	3.08807e-05	2.40667	7.30387	4.62596	-0.016	-0.559	-0.561	-0.083	-0.127	0.583	0.625	0.567
343	A_51_P125368	NM_008214	NM_008214	NM_008214	Mm.10528	15115	Hars	histidyl-tRNA synthetase	ENSMUST00000001416	chr18:36927794-36926985	mm|18qB2	Hars	14	0	CTGCTGGAGGAGAGACTGAAGCTTGTCTCAGAGTTATGGGATGCTGGGATCAAGGCTGAG	0	NM_008214	histidyl-tRNA synthetase	36909094	chr18:36892504-36909094	-	36892504	GO:0004821///GO:0005524///GO:0005737///GO:0005739///GO:0006427	Hars	NM_008214	A_51_P125368	15115	Mm.10528	NM_008214	18	TC1572258	0.393333	0.860252	2.34333	0.187172	0	9.7525e-05	0.000492148	1.95	5.30636	1.0956	-0.63	-0.45	-0.54	-0.06	0.01	0.4	-0.01	-0.03
344	A_51_P125434	NM_144491	NM_144491	NM_144491	Mm.41496	116905	Dph1	DPH1 homolog (S. cerevisiae)	ENSMUST00000044949	chr11:74994823-74994416	mm|11qB5	Dph1	6	8	ATTGCCAACCCTAATATACCTGCTTACCGGTATGACCCATATGGCAAAGTCCTATCCAGA	0	NM_144491	candidate tumor suppressor OVCA2	75006655	chr11:74993839-75006655	-	74993839	GO:0005737///GO:0017183	MGI:2179725	NM_144491	A_51_P125434	246257	Mm.41496	NM_144491	11	TC1581941	-0.207333	0.295459	1.26867	0.363429	0	0.000132021	0.000631356	1.476	5.14457	0.786509	-0.09	-0.489	-0.551	-0.126	-0.015	0.335	0.435	0.385
345	A_51_P125446	NM_026963	NM_026963	NM_026963	Mm.464434	69151	Lzic	leucine zipper and CTNNBIP1 domain containing	ENSMUST00000030842	chr4:148870470-148870529	mm|4qE2	Lzic	14	0	TTCACTATGATTCGTTTTGTTAAGATATCTTGGTTTTAGTGCTGATAGGTGTGAGAGCTA	0	NM_026963	leucine zipper and CTNNBIP1 domain containing	148340465	chr4:148329133-148340465	+	148329133	NA	Lzic	NM_026963	A_51_P125446	69151	Mm.332085	NM_026963	4	TC1577922	-0.513	0.391525	1.08033	0.190726	0	8.6904e-05	0.000448479	1.59333	5.36845	1.21336	0.317	0.113	0.373	0.059	-0.184	-0.603	-0.54	-0.507
347	A_51_P125567	NM_144877	NM_144877	NM_144877	Mm.270569	71449	Mettl13	methyltransferase like 13	ENSMUST00000028017	chr1:164464350-164464291	mm|1qH2.1	Mettl13	13	1	CTGGGAGCTAAAGCATGACGCACAGGACTTTTAGACCTCATGCTTTTGTTGGTCACATAA	0	NM_144877	RIKEN cDNA 5630401D24 gene	164385020	chr1:164370349-164385020	-	164370349	NA	5630401D24Rik	NM_144877	A_51_P125567	71449	Mm.270569	NM_144877	1	TC1577265	-0.136667	0.306649	2.04	0.342199	0	3.85344e-05	0.000231399	2.17667	5.81453	2.0451	-0.24	-0.76	-1.16	-0.46	-0.19	0.1	0.11	0.21
351	A_51_P125691	NM_028023	NM_028023	NM_028023	Mm.313185	71963	Cdca4	cell division cycle associated 4	ENSMUST00000062092	chr12:114059030-114058971	mm|12qF1	Cdca4	14	0	CCCGTGTGCAGGATGGCTTTATTTATGCCTATTTATATGTAAATGCCACTGAAAGCTAAG	0	NM_028023	cell division cycle associated 4	113277217	chr12:113268045-113277217	-	113268045	NA	Cdca4	NM_028023	A_51_P125691	71963	Mm.313185	NM_028023	12	TC1572223	-0.378	0.413341	1.72667	0.340926	0	0.000122369	0.000592394	2.10467	5.18496	0.863958	-0.282	-0.836	-0.847	-0.419	-0.056	0.803	0.336	0.498
359	A_51_P126302	NM_173376	NM_173376	NM_173376	Mm.32561	209003	Rbmx2	RNA binding motif protein, X-linked 2	ENSMUST00000033433	chrX:46063393-46063452	mm|XqA4	Rbmx2	11	3	AACAAACAAACATGATCCGTTGTATCTGGGAAAATATTTAGTATTGACCAGAGTATGTGC	0	NM_173376	RNA binding motif protein, X-linked 2	44955346	chrX:44939631-44955346	+	44939631	NA	Rbmx2	NM_173376	A_51_P126302	209003	Mm.32561	NM_173376	X	TC1582003	-0.143667	0.194549	2.326	0.445851	0	1.80576e-07	3.27761e-06	2.46967	9.23893	7.53608	-0.164	-0.305	-0.187	-0.34	-0.076	0.467	0.241	0.439
362	A_51_P126437	NM_007930	NM_007930	NM_007930	Mm.241073	13803	Enc1	ectodermal-neural cortex 1	ENSMUST00000041623	chr13:98022739-98022798	mm|13qD1	Enc1	14	0	TTCTGGTATAATGGGGGAGCCTCTTTTCTCAGGCTTGACACCTGTCTGAATAAGAGTGAT	0	NM_007930	ectodermal-neural cortex 1	98351938	chr13:98341806-98351938	+	98341806	NA	Enc1	NM_007930	A_51_P126437	13803	Mm.241073	NM_007930	13	TC1580229	-0.846667	0.618692	0.650333	0.296009	0	0.00170084	0.00516404	1.497	3.837	-1.80126	0.084	-0.19	-0.485	-0.588	-0.086	0.655	0.716	0.683
366	A_51_P126835	NM_001025102	NM_001025102	NM_001025102	Mm.381231	212772	2700007P21Rik	RIKEN cDNA 2700007P21 gene	ENSMUST00000093883	chr2:106804673-106804614	mm|2qE3	2700007P21Rik	14	0	GTGGTCAGAAAGGTACCTGTTAAATGTTACTAACGAAACAAATGCTCTTCAGACTACTTT	0	NM_001025102	RIKEN cDNA 2700007P21 gene	106775208	chr2:106763375-106775208	-	106763375	NA	2700007P21Rik	NM_173750	A_51_P126835	212772	Mm.381231	NM_173750	2	TC1576478	-0.0886667	0.0804135	3.97533	0.540864	0	4.00735e-09	1.54956e-07	4.064	12.3867	11.382	-0.447	-0.663	-0.722	-0.284	-0.017	0.212	0.284	0.207
370	A_51_P127681	NM_013885	NM_013885	NM_013885	Mm.257765	29876	Clic4	chloride intracellular channel 4 (mitochondrial)	ENSMUST00000037099	chr4:134770475-134770416	mm|4qD3	Clic4	14	0	TAACATTAGCTTTCGTAGCAGTTTATACCATAAGATGTTCTGACTGGTTTGTACACTAGG	0	NM_013885	chloride intracellular channel 4 (mitochondrial)	134544820	chr4:134486670-134544820	-	134486670	GO:0005216///GO:0005244///GO:0005247///GO:0005254///GO:0005739///GO:0006810///GO:0006811///GO:0006821///GO:0016020///GO:0016021	Clic4	NM_013885	A_51_P127681	29876	Mm.257765	NM_013885	4	TC1573258	-1.36767	1.98135	1.80467	0.400105	0	0.00117083	0.0037853	3.17233	4.02316	-1.42637	-1.641	-1.055	-0.058	-0.795	-0.626	0.292	0.058	0.363
371	A_51_P127756	NM_017397	NM_017397	NM_017397	Mm.272826	53975	Ddx20	DEAD (Asp-Glu-Ala-Asp) box polypeptide 20	ENSMUST00000090680	chr3:105481448-105481389	mm|3qF2.2	Ddx20	14	0	CTAGTGACTGTCAACGGATAATTGGATATGCATTCTTCACCTAGAACAAGTGGGGTTTGG	0	NM_017397	DEAD (Asp-Glu-Ala-Asp) box polypeptide 20	105815630	chr3:105806363-105815630	-	105806363	GO:0000122///GO:0000166///GO:0000398///GO:0003676///GO:0003677///GO:0004386///GO:0005515///GO:0005524///GO:0005634///GO:0005681///GO:0006397///GO:0008026///GO:0016564///GO:0016787///GO:0017053	Ddx20	NM_017397	A_51_P127756	53975	Mm.272826	NM_017397	3	TC1577392	-0.17	0.276716	1.808	0.412847	0	5.78823e-05	0.000321927	1.978	5.58952	1.62877	-0.359	-0.84	-0.844	-0.3	-0.05	0.332	0.122	0.365
384	A_51_P128876	NM_025378	NM_025378	NM_025378	Mm.141021	66141	Ifitm3	interferon induced transmembrane protein 3	ENSMUST00000026565	chr7:148195650-148195591	mm|7qF5	Ifitm3	14	0	CTTAACGCTCAAAACCTTCACACTTAATAGAGGATTCCGACTTCCGGTCCTGAAGTGCTT	0	NM_025378	interferon induced transmembrane protein 3	140862074	chr7:140860910-140862074	-	140860910	GO:0009607///GO:0016021	Ifitm3	NM_025378	A_51_P128876	66141	Mm.141021	NM_025378	7	TC1572439	-1.86233	0.764671	3.01133	0.169474	0	0.00114532	0.00371938	4.87367	4.03418	-1.40422	-2.743	-2.452	-3.129	-0.578	0.578	1.49	1.521	1.322
389	A_51_P129317	NM_025283	NM_025283	NM_025283	Mm.291037	19070	Mobkl3	MOB1, Mps One Binder kinase activator-like 3 (yeast)	ENSMUST00000161122	chr1:55209833-55209892	mm|1qC1.2	Mobkl3	14	0	TCACTGGTGTGGCACTCATGGTTTTTAAATCAGTTTAGTATTATCTGTTGATAATGCCTG	0	NM_025283	preimplantation protein 3	55098625	chr1:55075838-55098625	+	55075838	NA	Prei3	NM_025283	A_51_P129317	19070	Mm.291037	NM_025283	1	TC1574717	-0.190333	0.196658	1.09033	0.35448	0	2.89967e-05	0.000183971	1.28067	5.97413	2.3363	-0.164	-0.025	-0.091	-0.295	-0.208	0.326	0.125	0.213
396	A_51_P129803	NM_009786	NM_009786	NM_009786	Mm.10702	12301	Cacybp	calcyclin binding protein	ENSMUST00000014370	chr1:162133675-162133616	mm|1qH2.1	Cacybp	14	0	AACTGTGATGTGGAATGCTCGTGTTCCAGTAAGGGGATGTTGTTGAACTGCACATATTTG	0	NM_009786	calcyclin binding protein	162049454	chr1:162039602-162049454	-	162039602	GO:0000004///GO:0005515///GO:0005634///GO:0005641///GO:0005737///GO:0006512	Cacybp	NM_009786	A_51_P129803	12301	Mm.10702	NM_009786	1	TC1572969	-0.273333	0.160416	1.76333	0.414769	0	3.6226e-06	3.49883e-05	2.03667	7.20778	4.4687	-0.14	-0.39	-0.54	-0.32	0.12	0.48	0.27	0.35
397	A_51_P129866	NM_001080930	NM_001080930	NM_001080930	Mm.276770	52335	Atxn1l	ataxin 1-like	ENSMUST00000093162	chr8:112250543-112250484	mm|8qD3	Atxn1l	14	0	GTACTTTTGTGAGATCCTTTTTGCTGTTTTACCATTTTAAGTCTCTGTACTTGGCTACAC	0	NM_001080930	DNA segment, Chr 8, ERATO Doi 587, expressed	112617401	chr8:112615585-112617401	-	112615585	NA	D8Ertd587e	NA	A_51_P129866	52335	Mm.276770	AK082766	8	TC1610295	-0.02	0.327872	1.47333	0.257358	0	5.26976e-06	4.67607e-05	1.49333	6.97613	4.08439	-0.21	-0.24	-0.11	-0.17	-0.03	0.33	-0.04	0.24
405	A_51_P130544	NR_002840	NR_002840	NR_002840	Mm.270065	14455	Gas5	growth arrest specific 5	ENSMUST00000065709	chr1:162966369-162966428	mm|1qH2.1	Gas5	14	0	GCGCAATGTAAGCAATTTTGTGTGTGCATGTGGTCCCATTACAAGGAATACCCAATGGCA	0	NR_002840	growth arrest specific 5	162875214	chr1:162872427-162875214	+	162872427	NA	Gas5	NA	A_51_P130544	14455	Mm.270065	BC004622	1	TC1586674	-0.836667	0.838113	1.94333	0.621316	0	0.000561667	0.00206246	2.78	4.39324	-0.685165	-0.99	-1.35	-1.59	-0.67	0.53	0.29	-0.04	0.27
408	A_51_P130727	NM_024169	NM_024169	NM_024169	Mm.30729	66120	Fkbp11	FK506 binding protein 11	ENSMUST00000003445	chr15:98554868-98554809	mm|15qF1	Fkbp11	9	5	TCTCCAAAAAGAAGCTAAAAGAGGAGAAACGAAACAAGAGTAAGAAGAAATAAATAGTGG	0	NM_024169	FK506 binding protein 11	98556232	chr15:98552404-98556232	-	98552404	NA	Fkbp11	NM_024169	A_51_P130727	66120	Mm.30729	NM_024169	15	TC1579444	0.103333	0.851254	2.46667	0.240278	0	9.31717e-05	0.000475835	2.36333	5.33092	1.14223	-0.13	-0.82	-0.68	-0.44	-0.74	0.43	-0.05	0.55
418	A_51_P131408	NM_013749	NM_013749	NM_013749	Mm.28518	27279	Tnfrsf12a	tumor necrosis factor receptor superfamily, member 12a	ENSMUST00000024698	chr17:23812805-23812746	mm|17qA3.3	Tnfrsf12a	14	0	AGCCTTCCAAGGTGTCCAATTGCCCTATCTCTGGGTCTGGGGCAGACAGAGAGCCTCAAT	0	NM_013749	tumor necrosis factor receptor superfamily, member 12a	23405066	chr17:23402959-23405066	-	23402959	GO:0001525///GO:0001726///GO:0004872///GO:0005515///GO:0005886///GO:0006915///GO:0006931///GO:0007155///GO:0007275///GO:0008219///GO:0009986///GO:0016020///GO:0016021///GO:0030154///GO:0045773	Tnfrsf12a	NM_013749	A_51_P131408	27279	Mm.28518	NM_013749	17	TC1599872	-1.61667	0.926355	4.15	0.68	0	9.27341e-06	7.35554e-05	5.76667	6.63495	3.50482	-1.92	-0.97	-0.38	-0.73	0.38	1.68	1.86	1.33
419	A_51_P131442	NM_013874	NM_013874	NM_013874	Mm.101885	29861	Dpf1	D4, zinc and double PHD fingers family 1	ENSMUST00000154222	chr7:30102399-30102458	mm|7qB1	Dpf1	5	9	TGTGGTTGTTTCTCGTGGTTGTGTGTGTTTGTTGTTCGGGTTTTTAAAAGGGGAAATTGA	0	NM_013874	neuronal d4 domain family member	29026346	chr7:29012765-29026346	+	29012765	NA	Neud4	NM_013874	A_51_P131442	29861	Mm.101885	NM_013874	7	TC1585316	-0.193333	0.198578	2.44667	0.366379	0	8.99268e-07	1.16255e-05	2.64	8.10993	5.89625	0.01	-0.32	-0.18	0.45	-0.29	1.09	-0.01	0.12
423	A_51_P131942	NM_027193	NM_027193	NM_027193	Mm.5915	69740	Dph5	DPH5 homolog (S. cerevisiae)	ENSMUST00000043342	chr3:115631895-115631954	mm|3qG1	Dph5	14	0	AGACCAAGAATAACGTGAGGAAACTGGACAATGAATCACTTGAACTCTGATTTTCAGGGA	0	NM_027193	RIKEN cDNA 2410012M04 gene	115921327	chr3:115880187-115921327	+	115880187	GO:0000004///GO:0004164///GO:0005737///GO:0008152///GO:0008168///GO:0008372///GO:0017183	2410012M04Rik	NM_027193	A_51_P131942	69740	Mm.5915	NM_027193	3	TC1580986	-0.29	0.144222	2.47333	0.721411	0	1.55743e-05	0.000111844	2.76333	6.33008	2.97323	-0.69	-0.92	-1.1	0.01	-0.01	0.36	0.07	0.26
432	A_51_P133137	NM_009004	NM_009004	NM_009004	Mm.258846	19348	Kif20a	kinesin family member 20A	ENSMUST00000003877	chr18:34792251-34792310	mm|18qB1	Kif20a	14	0	CTTTGGCAAAAAATACTAAAGTTGTGGGGATGAAGATGCATGGTTGTTGCCCTGAGGTTG	0	NM_009004	kinesin family member 20A	34758078	chr18:34749796-34758078	+	34749796	NA	Kif20a	NM_009004	A_51_P133137	19348	Mm.258846	NM_009004	18	TC1576037	-0.26	0.455741	2.17333	0.410528	0	0.00256138	0.00722659	2.43333	3.63393	-2.21053	-0.57	-1.55	-1.91	-0.55	-0.24	0.68	0.78	0.94
435	A_51_P133582	NM_007625	NM_007625	NM_007625	Mm.268070	12418	Cbx4	chromobox homolog 4 (Drosophila Pc class)	ENSMUST00000026665	chr11:118941691-118941632	mm|11qE2	Cbx4	14	0	TTGATTTTATTTCCCCTTCTCCAGGAACTGCGACACCAGTAACCTTGGTATATATTTTTT	0	NM_007625	chromobox homolog 4 (Drosophila Pc class)	118902229	chr11:118896247-118902229	-	118896247	NA	Cbx4	NM_007625	A_51_P133582	12418	Mm.268070	NM_007625	11	TC1584233	-0.32	0.202237	1.28	0.07	0	0.000247649	0.00106127	1.6	4.81398	0.145747	-0.41	-0.71	-0.28	-0.35	0.09	0.58	0.52	0.7
436	A_51_P133612	NM_026014	NM_026014	NM_026014	Mm.21873	67177	Cdt1	chromatin licensing and DNA replication factor 1	ENSMUST00000006760	chr8:125096893-125096952	mm|8qE1	Cdt1	14	0	TCTGAGAGTGAAATTGGGCCTTCTGTAAATATGTGAAGTGTGGTTTCTTTTCAAACCTTA	0	NM_026014	retroviral integration site 2	125459218	chr8:125454119-125459218	+	125454119	NA	Ris2	NM_026014	A_51_P133612	67177	Mm.21873	NM_026014	8	TC1572631	-0.48	0.268887	1.68333	0.226789	0	2.76261e-05	0.000177017	2.16333	6.0015	2.3859	-0.49	-0.89	-0.8	0.1	-0.05	0.46	0.05	0.59
449	A_51_P134812	NM_026929	NM_026929	NM_026929	Mm.35083	69065	Chac1	ChaC, cation transport regulator-like 1 (E. coli)	ENSMUST00000028780	chr2:119179990-119180049	mm|2qE5	Chac1	13	1	ACTACAGTCCTTGTCCATTCTCAGTTGACCCATACTGTTACCCATAAACTGTCTTTCATT	0	NM_026929	RIKEN cDNA 1810008K03 gene	119045822	chr2:119042697-119045822	+	119042697	NA	1810008K03Rik	NM_026929	A_51_P134812	69065	Mm.35083	NM_026929	2	TC1582917	0.73	1.51812	6.39667	0.145717	0	1.8621e-07	3.36296e-06	5.66667	9.21633	7.50477	0.12	1	-0.24	-0.55	-1.28	-0.12	-0.38	-0.29
456	A_51_P135732	NM_001201378	NM_001201378	NM_001201378		232664	Ccdc136	coiled-coil domain containing 136	ENSMUST00000031781	chr6:29368136-29376666	mm|6qA3.3	Ccdc136	11	3	CAGAGTGACAAGTGCGAGAACATGTTTGGGATGTGGAAGCCTATGGTTTTCTTGGCTATT	0	NM_001201378	RIKEN cDNA 4921511K06 gene	29376962	chr6:29355879-29376962	+	29355879	NA	4921511K06Rik	NA	A_51_P135732	232664	Mm.251303	BC006583	6	TC1581587	-0.313333	0.542801	2.81333	0.415853	0	0.000206485	0.000913242	3.12667	4.90879	0.330722	-1.18	-1.32	-1.46	-0.22	-0.25	0.73	0.84	0.98
457	A_51_P135939	NM_026047	NM_026047	NM_026047	Mm.291811	72486	Rnf219	ring finger protein 219	ENSMUST00000022716	chr14:104877285-104877226	mm|14qE2.3	Rnf219	9	5	TGCATATTTTTGAACATGTGTATGGGTGTAAAGTTAGAATCATTATGTGTTGGAAGGCAG	0	NM_026047	RIKEN cDNA 2610206B13 gene	103408311	chr14:103363231-103408311	-	103363231	NA	2610206B13Rik	NM_026047	A_51_P135939	72486	Mm.291811	NM_026047	14	TC1578793	-0.00999999	0.632377	1.71	0.185203	0	0.0003798	0.00150075	1.72	4.59304	-0.288681	-0.22	-0.59	-0.91	-0.35	-0.19	0.65	-0.15	0.15
467	A_51_P136699	NM_001033213	NM_001033213	NM_001033213	Mm.295441	104718	Ttc7b	tetratricopeptide repeat domain 7B	ENSMUST00000062957	chr12:101539273-101539214	mm|12qE	Ttc7b	14	0	ACAACGTCTCGGTCTCATTGTCACCAGTTGTACCATGTGGTGAATTACTGTTCTCTCCTT	0	NM_001033213	tetratricopeptide repeat domain 7B	-1	chrNA:-1--1	NA	-1	NA	Ttc7b	NA	A_51_P136699	104718	Mm.295441	XM_127105	NA	NA	0.42	0.548361	2.09	0.401123	0	0.000339832	0.00137088	1.67	4.65021	-0.175824	-0.17	0.13	-0.35	1	0.03	-0.04	-0.52	-0.33
474	A_51_P137007	NM_012039	NM_012039	NM_012039	Mm.24791	26951	Zw10	ZW10 homolog (Drosophila), centromere/kinetochore protein	ENSMUST00000034803	chr9:48886529-48886588	mm|9qA5.3	Zw10	14	0	ATCATGGAAGCGTAACTTCACATAAGGACATCCTTGCCTGGACGAAGGTTTTCTGAACTG	0	NM_012039	ZW10 homolog (Drosophila), centromere/kinetochore protein	48830704	chr9:48807564-48830704	+	48807564	NA	Zw10	NM_012039	A_51_P137007	26951	Mm.24791	NM_012039	9	TC1575981	-0.103333	0.42194	1.45333	0.42336	0	4.80783e-05	0.000276812	1.55667	5.69168	1.81862	0.07	0.18	-0.07	-0.53	-0.4	-0.25	0.13	-0.12
477	A_51_P137111	NM_016681	NM_016681	NM_016681	Mm.279308	50883	Chek2	CHK2 checkpoint homolog (S. pombe)	ENSMUST00000066160	chr5:111294547-111294606	mm|5qF	Chek2	13	1	CACGAAAATGGGATCATACATCGGGACTTAAAGCCGGAGAATGTTCTTTTATCATCTCAG	0	NM_016681	NA	111114435	chr5:111080319-111114435	+	111080319	NA	NA	NM_016681	A_51_P137111	NA	NA	NM_016681	5	TC1580592	-0.366667	0.655159	0.88	0.602329	0	0.00227445	0.00657118	1.24667	3.69277	-2.09198	-0.08	-0.44	-0.38	-0.34	0.05	0.25	-0.17	0.09
489	A_51_P138772	NM_153065	NM_153065	NM_153065	Mm.295031	228889	Ddx27	DEAD (Asp-Glu-Ala-Asp) box polypeptide 27	ENSMUST00000018143	chr2:166860018-166860171	mm|2qH3	Ddx27	14	0	GAGAGGGAACTTCAAATCTAAGTCCAGGTACAAGAGAAAGAAGTAGTCTAAGTGGTGTGA	0	NM_153065	DEAD (Asp-Glu-Ala-Asp) box polypeptide 27	166726139	chr2:166708957-166726139	+	166708957	NA	Ddx27	NA	A_51_P138772	228889	Mm.295031	BC011321	2	TC1574944	-0.293333	0.508462	2.02667	0.191398	0	7.09687e-06	5.91743e-05	2.32	6.79525	3.77914	-0.27	-0.69	-0.78	-0.12	-0.02	0.46	0.13	0.46
494	A_51_P138895	NM_001033533	NM_001033533	NM_001033533	Mm.277871	234582	Ccdc102a	coiled-coil domain containing 102A	ENSMUST00000077955	chr8:97427010-97426951	mm|8qD1	Ccdc102a	14	0	TTTCACCTATCACACCCCTGTGAAGGGGGAGCCTGTTGGATATGTATATTGTATATATGC	0	NM_001033533	cDNA sequence BC027663	97800782	chr8:97792000-97800782	-	97792000	NA	BC027663	NA	A_51_P138895	234582	Mm.277871	BC027663	8	TC1666492	-0.133333	0.441173	1.97	0.31749	0	3.96045e-05	0.000236317	2.10333	5.79926	2.01706	-0.81	-0.09	-0.99	0.1	0.29	0.09	-0.2	-0.39
506	A_51_P140237	NM_010212	NM_010212	NM_010212	Mm.6799	14200	Fhl2	four and a half LIM domains 2	ENSMUST00000008280	chr1:43180053-43179994	mm|1qB	Fhl2	14	0	TGTGTTATGAACTTGAATGTATTTTCACGGGAGAGCTGGGATTTGCAGCTTTGTGACTTC	0	NM_010212	NA	43108394	chr1:43067620-43108394	-	43067620	GO:0003713///GO:0003824///GO:0005634///GO:0006351///GO:0008270///GO:0046872	NA	NM_010212	A_51_P140237	NA	NA	NM_010212	1	TC1578047	-1.19667	0.554286	1.27667	0.113725	0	3.64069e-06	3.5116e-05	2.47333	7.20467	4.4636	-0.52	0.29	0.95	-0.06	0.06	0.18	-0.47	-0.27
512	A_51_P140607	NM_138757	NM_138757	NM_138757	Mm.271774	71177	4933424B01Rik	RIKEN cDNA 4933424B01 gene	ENSMUST00000032427	chr6:146498403-146498344	mm|6qG3	4933424B01Rik	14	0	GTACTTTTACAGCAAGATTGTATAGCTATGTTGCCTGGACTGGTTTTTACATTTTTAGAG	0	NM_138757	RIKEN cDNA 4933424B01 gene	146534929	chr6:146506804-146534929	-	146506804	NA	4933424B01Rik	NM_138757	A_51_P140607	71177	Mm.271774	NM_138757	6	TC1579601	-0.0433333	0.295691	1.48	0.242487	0	1.34303e-05	9.91209e-05	1.52333	6.41641	3.12507	0.06	-0.02	-0.27	-0.48	-0.33	0.35	-0.24	0.02
519	A_51_P140819	NM_001110016	NM_001110016	NM_001110016	Mm.38816	225348	Wdr36	WD repeat domain 36	ENSMUST00000053663	chr18:33022898-33024347	mm|18qB1	Wdr36	14	0	GGATTACTAAATAATCAGTATGAAGCTGCTCTTAACCTTCTGAAAGAATTGGGCCCATCT	0	NM_001110016	WD repeat domain 36	33009040	chr18:32980284-33009040	+	32980284	NA	Wdr36	NA	A_51_P140819	225348	Mm.38816	BC021497	18	TC1572446	-0.286667	0.307463	1.72667	0.346458	0	6.89091e-06	5.7858e-05	2.01333	6.81303	3.80934	-0.04	-0.61	-0.67	0.04	-0.24	0.43	0.17	0.2
524	A_51_P141104	NM_026039	NM_026039	NM_026039	Mm.45929	67219	Med18	mediator of RNA polymerase II transcription, subunit 18 homolog (yeast)	ENSMUST00000102567	chr4:132015167-132015108	mm|4qD2.3	Med18	14	0	CCCAGGATAATATGGAGATTTGTTCAAGTCCTCCCTCCACTCAAAAAGAGGGAACTGGAA	0	NM_026039	mediator of RNA polymerase II transcription, subunit 18 homolog (yeast)	131735922	chr4:131730814-131735922	-	131730814	NA	Med18	NM_026039	A_51_P141104	67219	Mm.45929	NM_026039	4	TC1584555	-0.206667	0.0351188	1.04	0.340441	0	5.36088e-05	0.000302461	1.24667	5.63165	1.70722	-0.02	-0.28	0.1	-0.31	-0.16	0.53	0.05	0.02
529	A_51_P141390	NM_008569	NM_008569	NM_008569	Mm.277408	17222	Anapc1	anaphase promoting complex subunit 1	ENSMUST00000014499	chr2:128438556-128438497	mm|2qF1	Anapc1	14	0	AAATTCATGTTGAAAATAAGACAGATAACGCTGGTGCTGTCCACGTGTCATATGATGTAT	0	NM_008569	anaphase promoting complex subunit 1	128378821	chr2:128304158-128378821	-	128304158	NA	Anapc1	NM_008569	A_51_P141390	17222	Mm.277408	NM_008569	2	TC1572975	-0.03	0.087178	1.46333	0.0896288	0	1.15441e-07	2.3406e-06	1.49333	9.57251	7.99161	-0.11	-0.14	-0.27	-0.02	-0.02	0.02	0.07	0.22
550	A_51_P142515	NM_133738	NM_133738	NM_133738	Mm.24842	71914	Antxr2	anthrax toxin receptor 2	ENSMUST00000031281	chr5:98313877-98313818	mm|5qE3	Antxr2	14	0	CCACGTTTGTGGCACTGCTCCAAGAAGCCTTATGCACACATACAAATATACAAATGCACA	0	NM_133738	anthrax toxin receptor 2	98271264	chr5:98124990-98271264	-	98124990	NA	Antxr2	NM_133738	A_51_P142515	71914	Mm.24842	NM_133738	5	TC1575180	-0.273333	0.102632	1.47333	0.450925	0	3.9585e-05	0.000236266	1.74667	5.79954	2.01756	0.46	0.23	0.06	-0.56	-0.77	-0.06	-0.06	0.17
552	A_51_P142767	NM_029102	NM_029102	NM_029102	Mm.191281	74782	Glt8d2	glycosyltransferase 8 domain containing 2	ENSMUST00000020485	chr10:82114031-82113972	mm|10qC1	Glt8d2	2	12	CACTGTTCTTTAAGAGCAACTCTTCTGATATATATGACCTATGGTGTAAGAGACAAATAC	0	NM_029102	glycosyltransferase 8 domain containing 2	82120449	chr10:82080232-82120449	-	82080232	NA	Glt8d2	NM_029102	A_51_P142767	74782	Mm.191281	AK003894	10	TC1586072	-0.146667	0.162891	1.50667	0.992186	0	0.00237126	0.00679195	1.65333	3.67212	-2.13359	-0.07	0.02	0.1	-0.17	1	1	-0.09	-0.09
555	A_51_P142923	NM_013490	NM_013490	NM_013490	Mm.225505	12660	Chka	choline kinase alpha	ENSMUST00000025760	chr19:3893815-3893874	mm|19qA	Chka	14	0	ACAATGTGTTGGAGACACTTCTGAAGGGCAAGTGAACAGACATACTGTGAAGTGGCTCAA	0	NM_013490	choline kinase alpha	3894367	chr19:3851914-3894367	+	3851914	GO:0004103///GO:0004305///GO:0016301///GO:0016740	Chka	NM_013490	A_51_P142923	12660	Mm.225505	NM_013490	19	TC1576281	-0.903333	0.506491	1.58	1.51634	0	0.00307163	0.00841511	2.48333	3.54405	-2.39145	0.01	1.3	1.51	0.1	0.64	-0.5	-0.38	-0.69
562	A_51_P143232	NM_176923	NM_176923	NM_176923	Mm.247294	319481	Wdr59	WD repeat domain 59	ENSMUST00000038193	chr8:113974284-113974225	mm|8qE1	Wdr59	14	0	TTAGAAGTTGGCACCTTGATGATGGCCTTATAAAATACAATACTAAAGTGTAATATATGA	0	NM_176923	WD repeat domain 59	114408660	chr8:114336362-114408660	-	114336362	NA	Wdr59	NM_176923	A_51_P143232	319481	Mm.247294	NM_176923	8	TC1641829	0.0133333	0.3188	1.54333	0.293655	0	4.48551e-05	0.000261592	1.53	5.73008	1.88963	-0.07	-0.59	-0.4	-0.5	-0.26	-0.05	0.05	0.06
564	A_51_P143468	NM_178771	NM_178771	NM_178771	Mm.187090	234378	Klhl26	kelch-like 26 (Drosophila)	ENSMUST00000066597	chr8:72974208-72974149	mm|8qB3.3	Klhl26	14	0	TGCTGATCAGTCCTTTGATTTAATAAAGGCATTATGGAGGAAGGATGGAGCAGACCTGTG	0	NM_178771	RIKEN cDNA C630013N10 gene	73405932	chr8:73379217-73405932	-	73379217	NA	C630013N10Rik	NM_178771	A_51_P143468	234378	Mm.187090	NM_178771	8	TC1578475	0.393333	0.37072	1.86333	0.402161	0	2.33356e-05	0.00015486	1.47	6.09738	2.55881	-0.1	-0.37	-0.22	0.06	-0.31	-0.06	-0.15	-0.09
574	A_51_P144180	NM_010510	NM_010510	NM_010510	Mm.1245	15977	Ifnb1	interferon beta 1, fibroblast	ENSMUST00000055671	chr4:88168082-88168023	mm|4qC4	Ifnb1	3	11	TTTAAGCATCAGAGGCGGACTCTGGGACTGGTAGTGAATCTACTGCATTTGAAAGGTCAA	0	NM_010510	interferon beta 1, fibroblast	87994025	chr4:87993278-87994025	-	87993278	GO:0005125///GO:0005126///GO:0005576///GO:0005615///GO:0006952///GO:0009615///GO:0042830	Ifnb1	NM_010510	A_51_P144180	15977	Mm.1245	NM_010510	4	TC1595278	-0.11	0.052915	1.71667	0.810021	0	1.36346e-05	0.000100253	1.82667	6.40758	3.10959	-0.01	0.18	-0.06	0.03	-0.22	0.16	0.01	-0.06
577	A_51_P144319	NM_207654	NM_207654	NM_207654	Mm.401670	13640	Efna5	ephrin A5	ENSMUST00000076840	chr17:62954236-62954177	mm|17qE1.1	Efna5	13	1	TGTGATTCTAGCATTTGTCTCTAACCAATGATGAAACAATTCCTCATGGCCCTCTCTGCC	0	NM_207654	ephrin A5	-1	chrNA:-1--1	NA	-1	NA	Efna5	NA	A_51_P144319	13640	Mm.7978	NM_207654	NA	NA	0.0433333	0.425245	2.9	0.370405	0	1.06294e-06	1.32433e-05	2.85667	7.99807	5.72508	-0.22	-0.09	-1.18	0.02	-0.53	-0.02	0.19	-0.2
581	A_51_P144512	NM_028762	NM_028762	NM_028762	Mm.41022	74111	Rbm19	RNA binding motif protein 19	ENSMUST00000031590	chr5:120648835-120648894	mm|5qF	Rbm19	14	0	CTTTCCAACTTTATGTGAGAGTCTTGGCCTATGAACTTTTTGCCTTCCAGATTTGCCTGG	0	NM_028762	RNA binding motif protein 19	120459588	chr5:120377130-120459588	+	120377130	NA	Rbm19	NM_028762	A_51_P144512	74111	Mm.41022	NM_028762	5	TC1577903	-0.14	0.0793725	1.94333	0.73867	0	0.00058555	0.00212994	2.08333	4.37209	-0.727302	-0.21	-0.93	-1.04	-0.04	0.04	0.58	0.65	0.87
582	A_51_P144531	NM_172776	NM_172776	NM_172776	Mm.440581	236293	D630002G06Rik	RIKEN cDNA D630002G06 gene	ENSMUST00000140910	chr19:8234895-8234836	mm|19qA	D630002G06Rik	3	11	CACATAGGAATTGCTGCAATCGATTACTATATGTTAAATACCTATGAGTAATCACGTAGG	0	NM_172776	RIKEN cDNA C730048C13 gene	8285884	chr19:8227213-8285884	-	8227213	NA	C730048C13Rik	NM_172776	A_51_P144531	319800	Mm.24053	NM_172776	19	TC1585429	0.143333	0.10116	1.83	0.60918	0	2.61538e-06	2.69785e-05	1.68667	7.41278	4.80269	-0.06	-0.06	-0.02	-0.11	-0.03	-0.02	0.02	-0.07
588	A_51_P144926	NM_133805	NM_133805	NM_133805	Mm.119177	108679	Cops8	COP9 (constitutive photomorphogenic) homolog, subunit 8 (Arabidopsis thaliana)	ENSMUST00000036153	chr1:92508963-92509022	mm|1qD	Cops8	14	0	GCGCATTGTACAGTTTTCTCCTCAGACACTTTTGAATGTCCTTGGAGCAGTTTTCATTTG	0	NM_133805	COP9 (constitutive photomorphogenic) homolog, subunit 8 (Arabidopsis thaliana)	92443499	chr1:92433385-92443499	+	92433385	NA	Cops8	NM_133805	A_51_P144926	108679	Mm.119177	NM_133805	1	TC1590738	-0.35	0.448442	2.14333	0.433628	0	8.44463e-08	1.81242e-06	2.49333	9.81088	8.30948	0.06	-0.07	-0.06	-0.24	-0.23	0.34	-0.11	0.2
590	A_51_P145220	NM_008691	NM_008691	NM_008691	Mm.390700	18040	Nefm	neurofilament, medium polypeptide	ENSMUST00000022638	chr14:68738252-68738193	mm|14qD1	Nefm	5	9	GGAGGCGATGGTGCTACCAAATACATCACCAAATCTGTAACCGTCACTCAAAAGGTTGAA	0	NM_008691	neurofilament 3, medium	67078173	chr14:67072614-67078173	-	67072614	GO:0005198///GO:0005882///GO:0005883///GO:0045104	Nef3	NM_008691	A_51_P145220	18040	Mm.390700	NM_008691	14	TC1574924	0.737667	0.616226	5.579	0.169319	0	1.3698e-11	1.41922e-09	4.84133	18.7372	16.8933	-0.04	-0.136	-0.226	-0.037	-0.282	-0.015	-0.302	-0.236
593	A_51_P145433	NM_011699	NM_011699	NM_011699	Mm.478053	22343	Lin7c	lin-7 homolog C (C. elegans)	ENSMUST00000028583	chr2:109737705-109737764	mm|2qE3	Lin7c	14	0	CTTATGGTTATAGAGAAGCATACACTGTTTTTCTCACGAGAAAAAGTCAGAGTTGGTGAG	0	NM_011699	lin 7 homolog c (C. elegans)	109699018	chr2:109691699-109699018	+	109691699	GO:0005515///GO:0005886///GO:0005923///GO:0006810///GO:0006887///GO:0007155///GO:0007163///GO:0007242///GO:0015031///GO:0016020///GO:0019226///GO:0019717///GO:0035003///GO:0045211	Lin7c	NM_011699	A_51_P145433	22343	Mm.235300	NM_011699	2	TC1576211	-0.106667	0.274287	1.44667	0.705502	0	0.000351929	0.00140967	1.55333	4.63221	-0.211334	0.13	0.08	0.35	-0.44	-0.71	-0.27	-0.08	-0.21
604	A_51_P146560	NM_018857	NM_018857	NM_018857	Mm.17510	56047	Msln	mesothelin	ENSMUST00000075884	chr17:25885628-25885569	mm|17qA3.3	Msln	14	0	TGGGTACCAGGGGTCATTGCCAAAGTTTGAGGACTCTTGAACTCAATAAACAGTGGCATA	0	NM_018857	mesothelin	25481920	chr17:25476214-25481920	-	25476214	NA	Msln	NM_018857	A_51_P146560	56047	Mm.17510	NM_018857	17	TC1585308	-0.833333	0.197569	4.22333	0.603352	0	5.45152e-06	4.78786e-05	5.05667	6.95539	4.04962	-0.61	1.6	-1.36	-1.55	0.09	1.19	1.33	-0.09
618	A_51_P148105	NM_011234	NM_011234	NM_011234	Mm.330492	19361	Rad51	RAD51 homolog (S. cerevisiae)	ENSMUST00000152327	chr2:118961264-118961323	mm|2qE5	Rad51	14	0	TTACACATTCTTTTCTCTGTAAGACAGATGCAAACTTAGTTATATGCCTGAACTGTCACA	0	NM_011234	RIKEN cDNA 1200015F23 gene	118827511	chr2:118804258-118827511	+	118804258	GO:0000150///GO:0000166///GO:0000711///GO:0000723///GO:0000724///GO:0000732///GO:0000790///GO:0000793///GO:0000794///GO:0003677///GO:0003684///GO:0003685///GO:0003691///GO:0005515///GO:0005524///GO:0005622///GO:0005634///GO:0006259///GO:0006281///GO:0006310///GO:0006311///GO:0006312///GO:0006974///GO:0007126///GO:0007131///GO:0007533///GO:0008094///GO:0016887///GO:0017111///GO:0043047	1200015F23Rik	NM_011234	A_51_P148105	67809	Mm.330492	NM_011234	2	TC1576631	-0.123333	0.219393	2.15667	0.0550757	0	0.000774836	0.00268797	2.28	4.23042	-1.01037	-0.23	-1.18	-1.64	-0.1	-0.18	0.83	0.66	0.77
629	A_51_P148959	NM_028136	NM_028136	NM_028136	Mm.224233	72162	Dhx36	DEAH (Asp-Glu-Ala-His) box polypeptide 36	ENSMUST00000029336	chr3:62274384-62274325	mm|3qE1	Dhx36	14	0	CTTGCTTTTGTGTGTAAGTTAGAAACTTTCATTGGGTAGTAAAGAGTTAATGTGCATGAC	0	NM_028136	DEAH (Asp-Glu-Ala-His) box polypeptide 36	62594917	chr3:62558012-62594917	-	62558012	NA	Dhx36	NM_028136	A_51_P148959	72162	Mm.224233	NM_028136	3	TC1577061	-0.126667	0.0057735	1.6	0.47571	0	3.9172e-06	3.72031e-05	1.72667	7.15909	4.38854	0.08	0.35	0.43	-0.06	-0.23	0.04	-0.32	-0.04
634	A_51_P149349	NM_133921	NM_133921	NM_133921	Mm.187453	100978	Nfxl1	nuclear transcription factor, X-box binding-like 1	ENSMUST00000149393	chr5:72905158-72905099	mm|5qC3.2	Nfxl1	14	0	TATGAAGTCCGTCTTTCTCATCAGATATGTCCATGTTCAAAGACAAAACTGAGCCATATG	0	NM_133921	RIKEN cDNA 1700012H24 gene	72796431	chr5:72792651-72796431	-	72792651	NA	1700012H24Rik	NA	A_51_P149349	100978	Mm.187453	BC032981	5	TC1593899	-0.333333	0.413562	1.13	0.630952	0	0.000115689	0.00056541	1.46333	5.21489	0.921239	-0.01	0.09	0.2	-0.32	-0.16	-0.12	-0.22	0.01
638	A_51_P149562	NM_009686	NM_009686	NM_009686	Mm.5159	11787	Apbb2	amyloid beta (A4) precursor protein-binding, family B, member 2	ENSMUST00000068206	chr5:66693348-66693289	mm|5qC3.1	Apbb2	14	0	CACTGAATTGCTGTAACAATGGGGTGACACCTTTGGGTTTTAGTTTTTCATAACACTGAG	0	NM_009686	amyloid beta (A4) precursor protein-binding, family B, member 2	66897806	chr5:66581023-66897806	-	66581023	NA	Apbb2	NM_001012327///NM_009686	A_51_P149562	11787	Mm.5159	NM_009686	5	TC1574652	-0.48	0.285832	1.52667	0.225018	0	3.8269e-07	5.86881e-06	2.00667	8.69796	6.7698	0.02	-0.19	-0.32	0.27	0.33	0.45	-0.18	-0.02
640	A_51_P149623	NM_008072	NM_008072	NM_008072	Mm.388925	14403	Gabrd	gamma-aminobutyric acid (GABA) A receptor, subunit delta	ENSMUST00000150423	chr4:154759089-154759071	mm|4qE2	Gabrd	12	2	AGGCCTTTTCTCTGTGGGATCAGGATCAGAGAGAAAAACAAGTGGGGGTGGATGACCACT	0	NM_008072	gamma-aminobutyric acid (GABA-A) receptor, subunit delta	154241862	chr4:154228780-154241862	-	154228780	NA	Gabrd	NM_008072	A_51_P149623	14403	Mm.388925	NM_008072	4	TC1582932	-0.123333	0.3177	1.70333	0.525484	0	2.60658e-05	0.000168991	1.82667	6.03445	2.44545	-0.38	-0.05	0.06	-0.32	0.49	-0.49	-0.33	-0.25
641	A_51_P149699	NM_013534	NM_013534	NM_013534	Mm.35708	14789	Leprel2	leprecan-like 2	ENSMUST00000126987	chr6:124791642-124791583	mm|6qF2	Leprel2	13	1	GATGAGAAGGCTCTGGAGGATATCAGGAACATAGTAGCATGCCAAGTCTACCATCTCGGG	0	NM_013534	leprecan-like 2	124822892	chr6:124806825-124822892	-	124806825	NA	Leprel2	NM_013534	A_51_P149699	14789	Mm.35708	NM_013534	6	TC1581561	-0.173333	0.880076	4.34	0.866083	0	5.17532e-07	7.47608e-06	4.51333	8.48699	6.46137	-0.72	-0.49	-1.31	0.09	-0.51	0.07	0.02	-0.18
645	A_51_P150087	NM_172511	NM_172511	NM_172511	Mm.247453	213012	Abhd10	abhydrolase domain containing 10	ENSMUST00000066983	chr16:45731591-45731532	mm|16qB5	Abhd10	14	0	CTTTGCACAAATACACAAATTGTGACCAAAGTATTAGCTGCTCTTTGGAAATTTTTGTCC	0	NM_172511	NA	NA	chrNA:-1--1	NA	NA	NA	NA	NA	A_51_P150087	NA	NA	NA	NA	NA	-0.4	0.441362	1.07	0.433474	0	0.000131956	0.000631187	1.47	5.14482	0.787007	-0.09	-0.53	-0.41	-0.34	0.18	-0.02	0.21	0.16
652	A_51_P150608	NM_026365	NM_026365	NM_026365	Mm.2053	67767	Jagn1	jagunal homolog 1 (Drosophila)	ENSMUST00000101070	chr6:113397928-113397987	mm|6qE3	Jagn1	14	0	ACCAATGGCTGTGACACACTTTACCTGGTTGAACTTGAGGCCCTTTAGAGTTTGGGTTTT	0	NM_026365	jagunal homolog 1 (Drosophila)	113413999	chr6:113408403-113413999	+	113408403	NA	Jagn1	NM_026365	A_51_P150608	67767	Mm.2053	NM_026365	6	TC1576118	-0.163333	0.228108	1.23667	0.320208	0	8.31577e-05	0.000433068	1.4	5.39225	1.25838	-0.23	-0.55	-0.6	-0.04	-0.22	0.06	0.22	0.06
656	A_51_P150763	NM_145852	NM_145852	NM_145852	Mm.436668	252967	Ropn1l	ropporin 1-like	ENSMUST00000110408	chr15:31371039-31370980	mm|15qB2	Ropn1l	12	2	CATTGATACTTGTTTAATGTTGAAGCCATGCTTAGGAGAAACCTTGGCGCCAAATACAGC	0	NM_145852	ubiquitin-conjugating enzyme E2 variant 2	31398222	chr15:31385800-31398222	-	31385800	NA	Ube2v2	NM_145852	A_51_P150763	70620	Mm.390775	NM_145852	15	TC1578771	-0.546667	0.368556	1.81333	1.13896	0	0.000373467	0.00147979	2.36	4.60167	-0.271618	-0.69	-0.71	-0.56	-0.29	0.13	0.66	0.7	0.46
662	A_51_P151182	NM_011940	NM_011940	NM_011940	Mm.218770	26388	Ifi202b	interferon activated gene 202B	ENSMUST00000000266	chr1:175893982-175892953	mm|1qH3	Ifi202b	6	8	ATTGACCTCAAATGCAGATGAGTGGTTTCTGAGAGCTACGAGGTACAGTTACATGGAGGT	0	NM_011940	interferon activated gene 202B	175868451	chr1:175799268-175868451	-	175799268	NA	Ifi202b	NM_008327///NM_011940	A_51_P151182	26388	Mm.218770	NM_008327	1	TC1584358	1.34	1.40403	8.74667	0.358515	0	4.36725e-10	2.48864e-08	7.40667	14.5927	13.5747	-0.17	-0.09	-0.36	0.05	-0.22	0.91	-0.05	-0.18
668	A_51_P151586	NM_010353	NM_010353	NM_010353	Mm.42045	14841	Gsg2	germ cell-specific gene 2	ENSMUST00000052140	chr11:72949488-72949429	mm|11qB4	Gsg2	14	0	TAGACTTTCAGAGCCTCTTTAAGTACACTTTTAGGCCTCTGGTACTAATCTCTGCCACTA	0	NM_010353	germ cell-specific gene 2	72954489	chr11:72951680-72954489	-	72951680	GO:0000166///GO:0000287///GO:0004672///GO:0004674///GO:0004713///GO:0005524///GO:0005634///GO:0006468///GO:0007049///GO:0007229///GO:0016301///GO:0016740	Gsg2	NM_010353	A_51_P151586	14841	Mm.42045	NM_010353	11	TC1579278	-0.103333	0.207926	1.30333	0.346458	0	0.00171466	0.00520089	1.40667	3.83298	-1.80937	0.35	-0.16	1	-0.2	-0.27	-0.02	1	0.1
671	A_51_P151820	NM_029497	NM_029497	NM_029497	Mm.328688	207932	Urb1	URB1 ribosome biogenesis 1 homolog (S. cerevisiae)	ENSMUST00000037810	chr16:90752157-90752098	mm|16qC3.3	Urb1	14	0	TTCCAGCAAGAAAGCTAAGAGGACTTTATTCAGCTGACCAACAAGTAAGCCCTTATAGTC	0	NM_029497	RIKEN cDNA 4921511H13 gene	90663329	chr16:90640386-90663329	-	90640386	NA	4921511H13Rik	NA	A_51_P151820	207932	Mm.328688	AK029516	16	TC1597324	-0.0233333	0.224796	1.43333	0.557883	0	0.000849692	0.0028966	1.45667	4.18396	-1.10344	-0.06	-0.87	-0.75	-0.05	-0.03	0.16	-0.29	0.38
672	A_51_P151835	NM_001110013	NM_001110013	NM_001110013	Mm.296805	237500	Tmtc3	transmembrane and tetratricopeptide repeat containing 3	ENSMUST00000058154	chr10:99907014-99906955	mm|10qD1	Tmtc3	14	0	TGCATCCTTGCCCAGTCCCAGTGTGATTATCTGACGTCAGTGACGTTGACAATAAGATAA	0	NM_001110013	NA	-1	chrNA:-1--1	NA	-1	NA	NA	NA	A_51_P151835	NA	NA	XM_137316	NA	NA	-0.386667	0.297041	1.56333	0.0450925	0	1.3152e-07	2.56571e-06	1.95	9.47438	7.85891	0.02	-0.2	-0.02	-0.32	-0.35	0.29	0.07	0.22
676	A_51_P152040	NM_013866	NM_013866	NM_013866	Mm.14099	29813	Zfp385a	zinc finger protein 385A	ENSMUST00000087898	chr15:103145063-103145004	mm|15qF3	Zfp385a	13	1	AGAACATGGATTTTCTTGGCAATAAGCGGACTCTGGGACTCCGGCTCCCCTACCCCAAAC	0	NM_013866	zinc finger protein 385	103162361	chr15:103141929-103162361	-	103141929	GO:0000004///GO:0003676///GO:0005634///GO:0008372	Zfp385	NM_013866	A_51_P152040	29813	Mm.14099	NM_013866	15	TC1580418	-0.17	0.49	1.07333	0.225019	0	0.000114256	0.000559498	1.24333	5.22155	0.93396	-0.01	0.01	0.1	-0.07	-0.33	-0.43	0.06	-0.05
679	A_51_P152404	NM_026166	NM_026166	NM_026166	Mm.252843	67454	Ikbip	IKBKB interacting protein	ENSMUST00000020149	chr10:90561290-90561349	mm|10qC2	Ikbip	14	0	TCTAAATCATGGCACAGGACTTCATATTGTTGTGCTTTATGGCAAATTCCCAGTATTATA	0	NM_026166	NA	90528456	chr10:90512889-90528456	+	90512889	NA	NA	NM_026166	A_51_P152404	NA	NA	NM_026166	10	TC1581951	-0.0833333	0.251462	2.66	0.397366	0	6.99763e-09	2.40377e-07	2.74333	11.8788	10.8243	-0.29	0.22	-0.15	-0.23	-0.38	0.16	-0.05	-0.02
687	A_51_P153013	NR_027800	NR_027800	NR_027800	Mm.46270	24082	Gm16516	predicted gene, Gm16516	ENSMUST00000123544	chr11:60734668-60734609	mm|11qB2	Gm16516	14	0	AAATAGCAACACAGTCACTCAGAGGTTTGAGAATTTGAAGGTGACCTAGAACCTACAGCT	0	NR_027800	gene trap locus F3a	60748062	chr11:60737136-60748062	-	60737136	GO:0000004///GO:0005554///GO:0008372	Gtlf3a	NM_025293	A_51_P153013	24082	Mm.46270	NM_025293	11	TC1594859	-0.0166667	0.277909	2.45	0.550545	0	2.19375e-06	2.34353e-05	2.46667	7.52487	4.98287	-0.2	0.44	0.71	-0.39	-0.08	-0.1	-0.11	-0.57
690	A_51_P153170	NM_029787	NM_029787	NM_029787	Mm.22560	109754	Cyb5r3	cytochrome b5 reductase 3	ENSMUST00000018186	chr15:82984427-82984368	mm|15qE1	Cyb5r3	14	0	TCTATAGAAAGGAAGTGAAAGGTAAATAGTCACCTACGGTCCTAGGAACCATGCCTGCCA	0	NM_029787	diaphorase 1 (NADH)	82999957	chr15:82981261-82999957	-	82981261	NA	Dia1	NM_029787	A_51_P153170	109754	Mm.22560	NM_029787	15	TC1573537	-1.64	0.797935	0.02	0.502394	0	0.00236323	0.00677345	1.66	3.6738	-2.13021	-0.68	0.63	0.93	0.01	0.68	0.23	-0.01	-0.31
699	A_51_P154083	NM_019721	NM_019721	NM_019721	Mm.271759	56335	Mettl3	methyltransferase like 3	ENSMUST00000022767	chr14:52918471-52918412	mm|14qC2	Mettl3	14	0	AGCTATTAAATACCACAACAGCCAAGGAACAGTCCATTGTTGAAAAGTTTCGCTCTCGAG	0	NM_019721	NA	NA	chrNA:-1--1	NA	NA	NA	NA	NA	A_51_P154083	NA	NA	NA	NA	NA	-0.00999999	0.441928	1.38667	0.377536	0	9.71628e-05	0.000491121	1.39667	5.30836	1.0994	0.04	-0.15	0.33	-0.41	-0.28	-0.17	-0.29	-0.04
716	A_51_P155152	NM_020332	NM_020332	NM_020332	Mm.265264	11732	Ank	progressive ankylosis	ENSMUST00000022875	chr15:27523965-27524024	mm|15qB1	Ank	14	0	TGCATTGGAAATCCACTTAGTGCAGTATATTTTTCTAAGTTTTGGAAAGCGGGTTTTTTC	0	NM_020332	progressive ankylosis	27539630	chr15:27411402-27539630	+	27411402	NA	Ank	NM_020332	A_51_P155152	11732	Mm.265264	NM_020332	15	TC1573067	-0.366667	0.410163	1.01	0.05	0	0.000540881	0.0019997	1.37667	4.4124	-0.646999	0.32	0.06	0.05	-0.52	0.08	-0.49	-0.42	-0.8
724	A_51_P155501	NM_145939	NM_145939	NM_145939	Mm.24950	208624	Alg3	asparagine-linked glycosylation 3 homolog (yeast, alpha-1,3-mannosyltransferase)	ENSMUST00000123774	chr16:20606610-20606032	mm|16qB1	Alg3	14	0	TCACACCTAACCAGATTGTTTCCATCCTCTTCACCTCCAACTTCATTGGCATCTGCTTTA	0	NM_145939	asparagine-linked glycosylation 3 homolog (yeast, alpha-1,3-mannosyltransferase)	20524287	chr16:20519016-20524287	-	20519016	NA	Alg3	NM_145939	A_51_P155501	208624	Mm.24950	NM_145939	16	TC1581077	-0.276667	0.215019	1.46667	0.281484	0	1.01059e-05	7.89202e-05	1.74333	6.58388	3.41667	-0.16	-0.16	0.06	-0.27	-0.14	0.63	0.54	0.32
736	A_51_P156434	NM_027460	NM_027460	NM_027460	Mm.41877	70556	Slc25a33	solute carrier family 25, member 33	ENSMUST00000030833	chr4:149126565-149123432	mm|4qE2	Slc25a33	13	1	ACCTTAATGAATCCTATTTGGATGGTTAAAACGAGGATGCAGCTAGAACGCAAGGTGAGG	0	NM_027460	RIKEN cDNA 5730438N18 gene	148618042	chr4:148588274-148618042	-	148588274	NA	5730438N18Rik	NM_027460	A_51_P156434	70556	Mm.41877	NM_027460	4	TC1580030	-0.43	0.602578	3.54	0.741822	0	1.15292e-07	2.33977e-06	3.97	9.57349	7.99293	-0.61	-0.61	-0.56	-0.27	-0.11	0.52	0.25	0.33
737	A_51_P156438	NM_027460	NM_027460	NM_027460	Mm.41877	70556	Slc25a33	solute carrier family 25, member 33	ENSMUST00000105686	chr4:149118772-149118713	mm|4qE2	Slc25a33	14	0	AGTGTTCAAAACTGAAACAGTGAAGGCCATAGAATACCTGGCTCATGTCACCTGTTGGAC	0	NM_027460	RIKEN cDNA 5730438N18 gene	148618042	chr4:148588274-148618042	-	148588274	NA	5730438N18Rik	NM_027460	A_51_P156438	70556	Mm.41877	NM_027460	4	TC1580030	-0.426667	0.430968	3.53	0.828311	0	3.13849e-06	3.10891e-05	3.95667	7.29762	4.61578	-1.1	-0.88	-0.93	-0.45	-0.06	0.85	0.54	0.51
741	A_51_P156849	NM_198422	NM_198422	NM_198422	Mm.332505	231474	Paqr3	progestin and adipoQ receptor family member III	ENSMUST00000069453	chr5:97532516-97532457	mm|5qE3	Paqr3	3	11	GTGGGCTATCATCTTTTTTCCTGTCATCGGTCAGAAAAAACTTGTCGGAGATGGATGGCA	0	NM_198422	progestin and adipoQ receptor family member III	97351898	chr5:97322631-97351898	-	97322631	NA	Paqr3	NM_198422	A_51_P156849	231474	Mm.332505	NM_198422	5	TC1596266	-0.03	0.07	1.77	0.68942	0	4.20208e-06	3.92884e-05	1.8	7.11553	4.31655	-0.04	-0.01	0.06	-0.29	0.01	-0.04	0.04	-0.05
753	A_51_P157524	NM_148952	NM_148952	NM_148952	Mm.34554	104394	E2f4	E2F transcription factor 4	ENSMUST00000015003	chr8:107829156-107829215	mm|8qD3	E2f4	14	0	AAGATTTACAGTAACGAATGAATTCCTATATAAAGATTATTTTTATACTTTTTTCAACAA	0	NM_148952	E2F transcription factor 4	108194498	chr8:108186792-108194498	+	108186792	GO:0000074///GO:0000082///GO:0003677///GO:0003700///GO:0005515///GO:0005634///GO:0005635///GO:0005667///GO:0006350///GO:0006355///GO:0009887	E2f4	NM_148952	A_51_P157524	104394	Mm.34554	NM_148952	8	TC1578435	-0.283333	0.272091	1.53333	0.274287	0	3.65328e-06	3.52181e-05	1.81667	7.20251	4.46005	0.3	-0.55	-0.03	-0.15	-0.41	0.13	-0.34	0.18
[truncated: 3,251 more rows]
[truncated: 6 more columns]

## Sheet: Table H
Table H. Genes downregulated in CT26 vs Colon
[truncated: 3,025 more rows]
[truncated: 6 more columns]

## Sheet: Table I
Table I. Genes overexpressed in Adenoma vs Colon
[truncated: 151 more rows]
[truncated: 6 more columns]

[truncated: 4 more sheets: Table J, Table K, Table L, Table M]
